# Supplementary material for: An adaptable genomic-proteomic approach to characterize cell-surface Vimentin's membrane topology and interactome
Source: Biochem Biophys Rep. 2025 Sep 6;44:102242. doi: 10.1016/j.bbrep.2025.102242 (PMC12447900; doi:10.1016/j.bbrep.2025.102242)
Supplement: Multimedia component 1 [file mmc1.xlsx]

## Sheet: Experiment #1 HGF_Vim_Ab spc
Bait	Prey	PreyGene	Spec	SpecSum	AvgSpec	NumReplicates	ctrlCounts	AvgP	MaxP	TopoAvgP	TopoMaxP	SaintScore	logOddsScore	FoldChange	BFDR	boosted_by
VIM	A0A1B0GUS4	UBE2L5	0|1	1	0.5	2	0|1	0	0	0	0	0	-3.67	1	0.88
VIM	A0A2R8Y619	H2BK1	7|7	14	7	2	8|3	0	0	0	0	0	-10.73	1.27	0.81
VIM	A0FGR8	ESYT2	14|8	22	11	2	4|8	0.02	0.03	0.02	0.03	0.02	-11.32	1.83	0.67
VIM	A0JNW5	BLTP3B	1|0	1	0.5	2	0|0	0	0	0	0	0	-2.23	5	0.88
VIM	A1X283	SH3PXD2B	0|1	1	0.5	2	0|1	0	0	0	0	0	-3.67	1	0.88
VIM	A2RUS2	DENND3	1|1	2	1	2	0|0	0	0	0	0	0	0.28	10	0.88
VIM	A5YKK6	CNOT1	2|1	3	1.5	2	1|3	0	0	0	0	0	-7.36	0.75	0.88
VIM	A6NHR9	SMCHD1	3|4	7	3.5	2	1|3	0.03	0.04	0.03	0.04	0.03	-4.48	1.75	0.64
VIM	A7E2Y1	MYH7B	1|0	1	0.5	2	0|0	0	0	0	0	0	-2.23	5	0.88
VIM	A8CG34	POM121C	5|4	9	4.5	2	3|5	0	0	0	0	0	-10.08	1.12	0.8
VIM	A8MWD9	SNRPGP15	2|1	3	1.5	2	2|2	0	0	0	0	0	-7.36	0.75	0.88
VIM	B5ME19	EIF3CL	3|6	9	4.5	2	1|4	0.05	0.09	0.05	0.09	0.05	-6.03	1.8	0.59
VIM	E9PAV3	NACA	2|1	3	1.5	2	1|3	0	0	0	0	0	-7.36	0.75	0.88
VIM	E9PRG8	C11orf98	1|0	1	0.5	2	0|1	0	0	0	0	0	-3.67	1	0.88
VIM	O00159	MYO1C	93|106	199	99.5	2	77|89	0	0	0	0	0	-159.52	1.2	0.88
VIM	O00178	GTPBP1	1|1	2	1	2	2|0	0	0	0	0	0	-3.62	1	0.88
VIM	O00186	STXBP3	1|1	2	1	2	0|1	0	0	0	0	0	-2.06	2	0.88
VIM	O00203	AP3B1	16|16	32	16	2	15|10	0	0	0	0	0	-22.69	1.28	0.85
VIM	O00231	PSMD11	0|2	2	1	2	0|2	0.05	0.11	0.05	0.11	0.05	-5.02	1	0.56
VIM	O00232	PSMD12	0|1	1	0.5	2	0|2	0	0	0	0	0	-5.02	0.5	0.88
VIM	O00268	TAF4	0|2	2	1	2	0|1	0.16	0.32	0.16	0.32	0.16	-3.67	2	0.38
VIM	O00299	CLIC1	3|7	10	5	2	3|7	0	0	0	0	0	-15.12	1	0.8
VIM	O00300	TNFRSF11B	3|3	6	3	2	1|0	0.65	0.65	0.65	0.65	0.65	0.61	6	0.04
VIM	O00303	EIF3F	2|3	5	2.5	2	0|4	0.01	0.02	0.01	0.02	0.01	-5.34	1.25	0.69
VIM	O00391	QSOX1	0|1	1	0.5	2	0|0	0	0	0	0	0	-2.23	5	0.88
VIM	O00410	IPO5	6|8	14	7	2	3|10	0	0	0	0	0	-15.48	1.08	0.82
VIM	O00422	SAP18	2|1	3	1.5	2	3|2	0	0	0	0	0	-9.36	0.6	0.88
VIM	O00425	IGF2BP3	1|3	4	2	2	1|3	0.01	0.01	0.01	0.01	0.01	-7.36	1	0.72
VIM	O00429	DNM1L	1|1	2	1	2	0|3	0	0	0	0	0	-5.38	0.67	0.88
VIM	O00505	KPNA3	1|2	3	1.5	2	0|5	0	0	0	0	0	-8.79	0.6	0.88
VIM	O00541	PES1	12|10	22	11	2	11|12	0	0	0	0	0	-27.85	0.96	0.86
VIM	O00560	SDCBP	16|14	30	15	2	12|13	0	0	0	0	0	-25.54	1.2	0.85
VIM	O00566	MPHOSPH10	6|7	13	6.5	2	6|7	0	0	0	0	0	-16	1	0.83
VIM	O00567	NOP56	29|30	59	29.5	2	32|32	0	0	0	0	0	-72.58	0.92	0.88
VIM	O00571	DDX3X	7|11	18	9	2	10|15	0	0	0	0	0	-36.78	0.72	0.88
VIM	O00622	CCN1	5|15	20	10	2	12|10	0	0	0	0	0	-34.87	0.91	0.85
VIM	O00743	PPP6C	0|1	1	0.5	2	1|1	0	0	0	0	0	-5.26	0.5	0.88
VIM	O14497	ARID1A	7|5	12	6	2	4|2	0.04	0.08	0.04	0.08	0.04	-5.15	2	0.6
VIM	O14519	CDK2AP1	0|1	1	0.5	2	0|1	0	0	0	0	0	-3.67	1	0.88
VIM	O14579	COPE	3|3	6	3	2	0|6	0	0	0	0	0	-7.22	1	0.88
VIM	O14617	AP3D1	46|40	86	43	2	36|40	0	0	0	0	0	-77.7	1.13	0.87
VIM	O14744	PRMT5	0|2	2	1	2	0|1	0.16	0.32	0.16	0.32	0.16	-3.67	2	0.38
VIM	O14746	TERT	22|19	41	20.5	2	17|19	0	0	0	0	0	-37.67	1.14	0.86
VIM	O14776	TCERG1	3|2	5	2.5	2	3|2	0	0	0	0	0	-7.72	1	0.76
VIM	O14786	NRP1	21|21	42	21	2	0|0	1	1	1	1	1	31.98	210	0
VIM	O14880	MGST3	4|3	7	3.5	2	3|2	0	0.01	0	0.01	0	-6.24	1.4	0.73
VIM	O14950	MYL12B	48|50	98	49	2	47|52	0	0	0	0	0	-106.63	0.99	0.88
VIM	O14964	HGS	0|1	1	0.5	2	0|0	0	0	0	0	0	-2.23	5	0.88
VIM	O14974	PPP1R12A	7|12	19	9.5	2	6|12	0	0	0	0	0	-23.21	1.06	0.84
VIM	O14980	XPO1	1|0	1	0.5	2	0|1	0	0	0	0	0	-3.67	1	0.88
VIM	O14983	ATP2A1	0|1	1	0.5	2	0|0	0	0	0	0	0	-2.23	5	0.88
VIM	O15027	SEC16A	1|8	9	4.5	2	3|8	0	0	0	0	0	-21.38	0.82	0.81
VIM	O15031	PLXNB2	14|13	27	13.5	2	0|0	1	1	1	1	1	20.08	135	0
VIM	O15042	U2SURP	13|18	31	15.5	2	10|12	0	0	0	0	0	-21.71	1.41	0.83
VIM	O15061	SYNM	3|4	7	3.5	2	3|2	0	0.01	0	0.01	0	-6.24	1.4	0.73
VIM	O15143	ARPC1B	13|14	27	13.5	2	12|14	0	0	0	0	0	-28.75	1.04	0.86
VIM	O15144	ARPC2	10|11	21	10.5	2	8|9	0	0	0	0	0	-17.25	1.24	0.84
VIM	O15145	ARPC3	4|3	7	3.5	2	2|5	0	0	0	0	0	-9.77	1	0.79
VIM	O15160	POLR1C	2|2	4	2	2	1|2	0.02	0.02	0.02	0.02	0.02	-4.16	1.33	0.66
VIM	O15173	PGRMC2	1|0	1	0.5	2	0|1	0	0	0	0	0	-3.67	1	0.88
VIM	O15213	WDR46	3|2	5	2.5	2	3|3	0	0	0	0	0	-9.44	0.83	0.88
VIM	O15226	NKRF	0|1	1	0.5	2	0|0	0	0	0	0	0	-2.23	5	0.88
VIM	O15235	MRPS12	1|0	1	0.5	2	0|2	0	0	0	0	0	-5.02	0.5	0.88
VIM	O15294	OGT	1|2	3	1.5	2	1|1	0.04	0.08	0.04	0.08	0.04	-3.86	1.5	0.6
VIM	O15344	MID1	1|0	1	0.5	2	0|0	0	0	0	0	0	-2.23	5	0.88
VIM	O15355	PPM1G	0|1	1	0.5	2	0|1	0	0	0	0	0	-3.67	1	0.88
VIM	O15357	INPPL1	0|1	1	0.5	2	0|0	0	0	0	0	0	-2.23	5	0.88
VIM	O15371	EIF3D	2|1	3	1.5	2	0|3	0.01	0.03	0.01	0.03	0.01	-5.38	1	0.68
VIM	O15381	NVL	0|1	1	0.5	2	0|1	0	0	0	0	0	-3.67	1	0.88
VIM	O15446	POLR1G	4|4	8	4	2	6|2	0	0	0	0	0	-9.84	1	0.88
VIM	O15504	NUP42	2|0	2	1	2	0|1	0.16	0.32	0.16	0.32	0.16	-3.67	2	0.38
VIM	O15511	ARPC5	5|6	11	5.5	2	5|5	0	0	0	0	0	-12.15	1.1	0.81
VIM	O43143	DHX15	13|12	25	12.5	2	11|17	0	0	0	0	0	-33.76	0.89	0.88
VIM	O43155	FLRT2	2|0	2	1	2	0|0	0.45	0.91	0.45	0.91	0.45	-2.23	10	0.19
VIM	O43159	RRP8	4|3	7	3.5	2	4|4	0	0	0	0	0	-11.52	0.88	0.88
VIM	O43166	SIPA1L1	23|22	45	22.5	2	26|25	0	0	0	0	0	-59.91	0.88	0.88
VIM	O43172	PRPF4	0|1	1	0.5	2	0|0	0	0	0	0	0	-2.23	5	0.88
VIM	O43175	PHGDH	1|3	4	2	2	0|4	0.01	0.02	0.01	0.02	0.01	-6.77	1	0.69
VIM	O43237	DYNC1LI2	0|1	1	0.5	2	0|1	0	0	0	0	0	-3.67	1	0.88
VIM	O43242	PSMD3	1|1	2	1	2	0|5	0	0	0	0	0	-8.79	0.4	0.88
VIM	O43290	SART1	10|8	18	9	2	5|9	0	0	0	0	0	-14.89	1.29	0.82
VIM	O43293	DAPK3	2|2	4	2	2	2|3	0	0	0	0	0	-7.72	0.8	0.88
VIM	O43294	TGFB1I1	1|2	3	1.5	2	0|4	0	0	0	0	0	-6.77	0.75	0.88
VIM	O43324	EEF1E1	5|7	12	6	2	2|6	0	0	0	0	0	-8.38	1.5	0.75
VIM	O43488	AKR7A2	0|2	2	1	2	0|3	0.01	0.03	0.01	0.03	0.01	-7.19	0.67	0.68
VIM	O43491	EPB41L2	1|1	2	1	2	0|0	0	0	0	0	0	0.28	10	0.88
VIM	O43583	DENR	2|4	6	3	2	2|2	0.02	0.04	0.02	0.04	0.02	-5.93	1.5	0.65
VIM	O43633	CHMP2A	1|0	1	0.5	2	0|0	0	0	0	0	0	-2.23	5	0.88
VIM	O43660	PLRG1	7|9	16	8	2	6|8	0	0	0	0	0	-16.3	1.14	0.83
VIM	O43663	PRC1	1|0	1	0.5	2	0|0	0	0	0	0	0	-2.23	5	0.88
VIM	O43670	ZNF207	1|1	2	1	2	0|0	0	0	0	0	0	0.28	10	0.88
VIM	O43684	BUB3	1|1	2	1	2	0|2	0	0	0	0	0	-3.62	1	0.88
VIM	O43707	ACTN4	35|41	76	38	2	30|45	0	0	0	0	0	-82.79	1.01	0.87
VIM	O43776	NARS1	0|2	2	1	2	1|0	0.16	0.32	0.16	0.32	0.16	-3.67	2	0.38
VIM	O43795	MYO1B	82|80	162	81	2	69|77	0	0	0	0	0	-143.09	1.11	0.88
VIM	O43852	CALU	3|1	4	2	2	1|3	0.01	0.01	0.01	0.01	0.01	-7.36	1	0.72
VIM	O43854	EDIL3	0|1	1	0.5	2	0|0	0	0	0	0	0	-2.23	5	0.88
VIM	O43896	KIF1C	1|0	1	0.5	2	1|1	0	0	0	0	0	-5.26	0.5	0.88
VIM	O60216	RAD21	4|7	11	5.5	2	6|7	0	0	0	0	0	-19.21	0.85	0.83
VIM	O60264	SMARCA5	12|15	27	13.5	2	13|15	0	0	0	0	0	-33.78	0.96	0.86
VIM	O60271	SPAG9	1|2	3	1.5	2	0|2	0.05	0.11	0.05	0.11	0.05	-3.62	1.5	0.56
VIM	O60287	URB1	2|1	3	1.5	2	1|5	0	0	0	0	0	-10.88	0.5	0.88
VIM	O60292	SIPA1L3	0|1	1	0.5	2	1|0	0	0	0	0	0	-3.67	1	0.88
VIM	O60293	ZFC3H1	0|1	1	0.5	2	0|1	0	0	0	0	0	-3.67	1	0.88
VIM	O60306	AQR	1|2	3	1.5	2	3|4	0	0	0	0	0	-13.34	0.43	0.88
VIM	O60318	MCM3AP	1|1	2	1	2	0|1	0	0	0	0	0	-2.06	2	0.88
VIM	O60493	SNX3	2|2	4	2	2	1|3	0	0	0	0	0	-5.93	1	0.88
VIM	O60504	SORBS3	1|3	4	2	2	0|2	0.13	0.27	0.13	0.27	0.13	-3.62	2	0.47
VIM	O60524	NEMF	4|4	8	4	2	6|4	0	0	0	0	0	-13.59	0.8	0.88
VIM	O60565	GREM1	12|16	28	14	2	11|12	0	0	0	0	0	-24.91	1.22	0.85
VIM	O60610	DIAPH1	1|1	2	1	2	0|4	0	0	0	0	0	-6.77	0.5	0.88
VIM	O60645	EXOC3	4|4	8	4	2	0|3	0.21	0.21	0.21	0.21	0.21	-1.32	2.67	0.36
VIM	O60664	PLIN3	5|9	14	7	2	1|13	0	0	0	0	0	-18.27	1	0.82
VIM	O60669	SLC16A7	1|1	2	1	2	0|0	0	0	0	0	0	0.28	10	0.88
VIM	O60684	KPNA6	1|1	2	1	2	1|0	0	0	0	0	0	-2.06	2	0.88
VIM	O60701	UGDH	12|15	27	13.5	2	10|17	0	0	0	0	0	-31.81	1	0.86
VIM	O60711	LPXN	0|2	2	1	2	0|3	0.01	0.03	0.01	0.03	0.01	-7.19	0.67	0.68
VIM	O60716	CTNND1	3|3	6	3	2	1|2	0.06	0.06	0.06	0.06	0.06	-2.75	2	0.55
VIM	O60749	SNX2	0|2	2	1	2	0|0	0.45	0.91	0.45	0.91	0.45	-2.23	10	0.19
VIM	O60762	DPM1	1|2	3	1.5	2	0|2	0.05	0.11	0.05	0.11	0.05	-3.62	1.5	0.56
VIM	O60763	USO1	2|5	7	3.5	2	2|9	0	0	0	0	0	-18.64	0.64	0.88
VIM	O60832	DKC1	15|14	29	14.5	2	19|19	0	0	0	0	0	-48.97	0.76	0.88
VIM	O60841	EIF5B	47|37	84	42	2	36|42	0	0	0	0	0	-85.59	1.08	0.87
VIM	O60884	DNAJA2	1|1	2	1	2	1|2	0	0	0	0	0	-5.66	0.67	0.88
VIM	O60888	CUTA	0|1	1	0.5	2	0|1	0	0	0	0	0	-3.67	1	0.88
VIM	O75044	SRGAP2	1|1	2	1	2	2|0	0	0	0	0	0	-3.62	1	0.88
VIM	O75083	WDR1	6|7	13	6.5	2	5|5	0	0	0	0	0	-10.71	1.3	0.8
VIM	O75084	FZD7	1|0	1	0.5	2	0|0	0	0	0	0	0	-2.23	5	0.88
VIM	O75095	MEGF6	1|2	3	1.5	2	1|1	0.04	0.08	0.04	0.08	0.04	-3.86	1.5	0.6
VIM	O75116	ROCK2	0|1	1	0.5	2	0|3	0	0	0	0	0	-7.19	0.33	0.88
VIM	O75131	CPNE3	1|2	3	1.5	2	0|2	0.05	0.11	0.05	0.11	0.05	-3.62	1.5	0.56
VIM	O75152	ZC3H11A	2|1	3	1.5	2	1|1	0.04	0.08	0.04	0.08	0.04	-3.86	1.5	0.6
VIM	O75165	DNAJC13	36|25	61	30.5	2	20|29	0	0	0	0	0	-51.72	1.24	0.87
VIM	O75179	ANKRD17	2|1	3	1.5	2	0|0	0.45	0.91	0.45	0.91	0.45	0.28	15	0.19
VIM	O75190	DNAJB6	2|1	3	1.5	2	0|1	0.16	0.32	0.16	0.32	0.16	-2.06	3	0.38
VIM	O75367	MACROH2A1	36|31	67	33.5	2	32|32	0	0	0	0	0	-69.6	1.05	0.87
VIM	O75369	FLNB	28|46	74	37	2	31|53	0	0	0	0	0	-110.73	0.88	0.88
VIM	O75396	SEC22B	2|3	5	2.5	2	3|3	0	0	0	0	0	-9.44	0.83	0.88
VIM	O75400	PRPF40A	5|3	8	4	2	3|6	0	0	0	0	0	-13.41	0.89	0.81
VIM	O75475	PSIP1	16|10	26	13	2	10|8	0	0	0	0	0	-19	1.44	0.81
VIM	O75477	ERLIN1	1|1	2	1	2	1|1	0	0	0	0	0	-3.86	1	0.88
VIM	O75494	SRSF10	7|6	13	6.5	2	5|5	0	0	0	0	0	-10.71	1.3	0.8
VIM	O75525	KHDRBS3	1|2	3	1.5	2	1|1	0.04	0.08	0.04	0.08	0.04	-3.86	1.5	0.6
VIM	O75531	BANF1	12|12	24	12	2	11|12	0	0	0	0	0	-24.91	1.04	0.85
VIM	O75533	SF3B1	15|10	25	12.5	2	8|16	0	0	0	0	0	-29.26	1.04	0.85
VIM	O75534	CSDE1	2|1	3	1.5	2	0|3	0.01	0.03	0.01	0.03	0.01	-5.38	1	0.68
VIM	O75569	PRKRA	2|1	3	1.5	2	1|1	0.04	0.08	0.04	0.08	0.04	-3.86	1.5	0.6
VIM	O75586	MED6	1|0	1	0.5	2	0|1	0	0	0	0	0	-3.67	1	0.88
VIM	O75607	NPM3	0|1	1	0.5	2	0|0	0	0	0	0	0	-2.23	5	0.88
VIM	O75643	SNRNP200	21|30	51	25.5	2	20|32	0	0	0	0	0	-62.93	0.98	0.87
VIM	O75683	SURF6	3|4	7	3.5	2	2|1	0.13	0.19	0.13	0.19	0.13	-2.75	2.33	0.5
VIM	O75691	UTP20	8|9	17	8.5	2	6|9	0	0	0	0	0	-16.61	1.13	0.83
VIM	O75694	NUP155	2|3	5	2.5	2	2|3	0	0	0	0	0	-7.72	1	0.76
VIM	O75821	EIF3G	2|1	3	1.5	2	1|1	0.04	0.08	0.04	0.08	0.04	-3.86	1.5	0.6
VIM	O75874	IDH1	0|1	1	0.5	2	0|1	0	0	0	0	0	-3.67	1	0.88
VIM	O75934	BCAS2	3|4	7	3.5	2	0|3	0.15	0.21	0.15	0.21	0.15	-2.34	2.33	0.46
VIM	O75962	TRIO	0|4	4	2	2	0|2	0.23	0.46	0.23	0.46	0.23	-5.02	2	0.35
VIM	O76021	RSL1D1	15|21	36	18	2	14|16	0	0	0	0	0	-32.89	1.2	0.86
VIM	O76094	SRP72	15|13	28	14	2	9|16	0	0	0	0	0	-26.75	1.12	0.85
VIM	O94776	MTA2	12|9	21	10.5	2	8|10	0	0	0	0	0	-20.45	1.17	0.84
VIM	O94813	SLIT2	3|2	5	2.5	2	0|0	0.95	0.98	0.95	0.98	0.95	2.31	25	0.01
VIM	O94832	MYO1D	41|42	83	41.5	2	35|52	0	0	0	0	0	-95.18	0.95	0.88
VIM	O94842	TOX4	0|1	1	0.5	2	0|1	0	0	0	0	0	-3.67	1	0.88
VIM	O94851	MICAL2	1|0	1	0.5	2	2|1	0	0	0	0	0	-7.47	0.33	0.88
VIM	O94854	MACF1	1|1	2	1	2	1|1	0	0	0	0	0	-3.86	1	0.88
VIM	O94855	SEC24D	0|2	2	1	2	0|5	0	0	0	0	0	-11.11	0.4	0.88
VIM	O94856	NFASC	2|1	3	1.5	2	0|0	0.45	0.91	0.45	0.91	0.45	0.28	15	0.19
VIM	O94874	UFL1	11|10	21	10.5	2	4|7	0	0	0	0	0	-6.87	1.91	0.75
VIM	O94887	FARP2	1|1	2	1	2	1|1	0	0	0	0	0	-3.86	1	0.88
VIM	O94901	SUN1	19|18	37	18.5	2	14|16	0	0	0	0	0	-28.58	1.23	0.86
VIM	O94906	PRPF6	4|2	6	3	2	1|1	0.31	0.53	0.31	0.53	0.31	-2.41	3	0.31
VIM	O94907	DKK1	2|3	5	2.5	2	1|0	0.49	0.65	0.49	0.65	0.49	-0.73	5	0.16
VIM	O94915	FRYL	0|1	1	0.5	2	0|0	0	0	0	0	0	-2.23	5	0.88
VIM	O94929	ABLIM3	0|1	1	0.5	2	0|0	0	0	0	0	0	-2.23	5	0.88
VIM	O94973	AP2A2	0|1	1	0.5	2	0|0	0	0	0	0	0	-2.23	5	0.88
VIM	O94979	SEC31A	5|11	16	8	2	4|13	0	0	0	0	0	-24.41	0.94	0.84
VIM	O95104	SCAF4	1|0	1	0.5	2	1|0	0	0	0	0	0	-3.67	1	0.88
VIM	O95232	LUC7L3	1|1	2	1	2	0|1	0	0	0	0	0	-2.06	2	0.88
VIM	O95235	KIF20A	0|1	1	0.5	2	0|0	0	0	0	0	0	-2.23	5	0.88
VIM	O95248	SBF1	3|4	7	3.5	2	4|6	0	0	0	0	0	-15.25	0.7	0.88
VIM	O95297	MPZL1	2|1	3	1.5	2	0|0	0.45	0.91	0.45	0.91	0.45	0.28	15	0.19
VIM	O95336	PGLS	1|2	3	1.5	2	0|1	0.16	0.32	0.16	0.32	0.16	-2.06	3	0.38
VIM	O95340	PAPSS2	1|3	4	2	2	1|8	0	0	0	0	0	-16.79	0.44	0.88
VIM	O95347	SMC2	1|1	2	1	2	1|1	0	0	0	0	0	-3.86	1	0.88
VIM	O95373	IPO7	2|1	3	1.5	2	0|5	0	0	0	0	0	-8.79	0.6	0.88
VIM	O95425	SVIL	25|34	59	29.5	2	25|26	0	0	0	0	0	-55.4	1.16	0.87
VIM	O95433	AHSA1	0|1	1	0.5	2	0|1	0	0	0	0	0	-3.67	1	0.88
VIM	O95478	NSA2	1|2	3	1.5	2	1|2	0.01	0.02	0.01	0.02	0.01	-5.66	1	0.7
VIM	O95490	ADGRL2	4|2	6	3	2	0|0	0.95	1	0.95	1	0.95	2.31	30	0.01
VIM	O95602	POLR1A	4|8	12	6	2	2|5	0.03	0.05	0.03	0.05	0.03	-8.29	1.71	0.64
VIM	O95613	PCNT	0|1	1	0.5	2	1|1	0	0	0	0	0	-5.26	0.5	0.88
VIM	O95625	ZBTB11	0|1	1	0.5	2	0|0	0	0	0	0	0	-2.23	5	0.88
VIM	O95716	RAB3D	1|1	2	1	2	0|1	0	0	0	0	0	-2.06	2	0.88
VIM	O95747	OXSR1	0|1	1	0.5	2	0|6	0	0	0	0	0	-12.98	0.17	0.88
VIM	O95782	AP2A1	17|16	33	16.5	2	7|18	0	0	0	0	0	-22.17	1.32	0.85
VIM	O95786	RIGI	1|1	2	1	2	1|1	0	0	0	0	0	-3.86	1	0.88
VIM	O95793	STAU1	0|1	1	0.5	2	0|0	0	0	0	0	0	-2.23	5	0.88
VIM	O95816	BAG2	18|17	35	17.5	2	15|20	0	0	0	0	0	-38.81	1	0.87
VIM	O95819	MAP4K4	1|3	4	2	2	1|2	0.03	0.06	0.03	0.06	0.03	-5.66	1.33	0.63
VIM	O95980	RECK	22|19	41	20.5	2	0|0	1	1	1	1	1	29.03	205	0
VIM	O96019	ACTL6A	5|4	9	4.5	2	3|6	0	0	0	0	0	-11.85	1	0.81
VIM	P00338	LDHA	11|11	22	11	2	9|13	0	0	0	0	0	-24.6	1	0.88
VIM	P00366	GLUD1	0|1	1	0.5	2	0|0	0	0	0	0	0	-2.23	5	0.88
VIM	P00533	EGFR	46|42	88	44	2	3|7	1	1	1	1	1	20.28	8.8	0
VIM	P00558	PGK1	3|2	5	2.5	2	1|2	0.04	0.06	0.04	0.06	0.04	-4.16	1.67	0.62
VIM	P00747	PLG	0|1	1	0.5	2	0|0	0	0	0	0	0	-2.23	5	0.88
VIM	P00761		81|63	144	72	2	107|81	0	0	0	0	0	-246.44	0.77	0.88
VIM	P00883	ALDOA	4|4	8	4	2	2|6	0	0	0	0	0	-9.84	1	0.88
VIM	P01008	SERPINC1	1|1	2	1	2	2|0	0	0	0	0	0	-3.62	1	0.88
VIM	P01023	A2M	3|4	7	3.5	2	4|5	0	0	0	0	0	-13.41	0.78	0.88
VIM	P01040	CSTA	1|0	1	0.5	2	0|0	0	0	0	0	0	-2.23	5	0.88
VIM	P02042	HBD	0|1	1	0.5	2	1|0	0	0	0	0	0	-3.67	1	0.88
VIM	P02452	COL1A1	47|50	97	48.5	2	44|41	0	0	0	0	0	-83.44	1.14	0.88
VIM	P02461	COL3A1	2|3	5	2.5	2	0|1	0.49	0.65	0.49	0.65	0.49	-0.73	5	0.16
VIM	P02533	KRT14	21|25	46	23	2	1|6	0.97	0.98	0.97	0.98	0.97	2.93	6.57	0
VIM	P02534		1|0	1	0.5	2	0|0	0	0	0	0	0	-2.23	5	0.88
VIM	P02538	KRT6A	23|33	56	28	2	7|8	0.98	1	0.98	1	0.98	3.15	3.73	0
VIM	P02545	LMNA	89|91	180	90	2	92|94	0	0	0	0	0	-200.51	0.97	0.88
VIM	P02656	APOC3	2|0	2	1	2	0|0	0.45	0.91	0.45	0.91	0.45	-2.23	10	0.19
VIM	P02662	CSN1S1	1|0	1	0.5	2	0|0	0	0	0	0	0	-2.23	5	0.88
VIM	P02668	CSN3	1|0	1	0.5	2	0|0	0	0	0	0	0	-2.23	5	0.88
VIM	P02751	FN1	334|352	686	343	2	301|325	0	0	0	0	0	-620.62	1.1	0.88
VIM	P02765	AHSG	4|4	8	4	2	5|5	0	0	0	0	0	-13.59	0.8	0.88
VIM	P02769	ALB	241|251	492	246	2	226|219	0	0	0	0	0	-436.56	1.11	0.88
VIM	P02786	TFRC	13|8	21	10.5	2	0|0	1	1	1	1	1	12.4	105	0
VIM	P04004	VTN	3|8	11	5.5	2	7|4	0	0	0	0	0	-17.2	1	0.81
VIM	P04083	ANXA1	21|27	48	24	2	20|29	0	0	0	0	0	-57.7	0.98	0.87
VIM	P04156	PRNP	1|2	3	1.5	2	0|0	0.45	0.91	0.45	0.91	0.45	0.28	15	0.19
VIM	P04216	THY1	4|3	7	3.5	2	1|4	0.01	0.01	0.01	0.01	0.01	-6.03	1.4	0.72
VIM	P04259	KRT6B	2|4	6	3	2	0|0	0.95	1	0.95	1	0.95	2.31	30	0.01
VIM	P04264	KRT1	232|128	360	180	2	69|79	0.5	1	0.5	1	0.5	-79.8	2.43	0.07
VIM	P04406	GAPDH	9|7	16	8	2	6|6	0	0	0	0	0	-12.78	1.33	0.81
VIM	P04632	CAPNS1	2|5	7	3.5	2	1|2	0.23	0.45	0.23	0.45	0.23	-4.16	2.33	0.35
VIM	P04792	HSPB1	9|9	18	9	2	9|12	0	0	0	0	0	-25.78	0.86	0.88
VIM	P04843	RPN1	7|8	15	7.5	2	5|8	0	0	0	0	0	-14.54	1.15	0.83
VIM	P04899	GNAI2	6|4	10	5	2	2|7	0	0	0	0	0	-11.5	1.11	0.79
VIM	P05023	ATP1A1	4|2	6	3	2	0|0	0.95	1	0.95	1	0.95	2.31	30	0.01
VIM	P05109	S100A8	11|0	11	5.5	2	0|0	0.5	1	0.5	1	0.5	-2.23	55	0.08
VIM	P05120	SERPINB2	3|5	8	4	2	0|5	0.03	0.05	0.03	0.05	0.03	-5.48	1.6	0.64
VIM	P05121	SERPINE1	6|12	18	9	2	9|8	0	0	0	0	0	-23.27	1.06	0.83
VIM	P05141	SLC25A5	13|15	28	14	2	12|16	0	0	0	0	0	-32.26	1	0.86
VIM	P05155	SERPING1	0|1	1	0.5	2	0|0	0	0	0	0	0	-2.23	5	0.88
VIM	P05165	PCCA	14|11	25	12.5	2	10|7	0	0	0	0	0	-15.82	1.47	0.82
VIM	P05166	PCCB	5|4	9	4.5	2	4|7	0	0	0	0	0	-15.46	0.82	0.88
VIM	P05198	EIF2S1	8|7	15	7.5	2	2|10	0	0	0	0	0	-12.02	1.25	0.81
VIM	P05204	HMGN2	1|1	2	1	2	0|0	0	0	0	0	0	0.28	10	0.88
VIM	P05386	RPLP1	3|4	7	3.5	2	1|4	0.01	0.01	0.01	0.01	0.01	-6.03	1.4	0.72
VIM	P05387	RPLP2	1|3	4	2	2	0|1	0.32	0.65	0.32	0.65	0.32	-2.06	4	0.29
VIM	P05388	RPLP0	8|9	17	8.5	2	5|12	0	0	0	0	0	-19.75	1	0.84
VIM	P05452	CLEC3B	0|1	1	0.5	2	0|1	0	0	0	0	0	-3.67	1	0.88
VIM	P05556	ITGB1	44|41	85	42.5	2	4|6	1	1	1	1	1	30.55	8.5	0
VIM	P06396	GSN	32|35	67	33.5	2	37|36	0	0	0	0	0	-84.21	0.92	0.88
VIM	P06576	ATP5F1B	2|1	3	1.5	2	3|3	0	0	0	0	0	-11.26	0.5	0.88
VIM	P06702	S100A9	11|0	11	5.5	2	0|0	0.5	1	0.5	1	0.5	-2.23	55	0.08
VIM	P06703	S100A6	1|2	3	1.5	2	1|2	0.01	0.02	0.01	0.02	0.01	-5.66	1	0.7
VIM	P06733	ENO1	13|7	20	10	2	9|9	0	0	0	0	0	-23.45	1.11	0.83
VIM	P06748	NPM1	64|64	128	64	2	71|66	0	0	0	0	0	-150.48	0.93	0.88
VIM	P06756	ITGAV	17|16	33	16.5	2	0|0	1	1	1	1	1	24.58	165	0
VIM	P07093	SERPINE2	2|3	5	2.5	2	2|3	0	0	0	0	0	-7.72	1	0.76
VIM	P07199	CENPB	1|1	2	1	2	0|1	0	0	0	0	0	-2.06	2	0.88
VIM	P07237	P4HB	8|8	16	8	2	4|7	0	0	0	0	0	-9.62	1.45	0.8
VIM	P07305	H1-0	1|1	2	1	2	2|2	0	0	0	0	0	-7.36	0.5	0.88
VIM	P07355	ANXA2	59|76	135	67.5	2	47|82	0	0	0	0	0	-142.69	1.05	0.88
VIM	P07384	CAPN1	9|7	16	8	2	1|11	0	0	0	0	0	-11.79	1.33	0.8
VIM	P07437	TUBB	79|105	184	92	2	72|108	0	0	0	0	0	-204.09	1.02	0.88
VIM	P07737	PFN1	13|15	28	14	2	11|13	0	0	0	0	0	-25.22	1.17	0.85
VIM	P07741	APRT	0|1	1	0.5	2	0|1	0	0	0	0	0	-3.67	1	0.88
VIM	P07814	EPRS1	148|150	298	149	2	130|117	0	0	0	0	0	-222.78	1.21	0.88
VIM	P07900	HSP90AA1	10|16	26	13	2	10|23	0	0	0	0	0	-45.92	0.79	0.88
VIM	P07996	THBS1	39|50	89	44.5	2	41|37	0	0	0	0	0	-82.67	1.14	0.87
VIM	P08123	COL1A2	32|29	61	30.5	2	27|32	0	0	0	0	0	-63.69	1.03	0.87
VIM	P08133	ANXA6	9|16	25	12.5	2	14|20	0	0	0	0	0	-50.57	0.74	0.88
VIM	P08134	RHOC	5|5	10	5	2	4|8	0	0	0	0	0	-15.63	0.83	0.88
VIM	P08174	CD55	2|1	3	1.5	2	0|0	0.45	0.91	0.45	0.91	0.45	0.28	15	0.19
VIM	P08238	HSP90AB1	28|40	68	34	2	33|43	0	0	0	0	0	-96.28	0.89	0.88
VIM	P08240	SRPRA	9|6	15	7.5	2	6|5	0	0	0	0	0	-12.46	1.36	0.79
VIM	P08574	CYC1	1|0	1	0.5	2	0|1	0	0	0	0	0	-3.67	1	0.88
VIM	P08621	SNRNP70	1|1	2	1	2	2|4	0	0	0	0	0	-11.26	0.33	0.88
VIM	P08648	ITGA5	13|12	25	12.5	2	0|0	1	1	1	1	1	18.57	125	0
VIM	P08651	NFIC	4|3	7	3.5	2	4|4	0	0	0	0	0	-11.52	0.88	0.88
VIM	P08670	VIM	0|0	0	0	2	1193|1232	0	0	0	0	0	#NAME?	0	0.88
VIM	P08708	RPS17	11|11	22	11	2	10|11	0	0	0	0	0	-22.84	1.05	0.85
VIM	P08758	ANXA5	11|14	25	12.5	2	7|18	0	0	0	0	0	-29.26	1	0.86
VIM	P08779	KRT16	29|66	95	47.5	2	5|8	1	1	1	1	1	12.78	7.31	0
VIM	P08865	RPSA	4|8	12	6	2	4|5	0	0	0	0	0	-11.85	1.33	0.76
VIM	P09012	SNRPA	0|2	2	1	2	2|1	0.01	0.02	0.01	0.02	0.01	-7.47	0.67	0.7
VIM	P09038	FGF2	12|12	24	12	2	7|4	0.01	0.01	0.01	0.01	0.01	-4.22	2.18	0.67
VIM	P09382	LGALS1	21|23	44	22	2	17|16	0	0	0	0	0	-29.56	1.33	0.86
VIM	P09429	HMGB1	6|5	11	5.5	2	4|4	0	0	0	0	0	-8.63	1.38	0.78
VIM	P09497	CLTB	1|1	2	1	2	0|1	0	0	0	0	0	-2.06	2	0.88
VIM	P09543	CNP	0|2	2	1	2	1|2	0.01	0.02	0.01	0.02	0.01	-7.47	0.67	0.7
VIM	P09619	PDGFRB	2|3	5	2.5	2	0|0	0.95	0.98	0.95	0.98	0.95	2.31	25	0.01
VIM	P09651	HNRNPA1	2|4	6	3	2	1|2	0.1	0.19	0.1	0.19	0.1	-4.16	2	0.52
VIM	P09661	SNRPA1	2|4	6	3	2	2|1	0.1	0.19	0.1	0.19	0.1	-4.16	2	0.52
VIM	P09874	PARP1	49|47	96	48	2	44|38	0	0	0	0	0	-78.18	1.17	0.88
VIM	P0C0S5	H2AZ1	10|8	18	9	2	11|7	0	0	0	0	0	-21.89	1	0.85
VIM	P0C0S8	H2AC11	66|67	133	66.5	2	69|67	0	0	0	0	0	-145.72	0.98	0.88
VIM	P0CG39	POTEJ	1|4	5	2.5	2	2|3	0	0.01	0	0.01	0	-9.36	1	0.74
VIM	P0DI83	RAB34	1|0	1	0.5	2	0|0	0	0	0	0	0	-2.23	5	0.88
VIM	P0DMV8	HSPA1A	11|14	25	12.5	2	9|14	0	0	0	0	0	-26.42	1.09	0.85
VIM	P0DP23	CALM1	9|8	17	8.5	2	7|8	0	0	0	0	0	-16.61	1.13	0.83
VIM	P0DP91	ERCC6	14|10	24	12	2	11|12	0	0	0	0	0	-27.85	1.04	0.85
VIM	P0DPB6	POLR1D	1|1	2	1	2	1|0	0	0	0	0	0	-2.06	2	0.88
VIM	P0DPH7	TUBA3C	3|1	4	2	2	2|2	0.01	0.01	0.01	0.01	0.01	-7.36	1	0.72
VIM	P10412	H1-4	14|10	24	12	2	12|11	0	0	0	0	0	-27.85	1.04	0.85
VIM	P10599	TXN	3|3	6	3	2	5|7	0	0	0	0	0	-19.12	0.5	0.88
VIM	P10644	PRKAR1A	2|3	5	2.5	2	1|4	0	0	0	0	0	-7.57	1	0.76
VIM	P11021	HSPA5	18|18	36	18	2	16|18	0	0	0	0	0	-35.59	1.06	0.87
VIM	P11142	HSPA8	63|72	135	67.5	2	62|66	0	0	0	0	0	-135.96	1.05	0.88
VIM	P11387	TOP1	7|6	13	6.5	2	4|7	0	0	0	0	0	-12.46	1.18	0.82
VIM	P11388	TOP2A	35|30	65	32.5	2	32|27	0	0	0	0	0	-62.24	1.1	0.87
VIM	P11413	G6PD	9|17	26	13	2	9|17	0	0	0	0	0	-34.67	1	0.85
VIM	P11498	PC	38|40	78	39	2	31|40	0	0	0	0	0	-71.83	1.1	0.87
VIM	P11586	MTHFD1	2|2	4	2	2	0|2	0.11	0.11	0.11	0.11	0.11	-2.13	2	0.51
VIM	P11940	PABPC1	16|20	36	18	2	13|24	0	0	0	0	0	-43.4	0.97	0.87
VIM	P12081	HARS1	1|2	3	1.5	2	0|2	0.05	0.11	0.05	0.11	0.05	-3.62	1.5	0.56
VIM	P12109	COL6A1	6|6	12	6	2	4|5	0	0	0	0	0	-8.96	1.33	0.79
VIM	P12110	COL6A2	2|7	9	4.5	2	2|3	0.15	0.3	0.15	0.3	0.15	-7.72	1.8	0.46
VIM	P12111	COL6A3	17|21	38	19	2	11|8	0	0	0	0	0	-10.99	2	0.75
VIM	P12236	SLC25A6	3|3	6	3	2	2|2	0.01	0.01	0.01	0.01	0.01	-4.48	1.5	0.69
VIM	P12268	IMPDH2	3|5	8	4	2	2|5	0	0	0	0	0	-9.77	1.14	0.78
VIM	P12270	TPR	27|26	53	26.5	2	22|27	0	0	0	0	0	-50.43	1.08	0.87
VIM	P12273	PIP	1|0	1	0.5	2	0|0	0	0	0	0	0	-2.23	5	0.88
VIM	P12814	ACTN1	53|70	123	61.5	2	53|72	0	0	0	0	0	-145.39	0.98	0.88
VIM	P12956	XRCC6	3|9	12	6	2	2|12	0	0	0	0	0	-22.2	0.86	0.82
VIM	P13010	XRCC5	4|9	13	6.5	2	3|14	0	0	0	0	0	-26.17	0.76	0.84
VIM	P13489	RNH1	16|21	37	18.5	2	14|19	0	0	0	0	0	-36.73	1.12	0.86
VIM	P13611	VCAN	6|8	14	7	2	5|4	0	0	0	0	0	-8.96	1.56	0.76
VIM	P13612	ITGA4	1|0	1	0.5	2	0|0	0	0	0	0	0	-2.23	5	0.88
VIM	P13639	EEF2	27|55	82	41	2	24|45	0	0	0	0	0	-84.11	1.19	0.87
VIM	P13645	KRT10	106|66	172	86	2	23|33	0.5	1	0.5	1	0.5	-13.13	3.07	0.07
VIM	P13647	KRT5	33|20	53	26.5	2	3|5	1	1	1	1	1	9.53	6.62	0
VIM	P13726	F3	6|6	12	6	2	0|0	1	1	1	1	1	9.21	60	0
VIM	P13797	PLS3	4|4	8	4	2	3|5	0	0	0	0	0	-10.08	1	0.88
VIM	P13861	PRKAR2A	9|6	15	7.5	2	6|11	0	0	0	0	0	-23.19	0.88	0.84
VIM	P13987	CD59	6|6	12	6	2	1|1	0.92	0.92	0.92	0.92	0.92	2.44	6	0.01
VIM	P14373	TRIM27	1|0	1	0.5	2	0|0	0	0	0	0	0	-2.23	5	0.88
VIM	P14618	PKM	39|52	91	45.5	2	32|50	0	0	0	0	0	-89.15	1.11	0.87
VIM	P14625	HSP90B1	8|13	21	10.5	2	4|12	0	0	0	0	0	-17.79	1.31	0.82
VIM	P14649	MYL6B	0|1	1	0.5	2	0|0	0	0	0	0	0	-2.23	5	0.88
VIM	P14678	SNRPB	3|3	6	3	2	4|3	0	0	0	0	0	-9.78	0.86	0.88
VIM	P14866	HNRNPL	4|7	11	5.5	2	5|12	0	0	0	0	0	-26.61	0.65	0.88
VIM	P14868	DARS1	41|40	81	40.5	2	40|38	0	0	0	0	0	-81.22	1.04	0.88
VIM	P14923	JUP	5|3	8	4	2	0|0	0.99	1	0.99	1	0.99	4.16	40	0
VIM	P15144	ANPEP	7|7	14	7	2	0|1	1	1	1	1	1	6.33	14	0
VIM	P15170	GSPT1	2|4	6	3	2	1|4	0	0.01	0	0.01	0	-7.57	1.2	0.74
VIM	P15311	EZR	1|2	3	1.5	2	3|3	0	0	0	0	0	-11.26	0.5	0.88
VIM	P15529	CD46	1|0	1	0.5	2	0|0	0	0	0	0	0	-2.23	5	0.88
VIM	P15559	NQO1	3|3	6	3	2	2|5	0	0	0	0	0	-9.77	0.86	0.88
VIM	P15880	RPS2	29|29	58	29	2	23|29	0	0	0	0	0	-51.38	1.12	0.87
VIM	P15924	DSP	18|17	35	17.5	2	4|9	0.12	0.17	0.12	0.17	0.12	-2.54	2.69	0.51
VIM	P16070	CD44	21|15	36	18	2	5|3	0.99	1	0.99	1	0.99	4.12	4.5	0
VIM	P16152	CBR1	5|4	9	4.5	2	4|8	0	0	0	0	0	-17.25	0.75	0.88
VIM	P16298	PPP3CB	1|0	1	0.5	2	1|1	0	0	0	0	0	-5.26	0.5	0.88
VIM	P16401	H1-5	17|19	36	18	2	19|15	0	0	0	0	0	-37.04	1.06	0.87
VIM	P16402	H1-3	9|8	17	8.5	2	8|8	0	0	0	0	0	-18.38	1.06	0.84
VIM	P16403	H1-2	0|1	1	0.5	2	1|0	0	0	0	0	0	-3.67	1	0.88
VIM	P17096	HMGA1	1|1	2	1	2	1|1	0	0	0	0	0	-3.86	1	0.88
VIM	P17301	ITGA2	23|19	42	21	2	0|0	1	1	1	1	1	29.03	210	0
VIM	P17302	GJA1	3|4	7	3.5	2	1|1	0.39	0.53	0.39	0.53	0.39	-1.09	3.5	0.27
VIM	P17480	UBTF	11|10	21	10.5	2	6|9	0	0	0	0	0	-13.75	1.4	0.82
VIM	P17535	JUND	1|1	2	1	2	1|1	0	0	0	0	0	-3.86	1	0.88
VIM	P17655	CAPN2	6|9	15	7.5	2	5|19	0	0	0	0	0	-35.84	0.62	0.88
VIM	P17661	DES	4|1	5	2.5	2	4|4	0	0	0	0	0	-15.34	0.62	0.88
VIM	P17676	CEBPB	3|3	6	3	2	2|3	0	0	0	0	0	-6.24	1.2	0.75
VIM	P17813	ENG	1|2	3	1.5	2	0|0	0.45	0.91	0.45	0.91	0.45	0.28	15	0.19
VIM	P17844	DDX5	18|20	38	19	2	18|15	0	0	0	0	0	-33.84	1.15	0.86
VIM	P17858	PFKL	0|2	2	1	2	0|0	0.45	0.91	0.45	0.91	0.45	-2.23	10	0.19
VIM	P17931	LGALS3	2|5	7	3.5	2	5|4	0	0	0	0	0	-15.23	0.78	0.81
VIM	P17980	PSMC3	0|1	1	0.5	2	0|1	0	0	0	0	0	-3.67	1	0.88
VIM	P17987	TCP1	4|9	13	6.5	2	5|10	0	0	0	0	0	-22.93	0.87	0.84
VIM	P18077	RPL35A	1|0	1	0.5	2	0|1	0	0	0	0	0	-3.67	1	0.88
VIM	P18084	ITGB5	3|3	6	3	2	0|0	0.98	0.98	0.98	0.98	0.98	4.16	30	0
VIM	P18085	ARF4	1|1	2	1	2	1|4	0	0	0	0	0	-9.22	0.4	0.88
VIM	P18124	RPL7	32|29	61	30.5	2	20|27	0	0	0	0	0	-42.64	1.3	0.87
VIM	P18206	VCL	9|17	26	13	2	9|21	0	0	0	0	0	-41.99	0.87	0.86
VIM	P18583	SON	17|16	33	16.5	2	13|18	0	0	0	0	0	-33.21	1.06	0.86
VIM	P18621	RPL17	28|28	56	28	2	28|27	0	0	0	0	0	-58.09	1.02	0.87
VIM	P18669	PGAM1	6|10	16	8	2	4|7	0	0	0	0	0	-12.46	1.45	0.78
VIM	P18754	RCC1	6|4	10	5	2	7|6	0	0	0	0	0	-19.21	0.77	0.88
VIM	P19013	KRT4	0|2	2	1	2	0|1	0.16	0.32	0.16	0.32	0.16	-3.67	2	0.38
VIM	P19022	CDH2	7|5	12	6	2	0|0	1	1	1	1	1	7.58	60	0
VIM	P19338	NCL	2|4	6	3	2	2|9	0	0	0	0	0	-18.64	0.55	0.88
VIM	P19367	HK1	1|1	2	1	2	0|1	0	0	0	0	0	-2.06	2	0.88
VIM	P19387	POLR2C	2|0	2	1	2	0|2	0.05	0.11	0.05	0.11	0.05	-5.02	1	0.56
VIM	P19388	POLR2E	0|2	2	1	2	1|1	0.04	0.08	0.04	0.08	0.04	-5.26	1	0.6
VIM	P19447	ERCC3	4|4	8	4	2	3|4	0	0	0	0	0	-8.31	1.14	0.79
VIM	P19525	EIF2AK2	2|4	6	3	2	0|7	0	0	0	0	0	-10.6	0.86	0.78
VIM	P19784	CSNK2A2	0|1	1	0.5	2	0|0	0	0	0	0	0	-2.23	5	0.88
VIM	P19823	ITIH2	1|1	2	1	2	1|1	0	0	0	0	0	-3.86	1	0.88
VIM	P20042	EIF2S2	10|5	15	7.5	2	7|8	0	0	0	0	0	-21.24	1	0.83
VIM	P20073	ANXA7	4|6	10	5	2	1|4	0.05	0.09	0.05	0.09	0.05	-4.65	2	0.59
VIM	P20290	BTF3	5|5	10	5	2	1|5	0.01	0.01	0.01	0.01	0.01	-4.86	1.67	0.7
VIM	P20337	RAB3B	1|3	4	2	2	1|0	0.32	0.65	0.32	0.65	0.32	-2.06	4	0.29
VIM	P20700	LMNB1	14|10	24	12	2	13|11	0	0	0	0	0	-29.64	1	0.85
VIM	P20810	CAST	3|4	7	3.5	2	2|9	0	0	0	0	0	-16.62	0.64	0.88
VIM	P20908	COL5A1	5|6	11	5.5	2	5|5	0	0	0	0	0	-12.15	1.1	0.81
VIM	P20936	RASA1	0|1	1	0.5	2	0|0	0	0	0	0	0	-2.23	5	0.88
VIM	P21127	CDK11B	1|2	3	1.5	2	0|1	0.16	0.32	0.16	0.32	0.16	-2.06	3	0.38
VIM	P21283	ATP6V1C1	0|1	1	0.5	2	0|2	0	0	0	0	0	-5.02	0.5	0.88
VIM	P21291	CSRP1	3|5	8	4	2	3|5	0	0	0	0	0	-11.52	1	0.8
VIM	P21333	FLNA	2|3	5	2.5	2	3|2	0	0	0	0	0	-7.72	1	0.76
VIM	P21399	ACO1	1|1	2	1	2	1|2	0	0	0	0	0	-5.66	0.67	0.88
VIM	P21589	NT5E	38|27	65	32.5	2	21|17	0	0	0	0	0	-29.82	1.71	0.83
VIM	P21675	TAF1	1|1	2	1	2	1|0	0	0	0	0	0	-2.06	2	0.88
VIM	P21796	VDAC1	1|0	1	0.5	2	0|0	0	0	0	0	0	-2.23	5	0.88
VIM	P21980	TGM2	23|25	48	24	2	17|15	0	0	0	0	0	-25.02	1.5	0.85
VIM	P22059	OSBP	0|1	1	0.5	2	0|1	0	0	0	0	0	-3.67	1	0.88
VIM	P22087	FBL	19|21	40	20	2	18|18	0	0	0	0	0	-37.67	1.11	0.87
VIM	P22090	RPS4Y1	13|8	21	10.5	2	13|11	0	0	0	0	0	-32.98	0.88	0.86
VIM	P22102	GART	1|3	4	2	2	1|3	0.01	0.01	0.01	0.01	0.01	-7.36	1	0.72
VIM	P22105	TNXB	2|2	4	2	2	4|3	0	0	0	0	0	-11.37	0.57	0.88
VIM	P22234	PAICS	2|5	7	3.5	2	1|4	0.02	0.03	0.02	0.03	0.02	-7.57	1.4	0.66
VIM	P22314	UBA1	10|15	25	12.5	2	8|21	0	0	0	0	0	-38.2	0.86	0.86
VIM	P22392	NME2	2|3	5	2.5	2	1|4	0	0	0	0	0	-7.57	1	0.76
VIM	P22413	ENPP1	1|0	1	0.5	2	0|0	0	0	0	0	0	-2.23	5	0.88
VIM	P22531	SPRR2E	1|0	1	0.5	2	0|0	0	0	0	0	0	-2.23	5	0.88
VIM	P22626	HNRNPA2B1	1|2	3	1.5	2	1|1	0.04	0.08	0.04	0.08	0.04	-3.86	1.5	0.6
VIM	P22692	IGFBP4	1|1	2	1	2	0|0	0	0	0	0	0	0.28	10	0.88
VIM	P23142	FBLN1	3|4	7	3.5	2	2|2	0.03	0.04	0.03	0.04	0.03	-4.48	1.75	0.64
VIM	P23246	SFPQ	2|5	7	3.5	2	1|1	0.43	0.77	0.43	0.77	0.43	-2.41	3.5	0.27
VIM	P23284	PPIB	4|2	6	3	2	2|5	0	0	0	0	0	-11.35	0.86	0.79
VIM	P23381	WARS1	0|2	2	1	2	2|3	0	0	0	0	0	-11.68	0.4	0.88
VIM	P23396	RPS3	59|53	112	56	2	52|45	0	0	0	0	0	-95.88	1.15	0.88
VIM	P23458	JAK1	1|1	2	1	2	0|0	0	0	0	0	0	0.28	10	0.88
VIM	P23470	PTPRG	1|1	2	1	2	0|0	0	0	0	0	0	0.28	10	0.88
VIM	P23497	SP100	7|8	15	7.5	2	8|9	0	0	0	0	0	-21.64	0.88	0.88
VIM	P23528	CFL1	9|16	25	12.5	2	8|15	0	0	0	0	0	-29.17	1.09	0.85
VIM	P23634	ATP2B4	1|3	4	2	2	3|3	0	0	0	0	0	-11.26	0.67	0.88
VIM	P23743	DGKA	0|3	3	1.5	2	0|2	0.13	0.27	0.13	0.27	0.13	-5.02	1.5	0.47
VIM	P24534	EEF1B2	1|3	4	2	2	1|3	0.01	0.01	0.01	0.01	0.01	-7.36	1	0.72
VIM	P24821	TNC	41|47	88	44	2	30|18	0	0	0	0	0	-29.55	1.83	0.85
VIM	P24844	MYL9	9|11	20	10	2	8|10	0	0	0	0	0	-20.45	1.11	0.84
VIM	P24928	POLR2A	4|6	10	5	2	3|5	0	0	0	0	0	-10.08	1.25	0.78
VIM	P25398	RPS12	3|5	8	4	2	1|4	0.02	0.03	0.02	0.03	0.02	-6.03	1.6	0.66
VIM	P25685	DNAJB1	0|1	1	0.5	2	0|0	0	0	0	0	0	-2.23	5	0.88
VIM	P25705	ATP5F1A	2|2	4	2	2	3|4	0	0	0	0	0	-11.37	0.57	0.88
VIM	P26006	ITGA3	3|5	8	4	2	0|0	0.99	1	0.99	1	0.99	4.16	40	0
VIM	P26038	MSN	47|50	97	48.5	2	42|48	0	0	0	0	0	-92.22	1.08	0.88
VIM	P26196	DDX6	2|3	5	2.5	2	2|4	0	0	0	0	0	-9.44	0.83	0.88
VIM	P26232	CTNNA2	1|0	1	0.5	2	0|0	0	0	0	0	0	-2.23	5	0.88
VIM	P26358	DNMT1	10|6	16	8	2	6|3	0.01	0.03	0.01	0.03	0.01	-8.96	1.78	0.67
VIM	P26368	U2AF2	1|3	4	2	2	1|2	0.03	0.06	0.03	0.06	0.03	-5.66	1.33	0.63
VIM	P26373	RPL13	27|25	52	26	2	22|26	0	0	0	0	0	-50.11	1.08	0.87
VIM	P26447	S100A4	3|6	9	4.5	2	3|6	0	0	0	0	0	-13.41	1	0.8
VIM	P26583	HMGB2	4|3	7	3.5	2	2|4	0	0	0	0	0	-8.01	1.17	0.77
VIM	P26599	PTBP1	11|11	22	11	2	6|10	0	0	0	0	0	-14.08	1.38	0.83
VIM	P26639	TARS1	1|0	1	0.5	2	0|1	0	0	0	0	0	-3.67	1	0.88
VIM	P26640	VARS1	9|12	21	10.5	2	5|8	0	0	0	0	0	-11.69	1.62	0.78
VIM	P26641	EEF1G	14|11	25	12.5	2	9|16	0	0	0	0	0	-29.7	1	0.86
VIM	P27105	STOM	8|7	15	7.5	2	6|6	0	0	0	0	0	-12.78	1.25	0.82
VIM	P27348	YWHAQ	3|4	7	3.5	2	3|4	0	0	0	0	0	-9.78	1	0.79
VIM	P27448	MARK3	2|1	3	1.5	2	0|1	0.16	0.32	0.16	0.32	0.16	-2.06	3	0.38
VIM	P27487	DPP4	13|9	22	11	2	0|0	1	1	1	1	1	13.96	110	0
VIM	P27635	RPL10	26|20	46	23	2	25|23	0	0	0	0	0	-57.6	0.96	0.87
VIM	P27708	CAD	0|1	1	0.5	2	1|1	0	0	0	0	0	-5.26	0.5	0.88
VIM	P27797	CALR	5|3	8	4	2	1|2	0.26	0.45	0.26	0.45	0.26	-2.75	2.67	0.34
VIM	P27816	MAP4	133|123	256	128	2	113|115	0	0	0	0	0	-225.23	1.12	0.88
VIM	P27824	CANX	3|4	7	3.5	2	1|3	0.03	0.04	0.03	0.04	0.03	-4.48	1.75	0.64
VIM	P28288	ABCD3	4|3	7	3.5	2	2|4	0	0	0	0	0	-8.01	1.17	0.77
VIM	P28290	ITPRID2	5|5	10	5	2	3|8	0	0	0	0	0	-13.65	0.91	0.88
VIM	P28300	LOX	0|1	1	0.5	2	0|0	0	0	0	0	0	-2.23	5	0.88
VIM	P28370	SMARCA1	1|1	2	1	2	1|1	0	0	0	0	0	-3.86	1	0.88
VIM	P28482	MAPK1	2|3	5	2.5	2	1|3	0.01	0.01	0.01	0.01	0.01	-5.93	1.25	0.72
VIM	P28715	ERCC5	0|1	1	0.5	2	0|0	0	0	0	0	0	-2.23	5	0.88
VIM	P28799	GRN	2|2	4	2	2	2|1	0.02	0.02	0.02	0.02	0.02	-4.16	1.33	0.66
VIM	P29083	GTF2E1	0|1	1	0.5	2	0|0	0	0	0	0	0	-2.23	5	0.88
VIM	P29279	CCN2	11|12	23	11.5	2	6|5	0.01	0.01	0.01	0.01	0.01	-5.54	2.09	0.7
VIM	P29317	EPHA2	3|0	3	1.5	2	0|0	0.49	0.98	0.49	0.98	0.49	-2.23	15	0.12
VIM	P29373	CRABP2	4|7	11	5.5	2	2|6	0	0	0	0	0	-9.84	1.38	0.75
VIM	P29401	TKT	1|2	3	1.5	2	0|1	0.16	0.32	0.16	0.32	0.16	-2.06	3	0.38
VIM	P29508	SERPINB3	2|0	2	1	2	0|0	0.45	0.91	0.45	0.91	0.45	-2.23	10	0.19
VIM	P29558	RBMS1	0|1	1	0.5	2	0|1	0	0	0	0	0	-3.67	1	0.88
VIM	P29590	PML	15|17	32	16	2	12|19	0	0	0	0	0	-34.54	1.03	0.86
VIM	P29692	EEF1D	5|5	10	5	2	5|5	0	0	0	0	0	-12.15	1	0.88
VIM	P29966	MARCKS	0|1	1	0.5	2	0|1	0	0	0	0	0	-3.67	1	0.88
VIM	P30041	PRDX6	1|3	4	2	2	0|3	0.04	0.09	0.04	0.09	0.04	-5.38	1.33	0.59
VIM	P30044	PRDX5	1|2	3	1.5	2	2|7	0	0	0	0	0	-17.1	0.33	0.88
VIM	P30050	RPL12	5|9	14	7	2	4|6	0	0	0	0	0	-12.15	1.4	0.77
VIM	P30085	CMPK1	1|2	3	1.5	2	0|2	0.05	0.11	0.05	0.11	0.05	-3.62	1.5	0.56
VIM	P30101	PDIA3	6|7	13	6.5	2	4|6	0	0	0	0	0	-10.71	1.3	0.8
VIM	P30153	PPP2R1A	5|7	12	6	2	4|5	0	0	0	0	0	-10.39	1.33	0.78
VIM	P30260	CDC27	6|4	10	5	2	4|3	0	0	0	0	0	-8.31	1.43	0.75
VIM	P30414	NKTR	1|0	1	0.5	2	0|2	0	0	0	0	0	-5.02	0.5	0.88
VIM	P30520	ADSS2	0|1	1	0.5	2	0|0	0	0	0	0	0	-2.23	5	0.88
VIM	P30559	OXTR	0|1	1	0.5	2	0|0	0	0	0	0	0	-2.23	5	0.88
VIM	P30626	SRI	1|1	2	1	2	1|0	0	0	0	0	0	-2.06	2	0.88
VIM	P30876	POLR2B	7|10	17	8.5	2	4|8	0	0	0	0	0	-12.74	1.42	0.79
VIM	P31151	S100A7	13|0	13	6.5	2	0|0	0.5	1	0.5	1	0.5	-2.23	65	0.08
VIM	P31689	DNAJA1	4|5	9	4.5	2	2|4	0	0.01	0	0.01	0	-6.56	1.5	0.74
VIM	P31749	AKT1	0|1	1	0.5	2	0|0	0	0	0	0	0	-2.23	5	0.88
VIM	P31943	HNRNPH1	9|9	18	9	2	7|13	0	0	0	0	0	-23.78	0.9	0.88
VIM	P31946	YWHAB	2|3	5	2.5	2	2|2	0.01	0.01	0.01	0.01	0.01	-5.93	1.25	0.72
VIM	P31948	STIP1	0|3	3	1.5	2	1|0	0.32	0.65	0.32	0.65	0.32	-3.67	3	0.29
VIM	P31949	S100A11	2|2	4	2	2	1|3	0	0	0	0	0	-5.93	1	0.88
VIM	P32119	PRDX2	3|2	5	2.5	2	1|2	0.04	0.06	0.04	0.06	0.04	-4.16	1.67	0.62
VIM	P32969	RPL9	12|11	23	11.5	2	10|12	0	0	0	0	0	-24.6	1.05	0.85
VIM	P33176	KIF5B	12|15	27	13.5	2	11|17	0	0	0	0	0	-33.76	0.96	0.86
VIM	P34897	SHMT2	0|1	1	0.5	2	1|0	0	0	0	0	0	-3.67	1	0.88
VIM	P35052	GPC1	5|2	7	3.5	2	0|1	0.65	0.97	0.65	0.97	0.65	-0.73	7	0.05
VIM	P35221	CTNNA1	35|28	63	31.5	2	7|11	0.99	1	0.99	1	0.99	4.59	3.5	0
VIM	P35222	CTNNB1	27|28	55	27.5	2	3|6	1	1	1	1	1	15.82	6.11	0
VIM	P35237	SERPINB6	3|2	5	2.5	2	1|4	0	0	0	0	0	-7.57	1	0.76
VIM	P35240	NF2	3|3	6	3	2	1|3	0.01	0.01	0.01	0.01	0.01	-4.48	1.5	0.69
VIM	P35241	RDX	1|2	3	1.5	2	0|3	0.01	0.03	0.01	0.03	0.01	-5.38	1	0.68
VIM	P35249	RFC4	1|1	2	1	2	1|0	0	0	0	0	0	-2.06	2	0.88
VIM	P35250	RFC2	1|1	2	1	2	1|2	0	0	0	0	0	-5.66	0.67	0.88
VIM	P35251	RFC1	2|1	3	1.5	2	1|2	0.01	0.02	0.01	0.02	0.01	-5.66	1	0.7
VIM	P35268	RPL22	4|6	10	5	2	4|3	0	0	0	0	0	-8.31	1.43	0.75
VIM	P35442	THBS2	0|3	3	1.5	2	3|1	0.01	0.01	0.01	0.01	0.01	-9.46	0.75	0.72
VIM	P35527	KRT9	114|80	194	97	2	41|63	0	0	0	0	0	-73.14	1.87	0.87
VIM	P35555	FBN1	5|15	20	10	2	9|7	0	0	0	0	0	-23.11	1.25	0.8
VIM	P35556	FBN2	1|2	3	1.5	2	1|1	0.04	0.08	0.04	0.08	0.04	-3.86	1.5	0.6
VIM	P35579	MYH9	776|838	1614	807	2	799|763	0	0	0	0	0	#NAME?	1.03	0.88
VIM	P35580	MYH10	31|22	53	26.5	2	27|25	0	0	0	0	0	-61.72	1.02	0.87
VIM	P35606	COPB2	2|4	6	3	2	0|11	0	0	0	0	0	-18.21	0.55	0.88
VIM	P35611	ADD1	14|12	26	13	2	8|11	0	0	0	0	0	-17.89	1.37	0.83
VIM	P35625	TIMP3	0|1	1	0.5	2	0|0	0	0	0	0	0	-2.23	5	0.88
VIM	P35637	FUS	2|1	3	1.5	2	0|2	0.05	0.11	0.05	0.11	0.05	-3.62	1.5	0.56
VIM	P35658	NUP214	7|9	16	8	2	7|10	0	0	0	0	0	-21.64	0.94	0.84
VIM	P35659	DEK	10|13	23	11.5	2	12|12	0	0	0	0	0	-29.64	0.96	0.86
VIM	P35754	GLRX	0|1	1	0.5	2	0|0	0	0	0	0	0	-2.23	5	0.88
VIM	P35869	AHR	1|0	1	0.5	2	0|1	0	0	0	0	0	-3.67	1	0.88
VIM	P35908	KRT2	61|23	84	42	2	11|28	0.01	0.01	0.01	0.01	0.01	-36.41	2.15	0.72
VIM	P35998	PSMC2	1|2	3	1.5	2	0|4	0	0	0	0	0	-6.77	0.75	0.88
VIM	P36507	MAP2K2	0|2	2	1	2	0|4	0	0	0	0	0	-8.87	0.5	0.88
VIM	P36542	ATP5F1C	8|7	15	7.5	2	11|8	0	0	0	0	0	-25.32	0.79	0.88
VIM	P36578	RPL4	30|42	72	36	2	35|34	0	0	0	0	0	-80.08	1.04	0.87
VIM	P36873	PPP1CC	0|1	1	0.5	2	2|0	0	0	0	0	0	-5.02	0.5	0.88
VIM	P37108	SRP14	14|12	26	13	2	11|7	0	0	0	0	0	-16.15	1.44	0.83
VIM	P37198	NUP62	1|2	3	1.5	2	1|2	0.01	0.02	0.01	0.02	0.01	-5.66	1	0.7
VIM	P37235	HPCAL1	0|1	1	0.5	2	0|1	0	0	0	0	0	-3.67	1	0.88
VIM	P37802	TAGLN2	6|12	18	9	2	4|15	0	0	0	0	0	-26.27	0.95	0.84
VIM	P38646	HSPA9	5|4	9	4.5	2	3|2	0.02	0.03	0.02	0.03	0.02	-4.82	1.8	0.65
VIM	P38919	EIF4A3	8|10	18	9	2	12|8	0	0	0	0	0	-25.51	0.9	0.88
VIM	P39019	RPS19	7|7	14	7	2	9|6	0	0	0	0	0	-18.07	0.93	0.88
VIM	P39023	RPL3	35|42	77	38.5	2	40|33	0	0	0	0	0	-79.67	1.05	0.87
VIM	P39656	DDOST	1|0	1	0.5	2	1|1	0	0	0	0	0	-5.26	0.5	0.88
VIM	P39748	FEN1	1|2	3	1.5	2	1|2	0.01	0.02	0.01	0.02	0.01	-5.66	1	0.7
VIM	P40222	TXLNA	2|8	10	5	2	2|3	0.29	0.59	0.29	0.59	0.29	-7.72	2	0.33
VIM	P40227	CCT6A	5|7	12	6	2	4|6	0	0	0	0	0	-12.15	1.2	0.8
VIM	P40261	NNMT	1|1	2	1	2	2|1	0	0	0	0	0	-5.66	0.67	0.88
VIM	P40429	RPL13A	11|12	23	11.5	2	11|11	0	0	0	0	0	-24.6	1.05	0.85
VIM	P40925	MDH1	0|1	1	0.5	2	0|0	0	0	0	0	0	-2.23	5	0.88
VIM	P40937	RFC5	1|2	3	1.5	2	1|1	0.04	0.08	0.04	0.08	0.04	-3.86	1.5	0.6
VIM	P40938	RFC3	3|5	8	4	2	4|4	0	0	0	0	0	-11.52	1	0.8
VIM	P40939	HADHA	6|9	15	7.5	2	5|5	0	0	0	0	0	-10.71	1.5	0.77
VIM	P41091	EIF2S3	20|16	36	18	2	14|17	0	0	0	0	0	-33.21	1.16	0.86
VIM	P41208	CETN2	4|3	7	3.5	2	4|3	0	0	0	0	0	-9.78	1	0.79
VIM	P41223	BUD31	1|1	2	1	2	2|2	0	0	0	0	0	-7.36	0.5	0.88
VIM	P41227	NAA10	1|1	2	1	2	1|1	0	0	0	0	0	-3.86	1	0.88
VIM	P41252	IARS1	85|77	162	81	2	58|79	0	0	0	0	0	-131.35	1.18	0.88
VIM	P41567	EIF1	0|1	1	0.5	2	0|0	0	0	0	0	0	-2.23	5	0.88
VIM	P42166	TMPO	0|1	1	0.5	2	1|0	0	0	0	0	0	-3.67	1	0.88
VIM	P42167	TMPO	3|5	8	4	2	2|4	0	0.01	0	0.01	0	-8.01	1.33	0.74
VIM	P42224	STAT1	10|19	29	14.5	2	7|23	0	0	0	0	0	-39.87	0.97	0.86
VIM	P42330	AKR1C3	1|1	2	1	2	0|1	0	0	0	0	0	-2.06	2	0.88
VIM	P42356	PI4KA	0|1	1	0.5	2	0|0	0	0	0	0	0	-2.23	5	0.88
VIM	P42677	RPS27	1|1	2	1	2	0|0	0	0	0	0	0	0.28	10	0.88
VIM	P42766	RPL35	7|7	14	7	2	5|5	0	0	0	0	0	-9.29	1.4	0.8
VIM	P43235	CTSK	2|0	2	1	2	0|1	0.16	0.32	0.16	0.32	0.16	-3.67	2	0.38
VIM	P43243	MATR3	35|41	76	38	2	36|39	0	0	0	0	0	-83.23	1.01	0.88
VIM	P43307	SSR1	1|1	2	1	2	1|1	0	0	0	0	0	-3.86	1	0.88
VIM	P43686	PSMC4	4|4	8	4	2	1|6	0	0	0	0	0	-7.75	1.14	0.78
VIM	P45880	VDAC2	1|3	4	2	2	0|0	0.49	0.98	0.49	0.98	0.49	0.28	20	0.12
VIM	P45974	USP5	0|2	2	1	2	1|3	0	0	0	0	0	-9.46	0.5	0.88
VIM	P46013	MKI67	37|31	68	34	2	29|34	0	0	0	0	0	-67.84	1.08	0.87
VIM	P46060	RANGAP1	8|12	20	10	2	10|13	0	0	0	0	0	-31.11	0.87	0.86
VIM	P46063	RECQL	1|2	3	1.5	2	1|3	0	0	0	0	0	-7.36	0.75	0.88
VIM	P46087	NOP2	2|2	4	2	2	3|1	0	0	0	0	0	-5.93	1	0.88
VIM	P46100	ATRX	2|0	2	1	2	1|0	0.16	0.32	0.16	0.32	0.16	-3.67	2	0.38
VIM	P46736	BRCC3	0|1	1	0.5	2	0|0	0	0	0	0	0	-2.23	5	0.88
VIM	P46776	RPL27A	8|8	16	8	2	8|8	0	0	0	0	0	-18.38	1	0.88
VIM	P46777	RPL5	3|6	9	4.5	2	1|4	0.05	0.09	0.05	0.09	0.05	-6.03	1.8	0.59
VIM	P46778	RPL21	7|7	14	7	2	7|7	0	0	0	0	0	-16.3	1	0.88
VIM	P46779	RPL28	10|11	21	10.5	2	12|8	0	0	0	0	0	-22.52	1.05	0.85
VIM	P46781	RPS9	27|28	55	27.5	2	29|23	0	0	0	0	0	-54.26	1.06	0.87
VIM	P46782	RPS5	24|22	46	23	2	22|23	0	0	0	0	0	-49.17	1.02	0.87
VIM	P46783	RPS10	5|4	9	4.5	2	4|8	0	0	0	0	0	-17.25	0.75	0.88
VIM	P46821	MAP1B	173|161	334	167	2	152|177	0	0	0	0	0	-347.83	1.02	0.88
VIM	P46939	UTRN	8|12	20	10	2	5|8	0	0	0	0	0	-13.1	1.54	0.78
VIM	P46940	IQGAP1	141|133	274	137	2	128|125	0	0	0	0	0	-254.75	1.08	0.88
VIM	P47755	CAPZA2	3|2	5	2.5	2	3|5	0	0	0	0	0	-13.23	0.62	0.88
VIM	P47756	CAPZB	14|21	35	17.5	2	18|21	0	0	0	0	0	-50.86	0.9	0.87
VIM	P47897	QARS1	38|35	73	36.5	2	27|34	0	0	0	0	0	-58.56	1.2	0.87
VIM	P47914	RPL29	6|7	13	6.5	2	5|4	0	0	0	0	0	-8.96	1.44	0.78
VIM	P47929	LGALS7	1|0	1	0.5	2	0|0	0	0	0	0	0	-2.23	5	0.88
VIM	P48059	LIMS1	0|1	1	0.5	2	1|3	0	0	0	0	0	-9.46	0.25	0.88
VIM	P48426	PIP4K2A	1|2	3	1.5	2	2|3	0	0	0	0	0	-9.36	0.6	0.88
VIM	P48444	ARCN1	4|9	13	6.5	2	3|14	0	0	0	0	0	-26.17	0.76	0.84
VIM	P48507	GCLM	0|1	1	0.5	2	0|0	0	0	0	0	0	-2.23	5	0.88
VIM	P48556	PSMD8	0|1	1	0.5	2	0|1	0	0	0	0	0	-3.67	1	0.88
VIM	P48634	PRRC2A	1|3	4	2	2	1|2	0.03	0.06	0.03	0.06	0.03	-5.66	1.33	0.63
VIM	P48643	CCT5	5|8	13	6.5	2	5|7	0	0	0	0	0	-15.67	1.08	0.82
VIM	P48651	PTDSS1	1|1	2	1	2	0|1	0	0	0	0	0	-2.06	2	0.88
VIM	P48681	NES	2|3	5	2.5	2	4|2	0	0	0	0	0	-9.44	0.83	0.88
VIM	P48729	CSNK1A1	0|1	1	0.5	2	2|1	0	0	0	0	0	-7.47	0.33	0.88
VIM	P48735	IDH2	0|1	1	0.5	2	0|0	0	0	0	0	0	-2.23	5	0.88
VIM	P48960	ADGRE5	0|1	1	0.5	2	0|0	0	0	0	0	0	-2.23	5	0.88
VIM	P49023	PXN	1|2	3	1.5	2	0|2	0.05	0.11	0.05	0.11	0.05	-3.62	1.5	0.56
VIM	P49184	DNASE1L1	0|1	1	0.5	2	0|0	0	0	0	0	0	-2.23	5	0.88
VIM	P49207	RPL34	2|2	4	2	2	1|3	0	0	0	0	0	-5.93	1	0.88
VIM	P49257	LMAN1	1|2	3	1.5	2	1|2	0.01	0.02	0.01	0.02	0.01	-5.66	1	0.7
VIM	P49327	FASN	10|20	30	15	2	3|18	0	0	0	0	0	-23.25	1.43	0.82
VIM	P49368	CCT3	7|10	17	8.5	2	7|10	0	0	0	0	0	-21.64	1	0.84
VIM	P49411	TUFM	1|1	2	1	2	0|2	0	0	0	0	0	-3.62	1	0.88
VIM	P49454	CENPF	1|1	2	1	2	2|2	0	0	0	0	0	-7.36	0.5	0.88
VIM	P49458	SRP9	2|1	3	1.5	2	2|4	0	0	0	0	0	-11.26	0.5	0.88
VIM	P49588	AARS1	1|3	4	2	2	0|7	0	0	0	0	0	-12.58	0.57	0.88
VIM	P49750	YLPM1	2|1	3	1.5	2	0|1	0.16	0.32	0.16	0.32	0.16	-2.06	3	0.38
VIM	P49756	RBM25	8|6	14	7	2	7|5	0	0	0	0	0	-14.23	1.17	0.82
VIM	P49757	NUMB	1|0	1	0.5	2	0|0	0	0	0	0	0	-2.23	5	0.88
VIM	P49770	EIF2B2	3|3	6	3	2	0|2	0.27	0.27	0.27	0.27	0.27	-1.02	3	0.33
VIM	P49773	HINT1	3|2	5	2.5	2	3|3	0	0	0	0	0	-9.44	0.83	0.88
VIM	P49790	NUP153	19|19	38	19	2	19|24	0	0	0	0	0	-50.08	0.88	0.88
VIM	P49792	RANBP2	41|45	86	43	2	39|52	0	0	0	0	0	-102.63	0.95	0.88
VIM	P49848	TAF6	1|1	2	1	2	0|0	0	0	0	0	0	0.28	10	0.88
VIM	P49916	LIG3	2|2	4	2	2	1|1	0.08	0.08	0.08	0.08	0.08	-2.41	2	0.53
VIM	P50281	MMP14	10|10	20	10	2	0|0	1	1	1	1	1	15.51	100	0
VIM	P50395	GDI2	1|2	3	1.5	2	1|4	0	0	0	0	0	-9.22	0.6	0.88
VIM	P50402	EMD	6|4	10	5	2	4|5	0	0	0	0	0	-11.85	1.11	0.8
VIM	P50454	SERPINH1	5|9	14	7	2	3|9	0	0	0	0	0	-15.22	1.17	0.81
VIM	P50479	PDLIM4	3|4	7	3.5	2	1|5	0	0	0	0	0	-7.62	1.17	0.76
VIM	P50502	ST13	0|3	3	1.5	2	0|3	0.04	0.09	0.04	0.09	0.04	-7.19	1	0.59
VIM	P50552	VASP	2|3	5	2.5	2	0|1	0.49	0.65	0.49	0.65	0.49	-0.73	5	0.16
VIM	P50570	DNM2	0|2	2	1	2	0|4	0	0	0	0	0	-8.87	0.5	0.88
VIM	P50579	METAP2	0|1	1	0.5	2	0|1	0	0	0	0	0	-3.67	1	0.88
VIM	P50914	RPL14	4|6	10	5	2	3|7	0	0	0	0	0	-13.46	1	0.81
VIM	P50990	CCT8	3|7	10	5	2	3|8	0	0	0	0	0	-16.93	0.91	0.81
VIM	P50991	CCT4	5|7	12	6	2	3|6	0	0	0	0	0	-10.39	1.33	0.78
VIM	P50995	ANXA11	2|6	8	4	2	0|5	0.06	0.11	0.06	0.11	0.06	-7.15	1.6	0.56
VIM	P51114	FXR1	4|6	10	5	2	6|4	0	0	0	0	0	-13.59	1	0.81
VIM	P51116	FXR2	0|3	3	1.5	2	0|2	0.13	0.27	0.13	0.27	0.13	-5.02	1.5	0.47
VIM	P51148	RAB5C	0|1	1	0.5	2	1|1	0	0	0	0	0	-5.26	0.5	0.88
VIM	P51149	RAB7A	2|3	5	2.5	2	2|3	0	0	0	0	0	-7.72	1	0.76
VIM	P51531	SMARCA2	4|0	4	2	2	1|3	0.02	0.04	0.02	0.04	0.02	-9.46	1	0.65
VIM	P51532	SMARCA4	13|10	23	11.5	2	10|9	0	0	0	0	0	-20.76	1.21	0.84
VIM	P51608	MECP2	7|2	9	4.5	2	4|4	0	0	0	0	0	-13.23	1.12	0.75
VIM	P51610	HCFC1	2|0	2	1	2	1|2	0.01	0.02	0.01	0.02	0.01	-7.47	0.67	0.7
VIM	P51659	HSD17B4	1|0	1	0.5	2	0|1	0	0	0	0	0	-3.67	1	0.88
VIM	P51665	PSMD7	0|1	1	0.5	2	0|1	0	0	0	0	0	-3.67	1	0.88
VIM	P51812	RPS6KA3	1|1	2	1	2	0|1	0	0	0	0	0	-2.06	2	0.88
VIM	P51991	HNRNPA3	7|9	16	8	2	4|6	0	0	0	0	0	-9.29	1.6	0.77
VIM	P52209	PGD	1|0	1	0.5	2	0|0	0	0	0	0	0	-2.23	5	0.88
VIM	P52272	HNRNPM	68|72	140	70	2	72|61	0	0	0	0	0	-137.53	1.05	0.88
VIM	P52292	KPNA2	1|1	2	1	2	0|1	0	0	0	0	0	-2.06	2	0.88
VIM	P52434	POLR2H	0|1	1	0.5	2	0|1	0	0	0	0	0	-3.67	1	0.88
VIM	P52565	ARHGDIA	5|9	14	7	2	3|6	0	0.01	0	0.01	0	-10.39	1.56	0.74
VIM	P52597	HNRNPF	13|11	24	12	2	10|12	0	0	0	0	0	-24.6	1.09	0.85
VIM	P52907	CAPZA1	11|11	22	11	2	9|17	0	0	0	0	0	-31.37	0.85	0.88
VIM	P52948	NUP98	5|8	13	6.5	2	7|7	0	0	0	0	0	-19.33	0.93	0.83
VIM	P53004	BLVRA	1|0	1	0.5	2	0|1	0	0	0	0	0	-3.67	1	0.88
VIM	P53007	SLC25A1	8|9	17	8.5	2	7|7	0	0	0	0	0	-14.85	1.21	0.83
VIM	P53396	ACLY	6|5	11	5.5	2	6|6	0	0	0	0	0	-15.67	0.92	0.88
VIM	P53618	COPB1	7|11	18	9	2	4|16	0	0	0	0	0	-26.29	0.9	0.85
VIM	P53621	COPA	24|30	54	27	2	13|45	0	0	0	0	0	-68.18	0.93	0.87
VIM	P53677	AP3M2	2|2	4	2	2	1|1	0.08	0.08	0.08	0.08	0.08	-2.41	2	0.53
VIM	P53680	AP2S1	1|1	2	1	2	0|1	0	0	0	0	0	-2.06	2	0.88
VIM	P53992	SEC24C	0|1	1	0.5	2	0|2	0	0	0	0	0	-5.02	0.5	0.88
VIM	P53999	SUB1	9|7	16	8	2	11|8	0	0	0	0	0	-25.32	0.84	0.88
VIM	P54136	RARS1	75|68	143	71.5	2	62|64	0	0	0	0	0	-125.23	1.13	0.88
VIM	P54198	HIRA	0|1	1	0.5	2	0|0	0	0	0	0	0	-2.23	5	0.88
VIM	P54289	CACNA2D1	5|5	10	5	2	0|0	1	1	1	1	1	7.58	50	0
VIM	P54578	USP14	1|1	2	1	2	0|1	0	0	0	0	0	-2.06	2	0.88
VIM	P54727	RAD23B	1|1	2	1	2	1|1	0	0	0	0	0	-3.86	1	0.88
VIM	P54920	NAPA	1|1	2	1	2	1|2	0	0	0	0	0	-5.66	0.67	0.88
VIM	P55010	EIF5	2|2	4	2	2	1|2	0.02	0.02	0.02	0.02	0.02	-4.16	1.33	0.66
VIM	P55036	PSMD4	0|1	1	0.5	2	0|0	0	0	0	0	0	-2.23	5	0.88
VIM	P55060	CSE1L	1|0	1	0.5	2	1|1	0	0	0	0	0	-5.26	0.5	0.88
VIM	P55072	VCP	2|11	13	6.5	2	2|6	0.09	0.17	0.09	0.17	0.09	-12.99	1.62	0.53
VIM	P55081	MFAP1	2|2	4	2	2	1|1	0.08	0.08	0.08	0.08	0.08	-2.41	2	0.53
VIM	P55084	HADHB	4|4	8	4	2	2|5	0	0	0	0	0	-8.29	1.14	0.78
VIM	P55209	NAP1L1	3|7	10	5	2	4|8	0	0	0	0	0	-19.08	0.83	0.82
VIM	P55265	ADAR	7|4	11	5.5	2	3|5	0	0	0	0	0	-10.08	1.38	0.75
VIM	P55285	CDH6	4|3	7	3.5	2	0|0	0.99	1	0.99	1	0.99	4.16	35	0
VIM	P55287	CDH11	7|5	12	6	2	0|0	1	1	1	1	1	7.58	60	0
VIM	P55290	CDH13	2|3	5	2.5	2	0|0	0.95	0.98	0.95	0.98	0.95	2.31	25	0.01
VIM	P55735	SEC13	7|8	15	7.5	2	4|8	0	0	0	0	0	-12.74	1.25	0.82
VIM	P55769	SNU13	5|7	12	6	2	6|5	0	0	0	0	0	-13.93	1.09	0.82
VIM	P55795	HNRNPH2	2|3	5	2.5	2	0|3	0.06	0.09	0.06	0.09	0.06	-3.65	1.67	0.55
VIM	P55884	EIF3B	2|4	6	3	2	0|3	0.12	0.21	0.12	0.21	0.12	-3.65	2	0.51
VIM	P56134	ATP5MF	0|1	1	0.5	2	0|0	0	0	0	0	0	-2.23	5	0.88
VIM	P56182	RRP1	2|4	6	3	2	3|4	0	0	0	0	0	-11.37	0.86	0.79
VIM	P56192	MARS1	41|43	84	42	2	34|42	0	0	0	0	0	-76.26	1.11	0.87
VIM	P56199	ITGA1	0|1	1	0.5	2	0|0	0	0	0	0	0	-2.23	5	0.88
VIM	P56537	EIF6	4|4	8	4	2	5|4	0	0	0	0	0	-11.85	0.89	0.88
VIM	P57053	H2BC12L	120|125	245	122.5	2	132|116	0	0	0	0	0	-264.88	0.99	0.88
VIM	P57678	GEMIN4	1|1	2	1	2	2|0	0	0	0	0	0	-3.62	1	0.88
VIM	P57721	PCBP3	1|1	2	1	2	1|1	0	0	0	0	0	-3.86	1	0.88
VIM	P57740	NUP107	7|7	14	7	2	8|8	0	0	0	0	0	-19.82	0.88	0.88
VIM	P57772	EEFSEC	3|3	6	3	2	1|2	0.06	0.06	0.06	0.06	0.06	-2.75	2	0.55
VIM	P58546	MTPN	0|1	1	0.5	2	0|1	0	0	0	0	0	-3.67	1	0.88
VIM	P59998	ARPC4	5|7	12	6	2	3|5	0	0	0	0	0	-8.63	1.5	0.75
VIM	P60033	CD81	3|3	6	3	2	0|0	0.98	0.98	0.98	0.98	0.98	4.16	30	0
VIM	P60174	TPI1	2|0	2	1	2	0|4	0	0	0	0	0	-8.87	0.5	0.88
VIM	P60228	EIF3E	1|2	3	1.5	2	0|2	0.05	0.11	0.05	0.11	0.05	-3.62	1.5	0.56
VIM	P60468	SEC61B	1|1	2	1	2	1|1	0	0	0	0	0	-3.86	1	0.88
VIM	P60660	MYL6	56|59	115	57.5	2	60|50	0	0	0	0	0	-114.4	1.05	0.88
VIM	P60709	ACTB	144|192	336	168	2	134|159	0	0	0	0	0	-308.98	1.15	0.88
VIM	P60842	EIF4A1	17|22	39	19.5	2	15|19	0	0	0	0	0	-37.04	1.15	0.86
VIM	P60866	RPS20	14|14	28	14	2	16|12	0	0	0	0	0	-30.82	1	0.88
VIM	P60891	PRPS1	1|1	2	1	2	0|1	0	0	0	0	0	-2.06	2	0.88
VIM	P60903	S100A10	4|6	10	5	2	2|6	0	0	0	0	0	-9.84	1.25	0.78
VIM	P60953	CDC42	3|6	9	4.5	2	3|6	0	0	0	0	0	-13.41	1	0.8
VIM	P60981	DSTN	5|6	11	5.5	2	5|8	0	0	0	0	0	-17.52	0.85	0.88
VIM	P61011	SRP54	0|1	1	0.5	2	0|1	0	0	0	0	0	-3.67	1	0.88
VIM	P61026	RAB10	0|1	1	0.5	2	0|0	0	0	0	0	0	-2.23	5	0.88
VIM	P61086	UBE2K	0|1	1	0.5	2	1|0	0	0	0	0	0	-3.67	1	0.88
VIM	P61088	UBE2N	2|3	5	2.5	2	1|3	0.01	0.01	0.01	0.01	0.01	-5.93	1.25	0.72
VIM	P61106	RAB14	2|3	5	2.5	2	0|5	0	0	0	0	0	-7.15	1	0.75
VIM	P61158	ACTR3	19|29	48	24	2	17|19	0	0	0	0	0	-37.67	1.33	0.85
VIM	P61160	ACTR2	13|11	24	12	2	12|13	0	0	0	0	0	-29.92	0.96	0.86
VIM	P61163	ACTR1A	1|5	6	3	2	0|3	0.19	0.37	0.19	0.37	0.19	-5.38	2	0.37
VIM	P61204	ARF3	6|8	14	7	2	3|16	0	0	0	0	0	-26.11	0.74	0.88
VIM	P61221	ABCE1	0|1	1	0.5	2	0|0	0	0	0	0	0	-2.23	5	0.88
VIM	P61247	RPS3A	62|59	121	60.5	2	61|54	0	0	0	0	0	-118.87	1.05	0.88
VIM	P61313	RPL15	9|8	17	8.5	2	9|11	0	0	0	0	0	-25.51	0.85	0.88
VIM	P61326	MAGOH	4|5	9	4.5	2	5|3	0	0	0	0	0	-10.08	1.12	0.8
VIM	P61353	RPL27	5|7	12	6	2	6|2	0	0	0	0	0	-8.38	1.5	0.75
VIM	P61513	RPL37A	0|2	2	1	2	0|2	0.05	0.11	0.05	0.11	0.05	-5.02	1	0.56
VIM	P61586	RHOA	1|1	2	1	2	1|1	0	0	0	0	0	-3.86	1	0.88
VIM	P61923	COPZ1	1|1	2	1	2	1|2	0	0	0	0	0	-5.66	0.67	0.88
VIM	P61927	RPL37	0|1	1	0.5	2	1|1	0	0	0	0	0	-5.26	0.5	0.88
VIM	P61956	SUMO2	2|5	7	3.5	2	2|3	0.02	0.03	0.02	0.03	0.02	-7.72	1.4	0.67
VIM	P61978	HNRNPK	7|10	17	8.5	2	3|15	0	0	0	0	0	-22.51	0.94	0.84
VIM	P61981	YWHAG	1|0	1	0.5	2	0|0	0	0	0	0	0	-2.23	5	0.88
VIM	P62081	RPS7	8|9	17	8.5	2	8|8	0	0	0	0	0	-18.38	1.06	0.84
VIM	P62136	PPP1CA	1|1	2	1	2	1|1	0	0	0	0	0	-3.86	1	0.88
VIM	P62140	PPP1CB	5|4	9	4.5	2	3|9	0	0	0	0	0	-16.84	0.75	0.88
VIM	P62191	PSMC1	2|2	4	2	2	2|3	0	0	0	0	0	-7.72	0.8	0.88
VIM	P62195	PSMC5	2|0	2	1	2	0|5	0	0	0	0	0	-11.11	0.4	0.88
VIM	P62241	RPS8	31|31	62	31	2	25|30	0	0	0	0	0	-53.77	1.13	0.87
VIM	P62244	RPS15A	14|15	29	14.5	2	13|10	0	0	0	0	0	-22.04	1.26	0.85
VIM	P62249	RPS16	32|32	64	32	2	27|31	0	0	0	0	0	-57.6	1.1	0.87
VIM	P62258	YWHAE	3|3	6	3	2	2|3	0	0	0	0	0	-6.24	1.2	0.75
VIM	P62263	RPS14	24|23	47	23.5	2	20|19	0	0	0	0	0	-37.19	1.21	0.87
VIM	P62266	RPS23	13|10	23	11.5	2	8|10	0	0	0	0	0	-19	1.28	0.83
VIM	P62269	RPS18	16|21	37	18.5	2	17|15	0	0	0	0	0	-34.97	1.16	0.86
VIM	P62273	RPS29	2|4	6	3	2	3|4	0	0	0	0	0	-11.37	0.86	0.79
VIM	P62277	RPS13	16|14	30	15	2	12|17	0	0	0	0	0	-32.58	1.03	0.86
VIM	P62280	RPS11	22|24	46	23	2	24|22	0	0	0	0	0	-50.93	1	0.87
VIM	P62304	SNRPE	2|2	4	2	2	3|3	0	0	0	0	0	-9.44	0.67	0.88
VIM	P62306	SNRPF	2|2	4	2	2	2|2	0	0	0	0	0	-5.93	1	0.88
VIM	P62314	SNRPD1	2|2	4	2	2	3|4	0	0	0	0	0	-11.37	0.57	0.88
VIM	P62316	SNRPD2	5|2	7	3.5	2	6|4	0	0	0	0	0	-17.18	0.7	0.88
VIM	P62318	SNRPD3	2|0	2	1	2	1|1	0.04	0.08	0.04	0.08	0.04	-5.26	1	0.6
VIM	P62333	PSMC6	1|2	3	1.5	2	1|3	0	0	0	0	0	-7.36	0.75	0.88
VIM	P62424	RPL7A	16|18	34	17	2	13|19	0	0	0	0	0	-35.01	1.06	0.86
VIM	P62491	RAB11A	2|2	4	2	2	0|2	0.11	0.11	0.11	0.11	0.11	-2.13	2	0.51
VIM	P62495	ETF1	0|2	2	1	2	0|1	0.16	0.32	0.16	0.32	0.16	-3.67	2	0.38
VIM	P62701	RPS4X	48|45	93	46.5	2	49|40	0	0	0	0	0	-93.35	1.04	0.88
VIM	P62736	ACTA2	7|6	13	6.5	2	5|14	0	0	0	0	0	-26.47	0.68	0.88
VIM	P62750	RPL23A	12|11	23	11.5	2	11|10	0	0	0	0	0	-22.84	1.1	0.85
VIM	P62753	RPS6	31|31	62	31	2	29|28	0	0	0	0	0	-57.28	1.09	0.87
VIM	P62805	H4C1	157|131	288	144	2	137|157	0	0	0	0	0	-330.58	0.98	0.88
VIM	P62826	RAN	9|8	17	8.5	2	9|10	0	0	0	0	0	-23.71	0.89	0.88
VIM	P62829	RPL23	17|17	34	17	2	19|14	0	0	0	0	0	-35.28	1.03	0.87
VIM	P62841	RPS15	3|6	9	4.5	2	1|4	0.05	0.09	0.05	0.09	0.05	-6.03	1.8	0.59
VIM	P62847	RPS24	9|9	18	9	2	10|9	0	0	0	0	0	-22.22	0.95	0.88
VIM	P62851	RPS25	8|8	16	8	2	8|7	0	0	0	0	0	-16.61	1.07	0.84
VIM	P62854	RPS26	9|5	14	7	2	6|6	0	0	0	0	0	-15.67	1.17	0.81
VIM	P62861	FAU	2|2	4	2	2	2|2	0	0	0	0	0	-5.93	1	0.88
VIM	P62873	GNB1	2|1	3	1.5	2	1|1	0.04	0.08	0.04	0.08	0.04	-3.86	1.5	0.6
VIM	P62875	POLR2L	1|1	2	1	2	1|1	0	0	0	0	0	-3.86	1	0.88
VIM	P62879	GNB2	5|2	7	3.5	2	2|2	0.07	0.14	0.07	0.14	0.07	-5.93	1.75	0.54
VIM	P62888	RPL30	10|11	21	10.5	2	12|10	0	0	0	0	0	-26.04	0.95	0.88
VIM	P62891	RPL39	1|1	2	1	2	1|1	0	0	0	0	0	-3.86	1	0.88
VIM	P62899	RPL31	2|2	4	2	2	2|2	0	0	0	0	0	-5.93	1	0.88
VIM	P62906	RPL10A	12|18	30	15	2	12|15	0	0	0	0	0	-31.99	1.11	0.85
VIM	P62910	RPL32	12|12	24	12	2	8|11	0	0	0	0	0	-17.89	1.26	0.84
VIM	P62913	RPL11	30|25	55	27.5	2	29|24	0	0	0	0	0	-58.93	1.04	0.87
VIM	P62917	RPL8	12|10	22	11	2	11|15	0	0	0	0	0	-33.32	0.85	0.88
VIM	P62937	PPIA	13|11	24	12	2	13|12	0	0	0	0	0	-29.92	0.96	0.86
VIM	P62979	RPS27A	18|18	36	18	2	18|19	0	0	0	0	0	-40.88	0.97	0.88
VIM	P62995	TRA2B	5|3	8	4	2	3|4	0	0	0	0	0	-9.78	1.14	0.78
VIM	P63000	RAC1	1|4	5	2.5	2	2|3	0	0.01	0	0.01	0	-9.36	1	0.74
VIM	P63010	AP2B1	11|17	28	14	2	10|17	0	0	0	0	0	-33.36	1.04	0.86
VIM	P63104	YWHAZ	7|10	17	8.5	2	9|9	0	0	0	0	0	-23.45	0.94	0.85
VIM	P63151	PPP2R2A	1|0	1	0.5	2	0|0	0	0	0	0	0	-2.23	5	0.88
VIM	P63165	SUMO1	0|1	1	0.5	2	2|1	0	0	0	0	0	-7.47	0.33	0.88
VIM	P63167	DYNLL1	7|9	16	8	2	8|8	0	0	0	0	0	-19.82	1	0.84
VIM	P63173	RPL38	8|9	17	8.5	2	7|10	0	0	0	0	0	-20.14	1	0.84
VIM	P63241	EIF5A	3|6	9	4.5	2	4|7	0	0	0	0	0	-17.2	0.82	0.82
VIM	P63261	ACTG1	4|6	10	5	2	4|6	0	0	0	0	0	-13.59	1	0.81
VIM	P63279	UBE2I	0|1	1	0.5	2	0|1	0	0	0	0	0	-3.67	1	0.88
VIM	P67809	YBX1	1|2	3	1.5	2	2|3	0	0	0	0	0	-9.36	0.6	0.88
VIM	P67870	CSNK2B	0|1	1	0.5	2	1|1	0	0	0	0	0	-5.26	0.5	0.88
VIM	P67936	TPM4	35|54	89	44.5	2	27|61	0	0	0	0	0	-105.72	1.01	0.88
VIM	P68104	EEF1A1	56|69	125	62.5	2	53|63	0	0	0	0	0	-124.98	1.08	0.88
VIM	P68133	ACTA1	143|160	303	151.5	2	151|157	0	0	0	0	0	-337.44	0.98	0.88
VIM	P68363	TUBA1B	64|76	140	70	2	55|75	0	0	0	0	0	-137.58	1.08	0.88
VIM	P68371	TUBB4B	15|16	31	15.5	2	14|18	0	0	0	0	0	-36.41	0.97	0.88
VIM	P68400	CSNK2A1	1|1	2	1	2	0|1	0	0	0	0	0	-2.06	2	0.88
VIM	P68431	H3C1	35|42	77	38.5	2	41|38	0	0	0	0	0	-90.42	0.97	0.88
VIM	P69905	HBA2	11|9	20	10	2	6|10	0	0	0	0	0	-16.93	1.25	0.83
VIM	P78316	NOP14	1|1	2	1	2	0|1	0	0	0	0	0	-2.06	2	0.88
VIM	P78344	EIF4G2	0|4	4	2	2	0|6	0	0	0	0	0	-12.98	0.67	0.75
VIM	P78345	RPP38	1|0	1	0.5	2	1|0	0	0	0	0	0	-3.67	1	0.88
VIM	P78346	RPP30	1|2	3	1.5	2	0|0	0.45	0.91	0.45	0.91	0.45	0.28	15	0.19
VIM	P78347	GTF2I	1|0	1	0.5	2	0|0	0	0	0	0	0	-2.23	5	0.88
VIM	P78362	SRPK2	1|1	2	1	2	2|1	0	0	0	0	0	-5.66	0.67	0.88
VIM	P78371	CCT2	8|11	19	9.5	2	6|13	0	0	0	0	0	-23.36	1	0.85
VIM	P78406	RAE1	3|3	6	3	2	4|4	0	0	0	0	0	-11.52	0.75	0.88
VIM	P78417	GSTO1	0|1	1	0.5	2	0|0	0	0	0	0	0	-2.23	5	0.88
VIM	P78504	JAG1	3|3	6	3	2	0|0	0.98	0.98	0.98	0.98	0.98	4.16	30	0
VIM	P78509	RELN	0|1	1	0.5	2	0|0	0	0	0	0	0	-2.23	5	0.88
VIM	P78527	PRKDC	2|7	9	4.5	2	2|9	0	0	0	0	0	-18.64	0.82	0.81
VIM	P78559	MAP1A	64|57	121	60.5	2	43|53	0	0	0	0	0	-88.39	1.26	0.88
VIM	P81605	DCD	6|0	6	3	2	0|0	0.5	1	0.5	1	0.5	-2.23	30	0.1
VIM	P82914	MRPS15	0|1	1	0.5	2	1|0	0	0	0	0	0	-3.67	1	0.88
VIM	P83111	LACTB	4|3	7	3.5	2	4|5	0	0	0	0	0	-13.41	0.78	0.88
VIM	P83731	RPL24	12|13	25	12.5	2	10|11	0	0	0	0	0	-21.39	1.19	0.85
VIM	P83881	RPL36A	1|0	1	0.5	2	0|1	0	0	0	0	0	-3.67	1	0.88
VIM	P84022	SMAD3	1|2	3	1.5	2	1|4	0	0	0	0	0	-9.22	0.6	0.88
VIM	P84090	ERH	7|6	13	6.5	2	6|6	0	0	0	0	0	-14.23	1.08	0.83
VIM	P84098	RPL19	16|16	32	16	2	15|13	0	0	0	0	0	-27.93	1.14	0.86
VIM	P84103	SRSF3	14|16	30	15	2	16|12	0	0	0	0	0	-30.82	1.07	0.86
VIM	P98082	DAB2	1|1	2	1	2	0|1	0	0	0	0	0	-2.06	2	0.88
VIM	P98095	FBLN2	3|7	10	5	2	1|2	0.47	0.89	0.47	0.89	0.47	-2.75	3.33	0.18
VIM	P98160	HSPG2	59|70	129	64.5	2	60|71	0	0	0	0	0	-147.31	0.98	0.88
VIM	Q00325	SLC25A3	2|3	5	2.5	2	0|2	0.19	0.27	0.19	0.27	0.19	-2.13	2.5	0.37
VIM	Q00341	HDLBP	15|18	33	16.5	2	9|31	0	0	0	0	0	-49.87	0.82	0.88
VIM	Q00534	CDK6	0|1	1	0.5	2	0|0	0	0	0	0	0	-2.23	5	0.88
VIM	Q00610	CLTC	40|45	85	42.5	2	28|41	0	0	0	0	0	-65.21	1.23	0.87
VIM	Q00653	NFKB2	1|1	2	1	2	0|1	0	0	0	0	0	-2.06	2	0.88
VIM	Q00839	HNRNPU	30|40	70	35	2	37|30	0	0	0	0	0	-76.46	1.04	0.87
VIM	Q01081	U2AF1	3|4	7	3.5	2	2|4	0	0	0	0	0	-8.01	1.17	0.77
VIM	Q01082	SPTBN1	48|51	99	49.5	2	37|64	0	0	0	0	0	-109.3	0.98	0.88
VIM	Q01130	SRSF2	5|3	8	4	2	3|3	0	0.01	0	0.01	0	-8.01	1.33	0.74
VIM	Q01469	FABP5	1|1	2	1	2	0|0	0	0	0	0	0	0.28	10	0.88
VIM	Q01518	CAP1	4|9	13	6.5	2	6|11	0	0	0	0	0	-26.93	0.76	0.84
VIM	Q01658	DR1	2|2	4	2	2	1|2	0.02	0.02	0.02	0.02	0.02	-4.16	1.33	0.66
VIM	Q01780	EXOSC10	9|5	14	7	2	5|8	0	0	0	0	0	-17.52	1.08	0.82
VIM	Q01813	PFKP	10|12	22	11	2	4|14	0	0	0	0	0	-18.23	1.22	0.84
VIM	Q01831	XPC	4|5	9	4.5	2	5|2	0	0	0	0	0	-8.29	1.29	0.77
VIM	Q01970	PLCB3	5|6	11	5.5	2	3|5	0	0	0	0	0	-8.63	1.38	0.78
VIM	Q01995	TAGLN	8|11	19	9.5	2	3|17	0	0	0	0	0	-24.48	0.95	0.85
VIM	Q02241	KIF23	7|4	11	5.5	2	3|6	0	0	0	0	0	-11.85	1.22	0.78
VIM	Q02413	DSG1	7|0	7	3.5	2	0|0	0.5	1	0.5	1	0.5	-2.23	35	0.09
VIM	Q02543	RPL18A	10|14	24	12	2	10|10	0	0	0	0	0	-22.52	1.2	0.84
VIM	Q02878	RPL6	19|26	45	22.5	2	21|23	0	0	0	0	0	-51.88	1.02	0.87
VIM	Q02880	TOP2B	22|19	41	20.5	2	21|17	0	0	0	0	0	-41.19	1.08	0.87
VIM	Q02952	AKAP12	2|3	5	2.5	2	0|4	0.01	0.02	0.01	0.02	0.01	-5.34	1.25	0.69
VIM	Q02978	SLC25A11	3|3	6	3	2	2|5	0	0	0	0	0	-9.77	0.86	0.88
VIM	Q03001	DST	8|5	13	6.5	2	7|6	0	0	0	0	0	-17.52	1	0.83
VIM	Q03135	CAV1	18|18	36	18	2	14|18	0	0	0	0	0	-32.08	1.12	0.86
VIM	Q03252	LMNB2	17|17	34	17	2	16|19	0	0	0	0	0	-38.81	0.97	0.88
VIM	Q03701	CEBPZ	10|8	18	9	2	8|7	0	0	0	0	0	-16.61	1.2	0.83
VIM	Q04446	GBE1	5|13	18	9	2	4|6	0.11	0.21	0.11	0.21	0.11	-12.15	1.8	0.52
VIM	Q04637	EIF4G1	12|14	26	13	2	7|27	0	0	0	0	0	-43.76	0.76	0.88
VIM	Q04695	KRT17	5|2	7	3.5	2	0|0	0.95	1	0.95	1	0.95	2.31	35	0
VIM	Q04721	NOTCH2	27|27	54	27	2	1|0	1	1	1	1	1	35.37	54	0
VIM	Q04917	YWHAH	1|3	4	2	2	1|1	0.13	0.25	0.13	0.25	0.13	-3.86	2	0.48
VIM	Q05519	SRSF11	1|6	7	3.5	2	2|3	0.05	0.11	0.05	0.11	0.05	-9.36	1.4	0.56
VIM	Q05682	CALD1	11|20	31	15.5	2	15|19	0	0	0	0	0	-46.67	0.91	0.86
VIM	Q06033	ITIH3	3|3	6	3	2	3|2	0	0	0	0	0	-6.24	1.2	0.75
VIM	Q06124	PTPN11	0|1	1	0.5	2	0|3	0	0	0	0	0	-7.19	0.33	0.88
VIM	Q06210	GFPT1	2|6	8	4	2	3|8	0	0	0	0	0	-18.96	0.73	0.82
VIM	Q06265	EXOSC9	2|2	4	2	2	2|2	0	0	0	0	0	-5.93	1	0.88
VIM	Q06323	PSME1	0|4	4	2	2	0|1	0.44	0.88	0.44	0.88	0.44	-3.67	4	0.27
VIM	Q06587	RING1	0|1	1	0.5	2	1|1	0	0	0	0	0	-5.26	0.5	0.88
VIM	Q06830	PRDX1	9|6	15	7.5	2	7|11	0	0	0	0	0	-25.13	0.83	0.88
VIM	Q07020	RPL18	10|12	22	11	2	13|10	0	0	0	0	0	-27.85	0.96	0.86
VIM	Q07065	CKAP4	112|95	207	103.5	2	95|87	0	0	0	0	0	-184.73	1.14	0.88
VIM	Q07157	TJP1	6|9	15	7.5	2	5|10	0	0	0	0	0	-19.44	1	0.84
VIM	Q07866	KLC1	2|5	7	3.5	2	1|5	0	0.01	0	0.01	0	-9.05	1.17	0.74
VIM	Q07954	LRP1	26|22	48	24	2	1|1	1	1	1	1	1	24.2	24	0
VIM	Q07955	SRSF1	10|6	16	8	2	9|8	0	0	0	0	0	-23.27	0.94	0.84
VIM	Q07960	ARHGAP1	7|12	19	9.5	2	3|13	0	0	0	0	0	-19.01	1.19	0.82
VIM	Q08170	SRSF4	1|0	1	0.5	2	1|0	0	0	0	0	0	-3.67	1	0.88
VIM	Q08211	DHX9	4|2	6	3	2	4|8	0	0	0	0	0	-21.19	0.5	0.88
VIM	Q08378	GOLGA3	4|4	8	4	2	0|5	0.02	0.02	0.02	0.02	0.02	-4.12	1.6	0.66
VIM	Q08379	GOLGA2	12|15	27	13.5	2	7|8	0	0	0	0	0	-10.97	1.8	0.78
VIM	Q08945	SSRP1	7|3	10	5	2	4|6	0	0	0	0	0	-15.25	1	0.8
VIM	Q08AD1	CAMSAP2	1|0	1	0.5	2	0|1	0	0	0	0	0	-3.67	1	0.88
VIM	Q08J23	NSUN2	6|8	14	7	2	4|8	0	0	0	0	0	-14.19	1.17	0.82
VIM	Q09028	RBBP4	4|7	11	5.5	2	5|4	0	0	0	0	0	-11.85	1.22	0.78
VIM	Q09666	AHNAK	441|440	881	440.5	2	410|439	0	0	0	0	0	#NAME?	1.04	0.88
VIM	Q0VDD8	DNAH14	0|1	1	0.5	2	0|0	0	0	0	0	0	-2.23	5	0.88
VIM	Q0VDF9	HSPA14	2|1	3	1.5	2	1|0	0.16	0.32	0.16	0.32	0.16	-2.06	3	0.38
VIM	Q0ZGT2	NEXN	6|12	18	9	2	6|8	0	0	0	0	0	-17.74	1.29	0.8
VIM	Q12768	WASHC5	1|1	2	1	2	1|2	0	0	0	0	0	-5.66	0.67	0.88
VIM	Q12769	NUP160	5|5	10	5	2	5|7	0	0	0	0	0	-15.67	0.83	0.88
VIM	Q12788	TBL3	2|8	10	5	2	4|8	0	0	0	0	0	-21.19	0.83	0.82
VIM	Q12789	GTF3C1	2|2	4	2	2	2|1	0.02	0.02	0.02	0.02	0.02	-4.16	1.33	0.66
VIM	Q12792	TWF1	0|1	1	0.5	2	0|2	0	0	0	0	0	-5.02	0.5	0.88
VIM	Q12797	ASPH	31|29	60	30	2	27|29	0	0	0	0	0	-58.41	1.07	0.87
VIM	Q12802	AKAP13	2|0	2	1	2	1|4	0	0	0	0	0	-11.54	0.4	0.88
VIM	Q12824	SMARCB1	2|3	5	2.5	2	2|2	0.01	0.01	0.01	0.01	0.01	-5.93	1.25	0.72
VIM	Q12884	FAP	36|33	69	34.5	2	0|0	1	1	1	1	1	49.47	345	0
VIM	Q12888	TP53BP1	18|19	37	18.5	2	16|23	0	0	0	0	0	-44.42	0.95	0.88
VIM	Q12904	AIMP1	28|22	50	25	2	26|29	0	0	0	0	0	-67.24	0.91	0.87
VIM	Q12905	ILF2	4|5	9	4.5	2	3|4	0	0	0	0	0	-8.31	1.29	0.77
VIM	Q12906	ILF3	1|2	3	1.5	2	0|3	0.01	0.03	0.01	0.03	0.01	-5.38	1	0.68
VIM	Q12907	LMAN2	1|0	1	0.5	2	0|0	0	0	0	0	0	-2.23	5	0.88
VIM	Q12965	MYO1E	1|1	2	1	2	1|2	0	0	0	0	0	-5.66	0.67	0.88
VIM	Q13043	STK4	0|2	2	1	2	1|0	0.16	0.32	0.16	0.32	0.16	-3.67	2	0.38
VIM	Q13045	FLII	16|18	34	17	2	10|18	0	0	0	0	0	-27.64	1.21	0.86
VIM	Q13049	TRIM32	0|1	1	0.5	2	0|1	0	0	0	0	0	-3.67	1	0.88
VIM	Q13085	ACACA	49|39	88	44	2	32|42	0	0	0	0	0	-75.58	1.19	0.87
VIM	Q13098	GPS1	0|1	1	0.5	2	0|1	0	0	0	0	0	-3.67	1	0.88
VIM	Q13103	SPP2	0|1	1	0.5	2	0|0	0	0	0	0	0	-2.23	5	0.88
VIM	Q13111	CHAF1A	0|1	1	0.5	2	0|0	0	0	0	0	0	-2.23	5	0.88
VIM	Q13123	IK	2|3	5	2.5	2	1|2	0.04	0.06	0.04	0.06	0.04	-4.16	1.67	0.62
VIM	Q13131	PRKAA1	0|1	1	0.5	2	0|0	0	0	0	0	0	-2.23	5	0.88
VIM	Q13136	PPFIA1	2|4	6	3	2	1|2	0.1	0.19	0.1	0.19	0.1	-4.16	2	0.52
VIM	Q13144	EIF2B5	2|1	3	1.5	2	1|1	0.04	0.08	0.04	0.08	0.04	-3.86	1.5	0.6
VIM	Q13155	AIMP2	17|14	31	15.5	2	10|18	0	0	0	0	0	-30.51	1.11	0.86
VIM	Q13177	PAK2	1|5	6	3	2	0|7	0	0	0	0	0	-12.58	0.86	0.76
VIM	Q13185	CBX3	8|4	12	6	2	5|4	0	0	0	0	0	-11.85	1.33	0.76
VIM	Q13200	PSMD2	2|2	4	2	2	1|3	0	0	0	0	0	-5.93	1	0.88
VIM	Q13206	DDX10	1|1	2	1	2	0|0	0	0	0	0	0	0.28	10	0.88
VIM	Q13243	SRSF5	3|1	4	2	2	4|3	0	0	0	0	0	-13.34	0.57	0.88
VIM	Q13247	SRSF6	2|2	4	2	2	2|3	0	0	0	0	0	-7.72	0.8	0.88
VIM	Q13263	TRIM28	5|7	12	6	2	2|8	0	0	0	0	0	-11.62	1.2	0.8
VIM	Q13283	G3BP1	5|6	11	5.5	2	1|4	0.06	0.09	0.06	0.09	0.06	-3.4	2.2	0.55
VIM	Q13308	PTK7	3|3	6	3	2	0|0	0.98	0.98	0.98	0.98	0.98	4.16	30	0
VIM	Q13310	PABPC4	4|3	7	3.5	2	2|5	0	0	0	0	0	-9.77	1	0.79
VIM	Q13330	MTA1	0|1	1	0.5	2	0|2	0	0	0	0	0	-5.02	0.5	0.88
VIM	Q13332	PTPRS	1|3	4	2	2	0|0	0.49	0.98	0.49	0.98	0.49	0.28	20	0.12
VIM	Q13347	EIF3I	2|3	5	2.5	2	1|5	0	0	0	0	0	-9.05	0.83	0.88
VIM	Q13362	PPP2R5C	0|1	1	0.5	2	0|0	0	0	0	0	0	-2.23	5	0.88
VIM	Q13404	UBE2V1	0|1	1	0.5	2	0|2	0	0	0	0	0	-5.02	0.5	0.88
VIM	Q13409	DYNC1I2	1|1	2	1	2	1|2	0	0	0	0	0	-5.66	0.67	0.88
VIM	Q13418	ILK	7|8	15	7.5	2	5|10	0	0	0	0	0	-17.93	1	0.84
VIM	Q13425	SNTB2	3|1	4	2	2	2|2	0.01	0.01	0.01	0.01	0.01	-7.36	1	0.72
VIM	Q13427	PPIG	3|2	5	2.5	2	3|3	0	0	0	0	0	-9.44	0.83	0.88
VIM	Q13428	TCOF1	15|14	29	14.5	2	12|12	0	0	0	0	0	-23.79	1.21	0.85
VIM	Q13435	SF3B2	27|21	48	24	2	35|21	0	0	0	0	0	-70.24	0.86	0.88
VIM	Q13459	MYO9B	16|11	27	13.5	2	12|12	0	0	0	0	0	-28.12	1.12	0.85
VIM	Q13464	ROCK1	0|1	1	0.5	2	0|1	0	0	0	0	0	-3.67	1	0.88
VIM	Q13501	SQSTM1	13|15	28	14	2	10|12	0	0	0	0	0	-21.71	1.27	0.85
VIM	Q13509	TUBB3	9|15	24	12	2	10|15	0	0	0	0	0	-33.15	0.96	0.85
VIM	Q13523	PRP4K	4|3	7	3.5	2	2|4	0	0	0	0	0	-8.01	1.17	0.77
VIM	Q13547	HDAC1	5|5	10	5	2	3|6	0	0	0	0	0	-10.39	1.11	0.81
VIM	Q13554	CAMK2B	0|1	1	0.5	2	0|0	0	0	0	0	0	-2.23	5	0.88
VIM	Q13557	CAMK2D	7|5	12	6	2	3|8	0	0	0	0	0	-13.65	1.09	0.81
VIM	Q13561	DCTN2	0|1	1	0.5	2	0|3	0	0	0	0	0	-7.19	0.33	0.88
VIM	Q13573	SNW1	9|8	17	8.5	2	6|5	0	0	0	0	0	-9.62	1.55	0.79
VIM	Q13595	TRA2A	1|1	2	1	2	1|1	0	0	0	0	0	-3.86	1	0.88
VIM	Q13596	SNX1	0|2	2	1	2	0|4	0	0	0	0	0	-8.87	0.5	0.88
VIM	Q13601	KRR1	0|1	1	0.5	2	0|1	0	0	0	0	0	-3.67	1	0.88
VIM	Q13613	MTMR1	2|1	3	1.5	2	0|2	0.05	0.11	0.05	0.11	0.05	-3.62	1.5	0.56
VIM	Q13618	CUL3	0|1	1	0.5	2	1|2	0	0	0	0	0	-7.47	0.33	0.88
VIM	Q13620	CUL4B	1|3	4	2	2	1|4	0	0	0	0	0	-9.22	0.8	0.76
VIM	Q13637	RAB32	0|1	1	0.5	2	0|1	0	0	0	0	0	-3.67	1	0.88
VIM	Q13724	MOGS	0|2	2	1	2	0|0	0.45	0.91	0.45	0.91	0.45	-2.23	10	0.19
VIM	Q13740	ALCAM	18|12	30	15	2	0|0	1	1	1	1	1	18.57	150	0
VIM	Q13769	THOC5	7|6	13	6.5	2	1|5	0.04	0.06	0.04	0.06	0.04	-3.71	2.17	0.6
VIM	Q13813	SPTAN1	45|52	97	48.5	2	35|63	0	0	0	0	0	-108.38	0.99	0.88
VIM	Q13823	GNL2	10|9	19	9.5	2	8|8	0	0	0	0	0	-16.93	1.19	0.84
VIM	Q13835	PKP1	3|0	3	1.5	2	0|0	0.49	0.98	0.49	0.98	0.49	-2.23	15	0.12
VIM	Q13868	EXOSC2	0|1	1	0.5	2	0|1	0	0	0	0	0	-3.67	1	0.88
VIM	Q13885	TUBB2A	3|3	6	3	2	1|2	0.06	0.06	0.06	0.06	0.06	-2.75	2	0.55
VIM	Q13888	GTF2H2	2|2	4	2	2	2|2	0	0	0	0	0	-5.93	1	0.88
VIM	Q13889	GTF2H3	1|0	1	0.5	2	1|1	0	0	0	0	0	-5.26	0.5	0.88
VIM	Q13901	C1D	0|1	1	0.5	2	1|0	0	0	0	0	0	-3.67	1	0.88
VIM	Q14008	CKAP5	62|52	114	57	2	49|49	0	0	0	0	0	-99.07	1.16	0.88
VIM	Q14103	HNRNPD	3|3	6	3	2	2|4	0	0	0	0	0	-8.01	1	0.88
VIM	Q14112	NID2	0|1	1	0.5	2	0|0	0	0	0	0	0	-2.23	5	0.88
VIM	Q14137	BOP1	8|6	14	7	2	8|9	0	0	0	0	0	-23.27	0.82	0.88
VIM	Q14151	SAFB2	3|5	8	4	2	4|7	0	0	0	0	0	-17.2	0.73	0.88
VIM	Q14152	EIF3A	4|11	15	7.5	2	5|9	0	0	0	0	0	-21.14	1.07	0.81
VIM	Q14157	UBAP2L	0|2	2	1	2	0|2	0.05	0.11	0.05	0.11	0.05	-5.02	1	0.56
VIM	Q14192	FHL2	7|11	18	9	2	7|12	0	0	0	0	0	-25.29	0.95	0.85
VIM	Q14195	DPYSL3	6|8	14	7	2	1|8	0	0	0	0	0	-8.21	1.56	0.75
VIM	Q14203	DCTN1	1|1	2	1	2	1|5	0	0	0	0	0	-10.88	0.33	0.88
VIM	Q14204	DYNC1H1	16|44	60	30	2	12|68	0	0	0	0	0	-126.32	0.75	0.88
VIM	Q14232	EIF2B1	1|2	3	1.5	2	0|1	0.16	0.32	0.16	0.32	0.16	-2.06	3	0.38
VIM	Q14241	ELOA	5|3	8	4	2	2|2	0.08	0.14	0.08	0.14	0.08	-4.48	2	0.54
VIM	Q14247	CTTN	4|10	14	7	2	2|10	0	0	0	0	0	-16.55	1.17	0.79
VIM	Q14254	FLOT2	1|0	1	0.5	2	0|0	0	0	0	0	0	-2.23	5	0.88
VIM	Q14257	RCN2	1|0	1	0.5	2	0|1	0	0	0	0	0	-3.67	1	0.88
VIM	Q14258	TRIM25	1|3	4	2	2	0|3	0.04	0.09	0.04	0.09	0.04	-5.38	1.33	0.59
VIM	Q14315	FLNC	23|28	51	25.5	2	21|46	0	0	0	0	0	-87.06	0.76	0.88
VIM	Q14444	CAPRIN1	4|4	8	4	2	1|4	0.01	0.01	0.01	0.01	0.01	-4.65	1.6	0.69
VIM	Q14498	RBM39	11|11	22	11	2	7|9	0	0	0	0	0	-14.08	1.38	0.83
VIM	Q14517	FAT1	9|5	14	7	2	0|0	1	1	1	1	1	7.58	70	0
VIM	Q14554	PDIA5	5|3	8	4	2	1|2	0.26	0.45	0.26	0.45	0.26	-2.75	2.67	0.34
VIM	Q14558	PRPSAP1	0|1	1	0.5	2	1|0	0	0	0	0	0	-3.67	1	0.88
VIM	Q14573	ITPR3	20|20	40	20	2	13|22	0	0	0	0	0	-34.19	1.14	0.87
VIM	Q14596	NBR1	0|1	1	0.5	2	0|2	0	0	0	0	0	-5.02	0.5	0.88
VIM	Q14644	RASA3	1|3	4	2	2	1|1	0.13	0.25	0.13	0.25	0.13	-3.86	2	0.48
VIM	Q14677	CLINT1	1|3	4	2	2	0|1	0.32	0.65	0.32	0.65	0.32	-2.06	4	0.29
VIM	Q14683	SMC1A	22|22	44	22	2	20|22	0	0	0	0	0	-43.89	1.05	0.87
VIM	Q14684	RRP1B	4|6	10	5	2	7|4	0	0	0	0	0	-15.46	0.91	0.82
VIM	Q14690	PDCD11	20|22	42	21	2	17|16	0	0	0	0	0	-30.97	1.27	0.86
VIM	Q14692	BMS1	4|6	10	5	2	5|3	0	0	0	0	0	-10.08	1.25	0.78
VIM	Q14697	GANAB	3|4	7	3.5	2	2|3	0	0.01	0	0.01	0	-6.24	1.4	0.73
VIM	Q14699	RFTN1	1|0	1	0.5	2	0|0	0	0	0	0	0	-2.23	5	0.88
VIM	Q14764	MVP	26|29	55	27.5	2	20|33	0	0	0	0	0	-57	1.04	0.87
VIM	Q14766	LTBP1	8|8	16	8	2	7|4	0	0	0	0	0	-9.62	1.45	0.8
VIM	Q14767	LTBP2	27|34	61	30.5	2	17|8	0.01	0.01	0.01	0.01	0.01	-10.27	2.44	0.73
VIM	Q14789	GOLGB1	2|0	2	1	2	0|1	0.16	0.32	0.16	0.32	0.16	-3.67	2	0.38
VIM	Q14807	KIF22	0|1	1	0.5	2	2|1	0	0	0	0	0	-7.47	0.33	0.88
VIM	Q14839	CHD4	20|17	37	18.5	2	15|20	0	0	0	0	0	-38.81	1.06	0.87
VIM	Q14847	LASP1	9|13	22	11	2	5|14	0	0	0	0	0	-21.63	1.16	0.84
VIM	Q14938	NFIX	7|3	10	5	2	2|5	0.01	0.02	0.01	0.02	0.01	-9.77	1.43	0.72
VIM	Q14956	GPNMB	1|0	1	0.5	2	1|1	0	0	0	0	0	-5.26	0.5	0.88
VIM	Q14966	ZNF638	4|3	7	3.5	2	3|6	0	0	0	0	0	-13.41	0.78	0.88
VIM	Q14974	KPNB1	6|10	16	8	2	3|17	0	0	0	0	0	-27.92	0.8	0.88
VIM	Q14978	NOLC1	3|3	6	3	2	2|2	0.01	0.01	0.01	0.01	0.01	-4.48	1.5	0.69
VIM	Q14980	NUMA1	76|70	146	73	2	68|76	0	0	0	0	0	-154.02	1.01	0.88
VIM	Q15007	WTAP	0|1	1	0.5	2	0|1	0	0	0	0	0	-3.67	1	0.88
VIM	Q15019	SEPTIN2	5|8	13	6.5	2	1|7	0.01	0.01	0.01	0.01	0.01	-7.95	1.62	0.72
VIM	Q15024	EXOSC7	0|1	1	0.5	2	0|1	0	0	0	0	0	-3.67	1	0.88
VIM	Q15029	EFTUD2	17|21	38	19	2	21|22	0	0	0	0	0	-53.27	0.88	0.88
VIM	Q15046	KARS1	19|18	37	18.5	2	13|17	0	0	0	0	0	-28.58	1.23	0.86
VIM	Q15050	RRS1	6|8	14	7	2	5|5	0	0	0	0	0	-10.71	1.4	0.79
VIM	Q15056	EIF4H	0|2	2	1	2	0|1	0.16	0.32	0.16	0.32	0.16	-3.67	2	0.38
VIM	Q15061	WDR43	9|7	16	8	2	4|7	0	0	0	0	0	-11.03	1.45	0.79
VIM	Q15063	POSTN	1|1	2	1	2	0|2	0	0	0	0	0	-3.62	1	0.88
VIM	Q15084	PDIA6	0|1	1	0.5	2	0|3	0	0	0	0	0	-7.19	0.33	0.88
VIM	Q15121	PEA15	1|2	3	1.5	2	0|4	0	0	0	0	0	-6.77	0.75	0.88
VIM	Q15149	PLEC	476|564	1040	520	2	526|548	0	0	0	0	0	#NAME?	0.97	0.88
VIM	Q15154	PCM1	6|5	11	5.5	2	4|5	0	0	0	0	0	-10.39	1.22	0.8
VIM	Q15185	PTGES3	0|1	1	0.5	2	0|3	0	0	0	0	0	-7.19	0.33	0.88
VIM	Q15233	NONO	2|3	5	2.5	2	1|4	0	0	0	0	0	-7.57	1	0.76
VIM	Q15262	PTPRK	6|6	12	6	2	0|1	0.99	0.99	0.99	0.99	0.99	4.88	12	0
VIM	Q15269	PWP2	7|5	12	6	2	4|6	0	0	0	0	0	-12.15	1.2	0.8
VIM	Q15286	RAB35	0|1	1	0.5	2	0|0	0	0	0	0	0	-2.23	5	0.88
VIM	Q15287	RNPS1	7|9	16	8	2	8|4	0	0	0	0	0	-12.74	1.33	0.81
VIM	Q15326	ZMYND11	1|1	2	1	2	0|0	0	0	0	0	0	0.28	10	0.88
VIM	Q15334	LLGL1	0|1	1	0.5	2	1|0	0	0	0	0	0	-3.67	1	0.88
VIM	Q15365	PCBP1	7|13	20	10	2	6|17	0	0	0	0	0	-32.2	0.87	0.85
VIM	Q15366	PCBP2	5|7	12	6	2	5|7	0	0	0	0	0	-15.67	1	0.83
VIM	Q15369	ELOC	2|4	6	3	2	1|4	0	0.01	0	0.01	0	-7.57	1.2	0.74
VIM	Q15393	SF3B3	4|4	8	4	2	2|4	0	0	0	0	0	-6.56	1.33	0.76
VIM	Q15397	PUM3	5|4	9	4.5	2	5|4	0	0	0	0	0	-11.85	1	0.81
VIM	Q15417	CNN3	3|3	6	3	2	1|8	0	0	0	0	0	-12.74	0.67	0.88
VIM	Q15424	SAFB	1|1	2	1	2	0|1	0	0	0	0	0	-2.06	2	0.88
VIM	Q15427	SF3B4	1|1	2	1	2	2|1	0	0	0	0	0	-5.66	0.67	0.88
VIM	Q15428	SF3A2	0|1	1	0.5	2	0|0	0	0	0	0	0	-2.23	5	0.88
VIM	Q15436	SEC23A	1|2	3	1.5	2	0|4	0	0	0	0	0	-6.77	0.75	0.88
VIM	Q15554	TERF2	1|1	2	1	2	1|1	0	0	0	0	0	-3.86	1	0.88
VIM	Q15582	TGFBI	31|51	82	41	2	41|27	0	0	0	0	0	-76.3	1.21	0.87
VIM	Q15629	TRAM1	2|2	4	2	2	3|3	0	0	0	0	0	-9.44	0.67	0.88
VIM	Q15648	MED1	3|1	4	2	2	0|1	0.32	0.65	0.32	0.65	0.32	-2.06	4	0.29
VIM	Q15654	TRIP6	0|1	1	0.5	2	0|2	0	0	0	0	0	-5.02	0.5	0.88
VIM	Q15678	PTPN14	1|0	1	0.5	2	0|1	0	0	0	0	0	-3.67	1	0.88
VIM	Q15691	MAPRE1	3|6	9	4.5	2	1|5	0.01	0.02	0.01	0.02	0.01	-7.62	1.5	0.69
VIM	Q15717	ELAVL1	1|2	3	1.5	2	1|2	0.01	0.02	0.01	0.02	0.01	-5.66	1	0.7
VIM	Q15746	MYLK	1|10	11	5.5	2	2|7	0.01	0.02	0.01	0.02	0.01	-17.1	1.22	0.7
VIM	Q15773	MLF2	4|2	6	3	2	1|3	0.02	0.04	0.02	0.04	0.02	-5.93	1.5	0.65
VIM	Q15785	TOMM34	0|1	1	0.5	2	0|1	0	0	0	0	0	-3.67	1	0.88
VIM	Q15942	ZYX	10|12	22	11	2	8|19	0	0	0	0	0	-34.57	0.81	0.88
VIM	Q16181	SEPTIN7	5|5	10	5	2	2|11	0	0	0	0	0	-16.76	0.77	0.88
VIM	Q16222	UAP1	1|3	4	2	2	2|3	0	0	0	0	0	-9.36	0.8	0.76
VIM	Q16270	IGFBP7	2|3	5	2.5	2	1|1	0.17	0.25	0.17	0.25	0.17	-2.41	2.5	0.38
VIM	Q16401	PSMD5	1|1	2	1	2	0|3	0	0	0	0	0	-5.38	0.67	0.88
VIM	Q16531	DDB1	1|2	3	1.5	2	1|1	0.04	0.08	0.04	0.08	0.04	-3.86	1.5	0.6
VIM	Q16543	CDC37	2|2	4	2	2	0|2	0.11	0.11	0.11	0.11	0.11	-2.13	2	0.51
VIM	Q16555	DPYSL2	8|11	19	9.5	2	3|16	0	0	0	0	0	-22.76	1	0.84
VIM	Q16563	SYPL1	1|0	1	0.5	2	0|0	0	0	0	0	0	-2.23	5	0.88
VIM	Q16576	RBBP7	10|8	18	9	2	6|8	0	0	0	0	0	-14.85	1.29	0.82
VIM	Q16594	TAF9	0|1	1	0.5	2	0|0	0	0	0	0	0	-2.23	5	0.88
VIM	Q16629	SRSF7	4|5	9	4.5	2	8|3	0	0	0	0	0	-15.18	0.82	0.88
VIM	Q16630	CPSF6	0|1	1	0.5	2	0|1	0	0	0	0	0	-3.67	1	0.88
VIM	Q16637	SMN1	4|3	7	3.5	2	2|1	0.13	0.19	0.13	0.19	0.13	-2.75	2.33	0.5
VIM	Q16643	DBN1	10|15	25	12.5	2	12|16	0	0	0	0	0	-37.05	0.89	0.86
VIM	Q16658	FSCN1	2|0	2	1	2	0|1	0.16	0.32	0.16	0.32	0.16	-3.67	2	0.38
VIM	Q16666	IFI16	48|42	90	45	2	38|38	0	0	0	0	0	-74.83	1.18	0.87
VIM	Q16698	DECR1	0|1	1	0.5	2	0|0	0	0	0	0	0	-2.23	5	0.88
VIM	Q16832	DDR2	2|1	3	1.5	2	0|0	0.45	0.91	0.45	0.91	0.45	0.28	15	0.19
VIM	Q16851	UGP2	1|4	5	2.5	2	1|9	0	0	0	0	0	-18.69	0.5	0.88
VIM	Q16891	IMMT	12|16	28	14	2	15|13	0	0	0	0	0	-33.78	1	0.86
VIM	Q1ED39	KNOP1	0|2	2	1	2	0|0	0.45	0.91	0.45	0.91	0.45	-2.23	10	0.19
VIM	Q1KMD3	HNRNPUL2	15|20	35	17.5	2	16|19	0	0	0	0	0	-41.81	1	0.87
VIM	Q27J81	INF2	19|18	37	18.5	2	10|17	0	0	0	0	0	-23.29	1.37	0.85
VIM	Q2M389	WASHC4	0|1	1	0.5	2	0|0	0	0	0	0	0	-2.23	5	0.88
VIM	Q2TAY7	SMU1	1|0	1	0.5	2	1|0	0	0	0	0	0	-3.67	1	0.88
VIM	Q2TB10	ZNF800	3|0	3	1.5	2	0|1	0.32	0.65	0.32	0.65	0.32	-3.67	3	0.29
VIM	Q32MZ4	LRRFIP1	13|12	25	12.5	2	11|13	0	0	0	0	0	-26.67	1.04	0.86
VIM	Q32P44	EML3	3|2	5	2.5	2	2|6	0	0	0	0	0	-12.99	0.62	0.88
VIM	Q3B726	POLR1F	1|1	2	1	2	0|0	0	0	0	0	0	0.28	10	0.88
VIM	Q3KQU3	MAP7D1	11|10	21	10.5	2	7|7	0	0	0	0	0	-12.02	1.5	0.81
VIM	Q3MHD2	LSM12	1|2	3	1.5	2	2|3	0	0	0	0	0	-9.36	0.6	0.88
VIM	Q3YEC7	RABL6	4|6	10	5	2	2|3	0.06	0.11	0.06	0.11	0.06	-4.82	2	0.55
VIM	Q49A26	GLYR1	4|4	8	4	2	4|3	0	0	0	0	0	-8.31	1.14	0.79
VIM	Q4G0J3	LARP7	1|0	1	0.5	2	0|1	0	0	0	0	0	-3.67	1	0.88
VIM	Q4L180	FILIP1L	0|1	1	0.5	2	0|0	0	0	0	0	0	-2.23	5	0.88
VIM	Q4V9L6	TMEM119	1|1	2	1	2	0|1	0	0	0	0	0	-2.06	2	0.88
VIM	Q4VC05	BCL7A	1|1	2	1	2	1|0	0	0	0	0	0	-2.06	2	0.88
VIM	Q53EP0	FNDC3B	1|3	4	2	2	0|3	0.04	0.09	0.04	0.09	0.04	-5.38	1.33	0.59
VIM	Q53HL2	CDCA8	1|1	2	1	2	0|0	0	0	0	0	0	0.28	10	0.88
VIM	Q53SF7	COBLL1	2|0	2	1	2	0|2	0.05	0.11	0.05	0.11	0.05	-5.02	1	0.56
VIM	Q53TN4	CYBRD1	0|1	1	0.5	2	0|1	0	0	0	0	0	-3.67	1	0.88
VIM	Q562R1	ACTBL2	2|5	7	3.5	2	2|0	0.36	0.62	0.36	0.62	0.36	-2.13	3.5	0.28
VIM	Q5BKZ1	ZNF326	2|1	3	1.5	2	5|3	0	0	0	0	0	-15.34	0.38	0.88
VIM	Q5C9Z4	NOM1	1|1	2	1	2	1|0	0	0	0	0	0	-2.06	2	0.88
VIM	Q5D862	FLG2	2|0	2	1	2	0|0	0.45	0.91	0.45	0.91	0.45	-2.23	10	0.19
VIM	Q5GLZ8	HERC4	1|4	5	2.5	2	1|1	0.27	0.53	0.27	0.53	0.27	-3.86	2.5	0.34
VIM	Q5JSL3	DOCK11	1|0	1	0.5	2	0|1	0	0	0	0	0	-3.67	1	0.88
VIM	Q5JTH9	RRP12	13|9	22	11	2	13|11	0	0	0	0	0	-31.26	0.92	0.86
VIM	Q5JU85	IQSEC2	0|1	1	0.5	2	0|0	0	0	0	0	0	-2.23	5	0.88
VIM	Q5JVF3	PCID2	0|1	1	0.5	2	0|0	0	0	0	0	0	-2.23	5	0.88
VIM	Q5KU26	COLEC12	2|2	4	2	2	0|1	0.32	0.32	0.32	0.32	0.32	-0.73	4	0.28
VIM	Q5QJE6	DNTTIP2	6|8	14	7	2	5|9	0	0	0	0	0	-17.78	1	0.83
VIM	Q5RKV6	EXOSC6	2|1	3	1.5	2	0|2	0.05	0.11	0.05	0.11	0.05	-3.62	1.5	0.56
VIM	Q5SNT2	TMEM201	1|1	2	1	2	1|2	0	0	0	0	0	-5.66	0.67	0.88
VIM	Q5SRE5	NUP188	2|3	5	2.5	2	1|3	0.01	0.01	0.01	0.01	0.01	-5.93	1.25	0.72
VIM	Q5SSJ5	HP1BP3	7|5	12	6	2	7|8	0	0	0	0	0	-21.24	0.8	0.88
VIM	Q5SW79	CEP170	20|25	45	22.5	2	23|28	0	0	0	0	0	-63.13	0.88	0.88
VIM	Q5SY16	NOL9	9|7	16	8	2	6|3	0	0.01	0	0.01	0	-7.55	1.78	0.74
VIM	Q5T1M5	FKBP15	0|1	1	0.5	2	0|0	0	0	0	0	0	-2.23	5	0.88
VIM	Q5T200	ZC3H13	1|1	2	1	2	0|0	0	0	0	0	0	0.28	10	0.88
VIM	Q5T280	SPOUT1	1|2	3	1.5	2	1|0	0.16	0.32	0.16	0.32	0.16	-2.06	3	0.38
VIM	Q5T3J3	LRIF1	0|1	1	0.5	2	0|0	0	0	0	0	0	-2.23	5	0.88
VIM	Q5T4S7	UBR4	0|2	2	1	2	0|1	0.16	0.32	0.16	0.32	0.16	-3.67	2	0.38
VIM	Q5T749	KPRP	6|1	7	3.5	2	0|0	0.5	1	0.5	1	0.5	0.28	35	0.1
VIM	Q5T8D3	ACBD5	0|1	1	0.5	2	0|0	0	0	0	0	0	-2.23	5	0.88
VIM	Q5TEC6	H3-7	4|3	7	3.5	2	6|4	0	0	0	0	0	-15.25	0.7	0.88
VIM	Q5UIP0	RIF1	4|2	6	3	2	2|1	0.1	0.19	0.1	0.19	0.1	-4.16	2	0.52
VIM	Q5VT25	CDC42BPA	2|2	4	2	2	1|2	0.02	0.02	0.02	0.02	0.02	-4.16	1.33	0.66
VIM	Q5VTL8	PRPF38B	1|0	1	0.5	2	0|1	0	0	0	0	0	-3.67	1	0.88
VIM	Q5VUA4	ZNF318	1|0	1	0.5	2	0|1	0	0	0	0	0	-3.67	1	0.88
VIM	Q5VWN6	TASOR2	0|1	1	0.5	2	1|0	0	0	0	0	0	-3.67	1	0.88
VIM	Q5VWQ8	DAB2IP	2|3	5	2.5	2	1|0	0.49	0.65	0.49	0.65	0.49	-0.73	5	0.16
VIM	Q5VZL5	ZMYM4	0|1	1	0.5	2	0|0	0	0	0	0	0	-2.23	5	0.88
VIM	Q63HN8	RNF213	0|1	1	0.5	2	1|0	0	0	0	0	0	-3.67	1	0.88
VIM	Q63HR2	TNS2	3|3	6	3	2	1|1	0.25	0.25	0.25	0.25	0.25	-1.09	3	0.34
VIM	Q63ZY3	KANK2	3|9	12	6	2	5|6	0	0	0	0	0	-17.2	1.09	0.79
VIM	Q66K74	MAP1S	4|4	8	4	2	5|8	0	0	0	0	0	-19.21	0.62	0.88
VIM	Q66PJ3	ARL6IP4	1|2	3	1.5	2	0|3	0.01	0.03	0.01	0.03	0.01	-5.38	1	0.68
VIM	Q68CP9	ARID2	1|1	2	1	2	1|0	0	0	0	0	0	-2.06	2	0.88
VIM	Q68CZ2	TNS3	0|1	1	0.5	2	1|0	0	0	0	0	0	-3.67	1	0.88
VIM	Q69YQ0	SPECC1L	5|4	9	4.5	2	6|5	0	0	0	0	0	-15.46	0.82	0.88
VIM	Q6DD88	ATL3	0|1	1	0.5	2	0|2	0	0	0	0	0	-5.02	0.5	0.88
VIM	Q6DKI1	RPL7L1	2|3	5	2.5	2	3|4	0	0	0	0	0	-11.37	0.71	0.88
VIM	Q6DN03	H2BC20P	6|6	12	6	2	8|7	0	0	0	0	0	-19.58	0.8	0.88
VIM	Q6EMK4	VASN	15|14	29	14.5	2	0|0	1	1	1	1	1	21.59	145	0
VIM	Q6I9Y2	THOC7	0|1	1	0.5	2	0|2	0	0	0	0	0	-5.02	0.5	0.88
VIM	Q6IBS0	TWF2	1|2	3	1.5	2	0|4	0	0	0	0	0	-6.77	0.75	0.88
VIM	Q6KC79	NIPBL	1|1	2	1	2	0|1	0	0	0	0	0	-2.06	2	0.88
VIM	Q6NUQ4	TMEM214	3|3	6	3	2	0|1	0.65	0.65	0.65	0.65	0.65	0.61	6	0.04
VIM	Q6NW34	NEPRO	1|1	2	1	2	1|1	0	0	0	0	0	-3.86	1	0.88
VIM	Q6NW40	RGMB	0|1	1	0.5	2	0|0	0	0	0	0	0	-2.23	5	0.88
VIM	Q6NYC8	PPP1R18	4|7	11	5.5	2	3|6	0	0	0	0	0	-11.85	1.22	0.78
VIM	Q6NZI2	CAVIN1	89|93	182	91	2	75|87	0	0	0	0	0	-158.24	1.12	0.88
VIM	Q6P1J9	CDC73	1|0	1	0.5	2	0|0	0	0	0	0	0	-2.23	5	0.88
VIM	Q6P1X5	TAF2	1|0	1	0.5	2	0|0	0	0	0	0	0	-2.23	5	0.88
VIM	Q6P2E9	EDC4	3|3	6	3	2	3|3	0	0	0	0	0	-8.01	1	0.88
VIM	Q6P2Q9	PRPF8	33|31	64	32	2	25|37	0	0	0	0	0	-65.76	1.03	0.87
VIM	Q6PCB5	RSBN1L	1|0	1	0.5	2	1|0	0	0	0	0	0	-3.67	1	0.88
VIM	Q6PJG2	MIDEAS	1|1	2	1	2	0|0	0	0	0	0	0	0.28	10	0.88
VIM	Q6PJT7	ZC3H14	1|1	2	1	2	3|5	0	0	0	0	0	-15.34	0.25	0.88
VIM	Q6PKG0	LARP1	1|3	4	2	2	0|2	0.13	0.27	0.13	0.27	0.13	-3.62	2	0.47
VIM	Q6PL18	ATAD2	1|2	3	1.5	2	0|4	0	0	0	0	0	-6.77	0.75	0.88
VIM	Q6RFH5	WDR74	1|5	6	3	2	2|0	0.31	0.62	0.31	0.62	0.31	-3.62	3	0.31
VIM	Q6UN15	FIP1L1	2|5	7	3.5	2	2|3	0.02	0.03	0.02	0.03	0.02	-7.72	1.4	0.67
VIM	Q6UVK1	CSPG4	53|47	100	50	2	0|3	1	1	1	1	1	14.34	33.33	0
VIM	Q6UVY6	MOXD1	7|6	13	6.5	2	1|2	0.81	0.89	0.81	0.89	0.81	0.98	4.33	0.02
VIM	Q6V0I7	FAT4	6|7	13	6.5	2	0|0	1	1	1	1	1	9.21	65	0
VIM	Q6WCQ1	MPRIP	52|41	93	46.5	2	48|47	0	0	0	0	0	-110.08	0.98	0.88
VIM	Q6YHK3	CD109	24|16	40	20	2	0|1	1	1	1	1	1	19.45	40	0
VIM	Q6ZMZ3	SYNE3	16|16	32	16	2	17|23	0	0	0	0	0	-49.35	0.8	0.88
VIM	Q70UQ0	IKBIP	4|4	8	4	2	4|3	0	0	0	0	0	-8.31	1.14	0.79
VIM	Q71RC2	LARP4	0|1	1	0.5	2	0|0	0	0	0	0	0	-2.23	5	0.88
VIM	Q71U36	TUBA1A	2|2	4	2	2	1|1	0.08	0.08	0.08	0.08	0.08	-2.41	2	0.53
VIM	Q71UM5	RPS27L	4|4	8	4	2	4|5	0	0	0	0	0	-11.85	0.89	0.88
VIM	Q76FK4	NOL8	1|1	2	1	2	1|0	0	0	0	0	0	-2.06	2	0.88
VIM	Q76M96	CCDC80	1|3	4	2	2	4|2	0	0	0	0	0	-11.26	0.67	0.88
VIM	Q7KZF4	SND1	8|11	19	9.5	2	8|12	0	0	0	0	0	-25.51	0.95	0.85
VIM	Q7L014	DDX46	2|1	3	1.5	2	1|2	0.01	0.02	0.01	0.02	0.01	-5.66	1	0.7
VIM	Q7L0Y3	TRMT10C	3|0	3	1.5	2	2|4	0	0	0	0	0	-13.77	0.5	0.88
VIM	Q7L1Q6	BZW1	1|1	2	1	2	0|1	0	0	0	0	0	-2.06	2	0.88
VIM	Q7L2E3	DHX30	1|0	1	0.5	2	0|0	0	0	0	0	0	-2.23	5	0.88
VIM	Q7L2H7	EIF3M	1|2	3	1.5	2	0|3	0.01	0.03	0.01	0.03	0.01	-5.38	1	0.68
VIM	Q7L2Z9	CENPQ	0|1	1	0.5	2	0|0	0	0	0	0	0	-2.23	5	0.88
VIM	Q7L576	CYFIP1	0|1	1	0.5	2	0|1	0	0	0	0	0	-3.67	1	0.88
VIM	Q7L7X3	TAOK1	1|0	1	0.5	2	0|0	0	0	0	0	0	-2.23	5	0.88
VIM	Q7LGA3	HS2ST1	3|3	6	3	2	2|3	0	0	0	0	0	-6.24	1.2	0.75
VIM	Q7Z2W4	ZC3HAV1	1|4	5	2.5	2	1|4	0	0.01	0	0.01	0	-9.22	1	0.74
VIM	Q7Z3B4	NUP54	0|2	2	1	2	0|2	0.05	0.11	0.05	0.11	0.05	-5.02	1	0.56
VIM	Q7Z3K3	POGZ	1|0	1	0.5	2	0|2	0	0	0	0	0	-5.02	0.5	0.88
VIM	Q7Z406	MYH14	4|1	5	2.5	2	1|2	0.1	0.19	0.1	0.19	0.1	-5.66	1.67	0.53
VIM	Q7Z417	NUFIP2	1|3	4	2	2	1|3	0.01	0.01	0.01	0.01	0.01	-7.36	1	0.72
VIM	Q7Z478	DHX29	7|4	11	5.5	2	3|3	0.04	0.08	0.04	0.08	0.04	-6.56	1.83	0.62
VIM	Q7Z4V5	HDGFL2	1|0	1	0.5	2	0|1	0	0	0	0	0	-3.67	1	0.88
VIM	Q7Z6B7	SRGAP1	4|1	5	2.5	2	0|5	0.01	0.02	0.01	0.02	0.01	-8.79	1	0.7
VIM	Q7Z6E9	RBBP6	2|2	4	2	2	2|2	0	0	0	0	0	-5.93	1	0.88
VIM	Q7Z6Z7	HUWE1	0|2	2	1	2	0|1	0.16	0.32	0.16	0.32	0.16	-3.67	2	0.38
VIM	Q7Z7A4	PXK	5|6	11	5.5	2	6|3	0	0	0	0	0	-10.39	1.22	0.8
VIM	Q86SQ0	PHLDB2	2|2	4	2	2	3|3	0	0	0	0	0	-9.44	0.67	0.88
VIM	Q86U42	PABPN1	0|1	1	0.5	2	1|0	0	0	0	0	0	-3.67	1	0.88
VIM	Q86U86	PBRM1	8|6	14	7	2	4|8	0	0	0	0	0	-14.19	1.17	0.82
VIM	Q86UE4	MTDH	13|9	22	11	2	9|8	0	0	0	0	0	-18.69	1.29	0.83
VIM	Q86UP2	KTN1	63|50	113	56.5	2	56|55	0	0	0	0	0	-125.07	1.02	0.88
VIM	Q86UU1	PHLDB1	1|0	1	0.5	2	0|1	0	0	0	0	0	-3.67	1	0.88
VIM	Q86V48	LUZP1	29|29	58	29	2	26|22	0	0	0	0	0	-44.38	1.21	0.87
VIM	Q86VI3	IQGAP3	0|1	1	0.5	2	0|0	0	0	0	0	0	-2.23	5	0.88
VIM	Q86VP6	CAND1	1|4	5	2.5	2	1|4	0	0.01	0	0.01	0	-9.22	1	0.74
VIM	Q86VS8	HOOK3	0|1	1	0.5	2	0|1	0	0	0	0	0	-3.67	1	0.88
VIM	Q86W42	THOC6	7|5	12	6	2	3|8	0	0	0	0	0	-13.65	1.09	0.81
VIM	Q86W92	PPFIBP1	11|11	22	11	2	6|7	0	0	0	0	0	-8.92	1.69	0.79
VIM	Q86WG5	SBF2	1|0	1	0.5	2	0|1	0	0	0	0	0	-3.67	1	0.88
VIM	Q86XZ4	SPATS2	1|2	3	1.5	2	1|2	0.01	0.02	0.01	0.02	0.01	-5.66	1	0.7
VIM	Q86Y07	VRK2	3|0	3	1.5	2	1|1	0.13	0.25	0.13	0.25	0.13	-5.26	1.5	0.48
VIM	Q86YP4	GATAD2A	8|6	14	7	2	3|5	0.01	0.01	0.01	0.01	0.01	-7.22	1.75	0.72
VIM	Q86YZ3	HRNR	1|0	1	0.5	2	0|1	0	0	0	0	0	-3.67	1	0.88
VIM	Q8IUE6	H2AC21	1|1	2	1	2	1|1	0	0	0	0	0	-3.86	1	0.88
VIM	Q8IUF8	RIOX2	1|1	2	1	2	1|0	0	0	0	0	0	-2.06	2	0.88
VIM	Q8IUR7	ARMC8	1|0	1	0.5	2	0|0	0	0	0	0	0	-2.23	5	0.88
VIM	Q8IV48	ERI1	0|1	1	0.5	2	1|1	0	0	0	0	0	-5.26	0.5	0.88
VIM	Q8IVF2	AHNAK2	7|10	17	8.5	2	3|15	0	0	0	0	0	-22.51	0.94	0.84
VIM	Q8IVF7	FMNL3	1|1	2	1	2	1|0	0	0	0	0	0	-2.06	2	0.88
VIM	Q8IWA0	WDR75	2|2	4	2	2	0|3	0.03	0.03	0.03	0.03	0.03	-3.65	1.33	0.65
VIM	Q8IWC1	MAP7D3	1|2	3	1.5	2	1|2	0.01	0.02	0.01	0.02	0.01	-5.66	1	0.7
VIM	Q8IWE2	FAM114A1	0|2	2	1	2	0|3	0.01	0.03	0.01	0.03	0.01	-7.19	0.67	0.68
VIM	Q8IWS0	PHF6	1|1	2	1	2	0|0	0	0	0	0	0	0.28	10	0.88
VIM	Q8IWT6	LRRC8A	1|1	2	1	2	0|0	0	0	0	0	0	0.28	10	0.88
VIM	Q8IWX8	CHERP	7|4	11	5.5	2	7|4	0	0	0	0	0	-15.46	1	0.82
VIM	Q8IWZ3	ANKHD1	4|3	7	3.5	2	0|4	0.04	0.07	0.04	0.07	0.04	-3.84	1.75	0.6
VIM	Q8IX01	SUGP2	7|6	13	6.5	2	3|4	0.01	0.02	0.01	0.02	0.01	-5.5	1.86	0.69
VIM	Q8IX12	CCAR1	1|0	1	0.5	2	0|1	0	0	0	0	0	-3.67	1	0.88
VIM	Q8IXM6	NRM	0|1	1	0.5	2	0|0	0	0	0	0	0	-2.23	5	0.88
VIM	Q8IY17	PNPLA6	6|2	8	4	2	3|2	0.05	0.11	0.05	0.11	0.05	-7.72	1.6	0.56
VIM	Q8IY37	DHX37	0|1	1	0.5	2	0|0	0	0	0	0	0	-2.23	5	0.88
VIM	Q8IY81	FTSJ3	16|17	33	16.5	2	21|17	0	0	0	0	0	-45.68	0.87	0.88
VIM	Q8IYB3	SRRM1	5|1	6	3	2	2|3	0.02	0.03	0.02	0.03	0.02	-9.36	1.2	0.67
VIM	Q8IYD1	GSPT2	1|1	2	1	2	0|1	0	0	0	0	0	-2.06	2	0.88
VIM	Q8IYI6	EXOC8	0|1	1	0.5	2	0|0	0	0	0	0	0	-2.23	5	0.88
VIM	Q8IYU8	MICU2	7|3	10	5	2	4|5	0	0	0	0	0	-13.41	1.11	0.78
VIM	Q8IZ07	ANKRD13A	0|1	1	0.5	2	0|2	0	0	0	0	0	-5.02	0.5	0.88
VIM	Q8IZL8	PELP1	15|16	31	15.5	2	13|19	0	0	0	0	0	-36.46	0.97	0.88
VIM	Q8IZP0	ABI1	0|1	1	0.5	2	0|0	0	0	0	0	0	-2.23	5	0.88
VIM	Q8IZT6	ASPM	1|0	1	0.5	2	1|1	0	0	0	0	0	-5.26	0.5	0.88
VIM	Q8IZW8	TNS4	0|1	1	0.5	2	0|0	0	0	0	0	0	-2.23	5	0.88
VIM	Q8N0X7	SPART	0|1	1	0.5	2	0|0	0	0	0	0	0	-2.23	5	0.88
VIM	Q8N163	CCAR2	4|3	7	3.5	2	2|5	0	0	0	0	0	-9.77	1	0.79
VIM	Q8N1F7	NUP93	5|7	12	6	2	7|11	0	0	0	0	0	-26.97	0.67	0.88
VIM	Q8N1G4	LRRC47	30|24	54	27	2	37|27	0	0	0	0	0	-80.52	0.84	0.88
VIM	Q8N1N4	KRT78	2|2	4	2	2	0|0	0.91	0.91	0.91	0.91	0.91	2.31	20	0.01
VIM	Q8N201	INTS1	1|1	2	1	2	1|0	0	0	0	0	0	-2.06	2	0.88
VIM	Q8N3C0	ASCC3	5|7	12	6	2	0|2	0.74	0.86	0.74	0.86	0.74	0.49	6	0.03
VIM	Q8N3E9	PLCD3	1|1	2	1	2	0|0	0	0	0	0	0	0.28	10	0.88
VIM	Q8N3U4	STAG2	0|1	1	0.5	2	1|0	0	0	0	0	0	-3.67	1	0.88
VIM	Q8N3V7	SYNPO	4|8	12	6	2	3|5	0.01	0.01	0.01	0.01	0.01	-10.08	1.5	0.73
VIM	Q8N474	SFRP1	1|1	2	1	2	1|1	0	0	0	0	0	-3.86	1	0.88
VIM	Q8N556	AFAP1	8|13	21	10.5	2	7|10	0	0	0	0	0	-20.14	1.24	0.83
VIM	Q8N5C6	SRBD1	1|3	4	2	2	2|2	0.01	0.01	0.01	0.01	0.01	-7.36	1	0.72
VIM	Q8N5W9	RFLNB	1|2	3	1.5	2	2|2	0	0	0	0	0	-7.36	0.75	0.88
VIM	Q8N6S5	ARL6IP6	1|1	2	1	2	1|1	0	0	0	0	0	-3.86	1	0.88
VIM	Q8N9N2	ASCC1	1|1	2	1	2	0|0	0	0	0	0	0	0.28	10	0.88
VIM	Q8N9T8	KRI1	3|1	4	2	2	2|1	0.03	0.06	0.03	0.06	0.03	-5.66	1.33	0.63
VIM	Q8N9Z2	CCDC71L	1|3	4	2	2	1|1	0.13	0.25	0.13	0.25	0.13	-3.86	2	0.48
VIM	Q8NBP0	TTC13	0|1	1	0.5	2	1|0	0	0	0	0	0	-3.67	1	0.88
VIM	Q8NC51	SERBP1	5|4	9	4.5	2	4|7	0	0	0	0	0	-15.46	0.82	0.88
VIM	Q8NC56	LEMD2	0|1	1	0.5	2	0|0	0	0	0	0	0	-2.23	5	0.88
VIM	Q8NCA5	FAM98A	0|3	3	1.5	2	0|2	0.13	0.27	0.13	0.27	0.13	-5.02	1.5	0.47
VIM	Q8NDF8	TENT4B	0|1	1	0.5	2	0|0	0	0	0	0	0	-2.23	5	0.88
VIM	Q8NE71	ABCF1	32|31	63	31.5	2	26|32	0	0	0	0	0	-59.04	1.09	0.87
VIM	Q8NEJ9	NGDN	1|1	2	1	2	0|0	0	0	0	0	0	0.28	10	0.88
VIM	Q8NEM2	SHCBP1	1|0	1	0.5	2	0|1	0	0	0	0	0	-3.67	1	0.88
VIM	Q8NEU8	APPL2	2|5	7	3.5	2	3|6	0	0	0	0	0	-15.23	0.78	0.81
VIM	Q8NEY8	PPHLN1	0|1	1	0.5	2	0|1	0	0	0	0	0	-3.67	1	0.88
VIM	Q8NF91	SYNE1	12|14	26	13	2	9|12	0	0	0	0	0	-21.39	1.24	0.84
VIM	Q8NFC6	BOD1L1	4|5	9	4.5	2	1|1	0.65	0.77	0.65	0.77	0.65	0.12	4.5	0.04
VIM	Q8NFD5	ARID1B	1|1	2	1	2	0|0	0	0	0	0	0	0.28	10	0.88
VIM	Q8NFH3	NUP43	3|2	5	2.5	2	3|2	0	0	0	0	0	-7.72	1	0.76
VIM	Q8NFH4	NUP37	0|1	1	0.5	2	0|0	0	0	0	0	0	-2.23	5	0.88
VIM	Q8NFH5	NUP35	2|3	5	2.5	2	3|3	0	0	0	0	0	-9.44	0.83	0.88
VIM	Q8NFW8	CMAS	6|3	9	4.5	2	2|2	0.19	0.37	0.19	0.37	0.19	-4.48	2.25	0.36
VIM	Q8NI27	THOC2	15|16	31	15.5	2	4|18	0	0	0	0	0	-18.17	1.41	0.84
VIM	Q8NI36	WDR36	2|3	5	2.5	2	4|4	0	0	0	0	0	-13.23	0.62	0.88
VIM	Q8TAQ2	SMARCC2	20|18	38	19	2	13|14	0	0	0	0	0	-23.35	1.41	0.85
VIM	Q8TAT6	NPLOC4	0|1	1	0.5	2	0|1	0	0	0	0	0	-3.67	1	0.88
VIM	Q8TCJ2	STT3B	10|9	19	9.5	2	4|7	0	0	0	0	0	-8.23	1.73	0.77
VIM	Q8TDD1	DDX54	5|5	10	5	2	3|5	0	0	0	0	0	-8.63	1.25	0.79
VIM	Q8TDM6	DLG5	4|5	9	4.5	2	0|2	0.54	0.62	0.54	0.62	0.54	-0.16	4.5	0.06
VIM	Q8TDN6	BRIX1	10|10	20	10	2	10|12	0	0	0	0	0	-26.04	0.91	0.88
VIM	Q8TDX7	NEK7	2|4	6	3	2	4|4	0	0	0	0	0	-13.23	0.75	0.88
VIM	Q8TED0	UTP15	5|8	13	6.5	2	3|7	0	0	0	0	0	-12.02	1.3	0.79
VIM	Q8TEQ6	GEMIN5	5|2	7	3.5	2	0|2	0.36	0.62	0.36	0.62	0.36	-2.13	3.5	0.28
VIM	Q8TER5	ARHGEF40	4|7	11	5.5	2	3|5	0	0	0	0	0	-10.08	1.38	0.75
VIM	Q8TEW8	PARD3B	1|0	1	0.5	2	1|1	0	0	0	0	0	-5.26	0.5	0.88
VIM	Q8TF66	LRRC15	17|10	27	13.5	2	1|2	1	1	1	1	1	5.58	9	0
VIM	Q8TF72	SHROOM3	2|2	4	2	2	1|2	0.02	0.02	0.02	0.02	0.02	-4.16	1.33	0.66
VIM	Q8WTT2	NOC3L	6|4	10	5	2	5|4	0	0	0	0	0	-11.85	1.11	0.8
VIM	Q8WU90	ZC3H15	6|5	11	5.5	2	6|6	0	0	0	0	0	-15.67	0.92	0.88
VIM	Q8WUA2	PPIL4	2|2	4	2	2	1|0	0.32	0.32	0.32	0.32	0.32	-0.73	4	0.28
VIM	Q8WUA4	GTF3C2	1|1	2	1	2	0|0	0	0	0	0	0	0.28	10	0.88
VIM	Q8WUJ3	CEMIP	3|7	10	5	2	5|2	0.01	0.02	0.01	0.02	0.01	-9.77	1.43	0.72
VIM	Q8WUM0	NUP133	9|11	20	10	2	6|8	0	0	0	0	0	-13.43	1.43	0.81
VIM	Q8WUM4	PDCD6IP	12|14	26	13	2	10|14	0	0	0	0	0	-26.67	1.08	0.85
VIM	Q8WUP2	FBLIM1	1|1	2	1	2	0|0	0	0	0	0	0	0.28	10	0.88
VIM	Q8WV24	PHLDA1	0|1	1	0.5	2	0|0	0	0	0	0	0	-2.23	5	0.88
VIM	Q8WV41	SNX33	1|0	1	0.5	2	0|0	0	0	0	0	0	-2.23	5	0.88
VIM	Q8WVK2	SNRNP27	1|1	2	1	2	1|0	0	0	0	0	0	-2.06	2	0.88
VIM	Q8WVM0	TFB1M	3|1	4	2	2	0|2	0.13	0.27	0.13	0.27	0.13	-3.62	2	0.47
VIM	Q8WVM7	STAG1	10|8	18	9	2	1|9	0	0.01	0	0.01	0	-7.32	1.8	0.74
VIM	Q8WVM8	SCFD1	1|0	1	0.5	2	0|4	0	0	0	0	0	-8.87	0.25	0.88
VIM	Q8WVV4	POF1B	2|0	2	1	2	0|0	0.45	0.91	0.45	0.91	0.45	-2.23	10	0.19
VIM	Q8WWK9	CKAP2	1|0	1	0.5	2	0|0	0	0	0	0	0	-2.23	5	0.88
VIM	Q8WWM7	ATXN2L	1|7	8	4	2	1|5	0.03	0.06	0.03	0.06	0.03	-10.88	1.33	0.63
VIM	Q8WWQ0	PHIP	0|1	1	0.5	2	0|2	0	0	0	0	0	-5.02	0.5	0.88
VIM	Q8WWY3	PRPF31	11|6	17	8.5	2	7|8	0	0	0	0	0	-19.58	1.13	0.82
VIM	Q8WX93	PALLD	1|3	4	2	2	1|7	0	0	0	0	0	-14.69	0.5	0.88
VIM	Q8WXD5	GEMIN6	1|0	1	0.5	2	1|0	0	0	0	0	0	-3.67	1	0.88
VIM	Q8WXI9	GATAD2B	1|3	4	2	2	1|1	0.13	0.25	0.13	0.25	0.13	-3.86	2	0.48
VIM	Q8WYP5	AHCTF1	12|14	26	13	2	8|11	0	0	0	0	0	-17.89	1.37	0.83
VIM	Q92499	DDX1	6|5	11	5.5	2	0|6	0.02	0.03	0.02	0.03	0.02	-4.45	1.83	0.65
VIM	Q92504	SLC39A7	2|2	4	2	2	1|0	0.32	0.32	0.32	0.32	0.32	-0.73	4	0.28
VIM	Q92522	H1-10	1|0	1	0.5	2	0|0	0	0	0	0	0	-2.23	5	0.88
VIM	Q92538	GBF1	0|1	1	0.5	2	0|0	0	0	0	0	0	-2.23	5	0.88
VIM	Q92545	TMEM131	2|0	2	1	2	0|0	0.45	0.91	0.45	0.91	0.45	-2.23	10	0.19
VIM	Q92572	AP3S1	7|6	13	6.5	2	6|8	0	0	0	0	0	-17.74	0.93	0.88
VIM	Q92576	PHF3	2|1	3	1.5	2	0|3	0.01	0.03	0.01	0.03	0.01	-5.38	1	0.68
VIM	Q92597	NDRG1	0|1	1	0.5	2	0|1	0	0	0	0	0	-3.67	1	0.88
VIM	Q92598	HSPH1	1|1	2	1	2	0|1	0	0	0	0	0	-2.06	2	0.88
VIM	Q92600	CNOT9	0|1	1	0.5	2	1|0	0	0	0	0	0	-3.67	1	0.88
VIM	Q92614	MYO18A	17|15	32	16	2	9|14	0	0	0	0	0	-20.65	1.39	0.84
VIM	Q92616	GCN1	3|10	13	6.5	2	3|12	0	0	0	0	0	-24.42	0.87	0.83
VIM	Q92621	NUP205	9|5	14	7	2	7|11	0	0	0	0	0	-26.97	0.78	0.88
VIM	Q92626	PXDN	2|6	8	4	2	4|2	0.01	0.02	0.01	0.02	0.01	-9.44	1.33	0.69
VIM	Q92743	HTRA1	3|9	12	6	2	10|5	0	0	0	0	0	-24.98	0.8	0.84
VIM	Q92759	GTF2H4	1|0	1	0.5	2	0|1	0	0	0	0	0	-3.67	1	0.88
VIM	Q92769	HDAC2	4|2	6	3	2	1|3	0.02	0.04	0.02	0.04	0.02	-5.93	1.5	0.65
VIM	Q92784	DPF3	1|1	2	1	2	1|1	0	0	0	0	0	-3.86	1	0.88
VIM	Q92841	DDX17	6|5	11	5.5	2	4|5	0	0	0	0	0	-10.39	1.22	0.8
VIM	Q92888	ARHGEF1	1|1	2	1	2	0|2	0	0	0	0	0	-3.62	1	0.88
VIM	Q92896	GLG1	1|2	3	1.5	2	1|0	0.16	0.32	0.16	0.32	0.16	-2.06	3	0.38
VIM	Q92900	UPF1	2|5	7	3.5	2	2|6	0	0	0	0	0	-12.99	0.88	0.79
VIM	Q92922	SMARCC1	5|3	8	4	2	1|0	0.81	0.97	0.81	0.97	0.81	0.61	8	0.02
VIM	Q92925	SMARCD2	4|3	7	3.5	2	0|1	0.77	0.88	0.77	0.88	0.77	0.61	7	0.02
VIM	Q92945	KHSRP	1|3	4	2	2	1|4	0	0	0	0	0	-9.22	0.8	0.76
VIM	Q92973	TNPO1	4|2	6	3	2	1|1	0.31	0.53	0.31	0.53	0.31	-2.41	3	0.31
VIM	Q92974	ARHGEF2	11|9	20	10	2	8|13	0	0	0	0	0	-25.8	0.95	0.85
VIM	Q92979	EMG1	2|0	2	1	2	1|0	0.16	0.32	0.16	0.32	0.16	-3.67	2	0.38
VIM	Q93052	LPP	0|4	4	2	2	0|3	0.11	0.21	0.11	0.21	0.11	-7.19	1.33	0.52
VIM	Q93062	RBPMS	2|2	4	2	2	0|1	0.32	0.32	0.32	0.32	0.32	-0.73	4	0.28
VIM	Q93077	H2AC6	15|16	31	15.5	2	17|13	0	0	0	0	0	-32.89	1.03	0.86
VIM	Q969G3	SMARCE1	4|2	6	3	2	1|1	0.31	0.53	0.31	0.53	0.31	-2.41	3	0.31
VIM	Q969G5	CAVIN3	26|24	50	25	2	28|25	0	0	0	0	0	-60.44	0.94	0.88
VIM	Q969Q0	RPL36AL	8|9	17	8.5	2	6|6	0	0	0	0	0	-11.36	1.42	0.81
VIM	Q969X6	UTP4	3|2	5	2.5	2	3|3	0	0	0	0	0	-9.44	0.83	0.88
VIM	Q96A65	EXOC4	7|7	14	7	2	1|6	0.02	0.02	0.02	0.02	0.02	-4.06	2	0.66
VIM	Q96A72	MAGOHB	0|1	1	0.5	2	0|0	0	0	0	0	0	-2.23	5	0.88
VIM	Q96AC1	FERMT2	5|11	16	8	2	2|11	0	0	0	0	0	-16.76	1.23	0.8
VIM	Q96AE4	FUBP1	0|1	1	0.5	2	0|2	0	0	0	0	0	-5.02	0.5	0.88
VIM	Q96AE7	TTC17	1|0	1	0.5	2	0|0	0	0	0	0	0	-2.23	5	0.88
VIM	Q96AG4	LRRC59	31|29	60	30	2	26|25	0	0	0	0	0	-49.63	1.18	0.87
VIM	Q96AY3	FKBP10	1|2	3	1.5	2	0|1	0.16	0.32	0.16	0.32	0.16	-2.06	3	0.38
VIM	Q96BN2	TADA1	1|0	1	0.5	2	0|0	0	0	0	0	0	-2.23	5	0.88
VIM	Q96BY6	DOCK10	25|23	48	24	2	25|21	0	0	0	0	0	-49.49	1.04	0.87
VIM	Q96CP6	GRAMD1A	0|1	1	0.5	2	0|0	0	0	0	0	0	-2.23	5	0.88
VIM	Q96CT7	CCDC124	1|0	1	0.5	2	0|0	0	0	0	0	0	-2.23	5	0.88
VIM	Q96CW1	AP2M1	15|15	30	15	2	8|15	0	0	0	0	0	-20.46	1.3	0.85
VIM	Q96CX2	KCTD12	2|5	7	3.5	2	0|3	0.2	0.37	0.2	0.37	0.2	-3.65	2.33	0.36
VIM	Q96DF8	ESS2	1|2	3	1.5	2	0|1	0.16	0.32	0.16	0.32	0.16	-2.06	3	0.38
VIM	Q96DI7	SNRNP40	2|2	4	2	2	2|0	0.11	0.11	0.11	0.11	0.11	-2.13	2	0.51
VIM	Q96DZ5	CLIP3	1|2	3	1.5	2	1|1	0.04	0.08	0.04	0.08	0.04	-3.86	1.5	0.6
VIM	Q96EY4	TMA16	1|1	2	1	2	0|0	0	0	0	0	0	0.28	10	0.88
VIM	Q96F07	CYFIP2	4|6	10	5	2	2|2	0.21	0.37	0.21	0.37	0.21	-3.1	2.5	0.36
VIM	Q96FQ6	S100A16	3|3	6	3	2	2|3	0	0	0	0	0	-6.24	1.2	0.75
VIM	Q96FV9	THOC1	6|7	13	6.5	2	5|4	0	0	0	0	0	-8.96	1.44	0.78
VIM	Q96FW1	OTUB1	1|2	3	1.5	2	1|2	0.01	0.02	0.01	0.02	0.01	-5.66	1	0.7
VIM	Q96G21	IMP4	2|2	4	2	2	1|2	0.02	0.02	0.02	0.02	0.02	-4.16	1.33	0.66
VIM	Q96G25	MED8	0|1	1	0.5	2	1|1	0	0	0	0	0	-5.26	0.5	0.88
VIM	Q96GD4	AURKB	1|0	1	0.5	2	0|0	0	0	0	0	0	-2.23	5	0.88
VIM	Q96GM5	SMARCD1	1|0	1	0.5	2	1|1	0	0	0	0	0	-5.26	0.5	0.88
VIM	Q96GM8	TOE1	0|1	1	0.5	2	1|0	0	0	0	0	0	-3.67	1	0.88
VIM	Q96GP6	SCARF2	3|0	3	1.5	2	0|0	0.49	0.98	0.49	0.98	0.49	-2.23	15	0.12
VIM	Q96GQ7	DDX27	1|2	3	1.5	2	2|6	0	0	0	0	0	-15.1	0.38	0.88
VIM	Q96HC4	PDLIM5	10|17	27	13.5	2	5|18	0	0	0	0	0	-26.99	1.17	0.84
VIM	Q96HH9	GRAMD2B	11|8	19	9.5	2	9|8	0	0	0	0	0	-20.14	1.12	0.84
VIM	Q96HS1	PGAM5	8|7	15	7.5	2	7|8	0	0	0	0	0	-18.07	1	0.84
VIM	Q96HY6	DDRGK1	1|2	3	1.5	2	0|1	0.16	0.32	0.16	0.32	0.16	-2.06	3	0.38
VIM	Q96I25	RBM17	4|1	5	2.5	2	0|2	0.23	0.46	0.23	0.46	0.23	-3.62	2.5	0.35
VIM	Q96IZ0	PAWR	0|2	2	1	2	0|2	0.05	0.11	0.05	0.11	0.05	-5.02	1	0.56
VIM	Q96J02	ITCH	1|1	2	1	2	1|1	0	0	0	0	0	-3.86	1	0.88
VIM	Q96J84	KIRREL1	4|2	6	3	2	1|1	0.31	0.53	0.31	0.53	0.31	-2.41	3	0.31
VIM	Q96JM3	CHAMP1	1|1	2	1	2	1|2	0	0	0	0	0	-5.66	0.67	0.88
VIM	Q96K62	ZBTB45	1|0	1	0.5	2	0|1	0	0	0	0	0	-3.67	1	0.88
VIM	Q96KP1	EXOC2	4|2	6	3	2	3|3	0	0	0	0	0	-9.44	1	0.77
VIM	Q96KR1	ZFR	2|3	5	2.5	2	4|4	0	0	0	0	0	-13.23	0.62	0.88
VIM	Q96L91	EP400	3|4	7	3.5	2	0|0	0.99	1	0.99	1	0.99	4.16	35	0
VIM	Q96LW7	CARD19	1|0	1	0.5	2	1|1	0	0	0	0	0	-5.26	0.5	0.88
VIM	Q96MF7	NSMCE2	1|1	2	1	2	0|0	0	0	0	0	0	0.28	10	0.88
VIM	Q96N67	DOCK7	0|2	2	1	2	0|3	0.01	0.03	0.01	0.03	0.01	-7.19	0.67	0.68
VIM	Q96NE9	FRMD6	1|2	3	1.5	2	2|2	0	0	0	0	0	-7.36	0.75	0.88
VIM	Q96PE1	ADGRA2	0|1	1	0.5	2	0|0	0	0	0	0	0	-2.23	5	0.88
VIM	Q96PK6	RBM14	6|5	11	5.5	2	5|6	0	0	0	0	0	-13.93	1	0.82
VIM	Q96PZ2	FAM111A	1|0	1	0.5	2	0|1	0	0	0	0	0	-3.67	1	0.88
VIM	Q96QC0	PPP1R10	2|2	4	2	2	1|3	0	0	0	0	0	-5.93	1	0.88
VIM	Q96QD9	FYTTD1	3|1	4	2	2	2|2	0.01	0.01	0.01	0.01	0.01	-7.36	1	0.72
VIM	Q96QK1	VPS35	1|3	4	2	2	0|2	0.13	0.27	0.13	0.27	0.13	-3.62	2	0.47
VIM	Q96RF0	SNX18	1|2	3	1.5	2	2|3	0	0	0	0	0	-9.36	0.6	0.88
VIM	Q96RL1	UIMC1	0|1	1	0.5	2	0|0	0	0	0	0	0	-2.23	5	0.88
VIM	Q96RN5	MED15	1|1	2	1	2	0|0	0	0	0	0	0	0.28	10	0.88
VIM	Q96RQ3	MCCC1	26|20	46	23	2	20|23	0	0	0	0	0	-48.57	1.07	0.87
VIM	Q96S97	MYADM	4|1	5	2.5	2	0|0	0.5	1	0.5	1	0.5	0.28	25	0.11
VIM	Q96SB3	PPP1R9B	5|4	9	4.5	2	2|3	0.02	0.03	0.02	0.03	0.02	-4.82	1.8	0.65
VIM	Q96SB4	SRPK1	4|2	6	3	2	1|4	0	0.01	0	0.01	0	-7.57	1.2	0.74
VIM	Q96SB8	SMC6	1|0	1	0.5	2	1|0	0	0	0	0	0	-3.67	1	0.88
VIM	Q96SK2	TMEM209	0|1	1	0.5	2	0|1	0	0	0	0	0	-3.67	1	0.88
VIM	Q96SN8	CDK5RAP2	1|0	1	0.5	2	0|0	0	0	0	0	0	-2.23	5	0.88
VIM	Q96ST3	SIN3A	1|2	3	1.5	2	0|0	0.45	0.91	0.45	0.91	0.45	0.28	15	0.19
VIM	Q96T23	RSF1	2|2	4	2	2	0|0	0.91	0.91	0.91	0.91	0.91	2.31	20	0.01
VIM	Q96T37	RBM15	0|1	1	0.5	2	1|1	0	0	0	0	0	-5.26	0.5	0.88
VIM	Q96T58	SPEN	0|1	1	0.5	2	0|1	0	0	0	0	0	-3.67	1	0.88
VIM	Q96TA1	NIBAN2	7|12	19	9.5	2	8|11	0	0	0	0	0	-25.32	1	0.84
VIM	Q99439	CNN2	2|6	8	4	2	0|11	0	0	0	0	0	-18.21	0.73	0.82
VIM	Q99442	SEC62	1|0	1	0.5	2	0|1	0	0	0	0	0	-3.67	1	0.88
VIM	Q99459	CDC5L	16|8	24	12	2	12|12	0	0	0	0	0	-32.98	1	0.85
VIM	Q99536	VAT1	7|9	16	8	2	5|11	0	0	0	0	0	-19.52	1	0.84
VIM	Q99543	DNAJC2	3|2	5	2.5	2	2|2	0.01	0.01	0.01	0.01	0.01	-5.93	1.25	0.72
VIM	Q99549	MPHOSPH8	1|0	1	0.5	2	0|2	0	0	0	0	0	-5.02	0.5	0.88
VIM	Q99567	NUP88	8|8	16	8	2	4|7	0	0	0	0	0	-9.62	1.45	0.8
VIM	Q99575	POP1	6|7	13	6.5	2	5|10	0	0	0	0	0	-19.44	0.87	0.88
VIM	Q99590	SCAF11	1|2	3	1.5	2	2|1	0.01	0.02	0.01	0.02	0.01	-5.66	1	0.7
VIM	Q99661	KIF2C	5|2	7	3.5	2	3|3	0	0.01	0	0.01	0	-9.44	1.17	0.74
VIM	Q99685	MGLL	0|1	1	0.5	2	0|3	0	0	0	0	0	-7.19	0.33	0.88
VIM	Q99700	ATXN2	0|2	2	1	2	0|0	0.45	0.91	0.45	0.91	0.45	-2.23	10	0.19
VIM	Q99714	HSD17B10	1|0	1	0.5	2	0|0	0	0	0	0	0	-2.23	5	0.88
VIM	Q99715	COL12A1	8|9	17	8.5	2	8|13	0	0	0	0	0	-27.39	0.81	0.88
VIM	Q99733	NAP1L4	1|1	2	1	2	0|1	0	0	0	0	0	-2.06	2	0.88
VIM	Q99829	CPNE1	1|3	4	2	2	0|0	0.49	0.98	0.49	0.98	0.49	0.28	20	0.12
VIM	Q99832	CCT7	3|8	11	5.5	2	3|6	0	0	0	0	0	-13.41	1.22	0.76
VIM	Q99848	EBNA1BP2	2|4	6	3	2	3|3	0	0	0	0	0	-9.44	1	0.77
VIM	Q99873	PRMT1	2|2	4	2	2	0|3	0.03	0.03	0.03	0.03	0.03	-3.65	1.33	0.65
VIM	Q99961	SH3GL1	0|2	2	1	2	1|3	0	0	0	0	0	-9.46	0.5	0.88
VIM	Q99985	SEMA3C	0|3	3	1.5	2	0|0	0.49	0.98	0.49	0.98	0.49	-2.23	15	0.12
VIM	Q99986	VRK1	1|0	1	0.5	2	0|2	0	0	0	0	0	-5.02	0.5	0.88
VIM	Q99996	AKAP9	8|4	12	6	2	2|4	0.12	0.23	0.12	0.23	0.12	-6.56	2	0.51
VIM	Q9BPX5	ARPC5L	1|1	2	1	2	1|2	0	0	0	0	0	-5.66	0.67	0.88
VIM	Q9BPX6	MICU1	4|1	5	2.5	2	4|5	0	0	0	0	0	-17.46	0.56	0.88
VIM	Q9BQ39	DDX50	3|3	6	3	2	1|5	0	0	0	0	0	-7.62	1	0.88
VIM	Q9BQ51	PDCD1LG2	1|1	2	1	2	0|0	0	0	0	0	0	0.28	10	0.88
VIM	Q9BQ70	TCF25	8|4	12	6	2	4|7	0	0	0	0	0	-15.46	1.09	0.81
VIM	Q9BQE3	TUBA1C	3|2	5	2.5	2	0|1	0.49	0.65	0.49	0.65	0.49	-0.73	5	0.16
VIM	Q9BQG0	MYBBP1A	35|28	63	31.5	2	29|28	0	0	0	0	0	-61.62	1.11	0.87
VIM	Q9BR76	CORO1B	1|3	4	2	2	3|6	0	0	0	0	0	-17.46	0.44	0.88
VIM	Q9BRK3	MXRA8	3|0	3	1.5	2	0|0	0.49	0.98	0.49	0.98	0.49	-2.23	15	0.12
VIM	Q9BRP8	PYM1	1|1	2	1	2	1|1	0	0	0	0	0	-3.86	1	0.88
VIM	Q9BRS2	RIOK1	1|0	1	0.5	2	0|0	0	0	0	0	0	-2.23	5	0.88
VIM	Q9BRZ2	TRIM56	1|3	4	2	2	2|2	0.01	0.01	0.01	0.01	0.01	-7.36	1	0.72
VIM	Q9BSC4	NOL10	2|2	4	2	2	0|2	0.11	0.11	0.11	0.11	0.11	-2.13	2	0.51
VIM	Q9BSI4	TINF2	0|1	1	0.5	2	0|0	0	0	0	0	0	-2.23	5	0.88
VIM	Q9BT78	COPS4	0|2	2	1	2	0|3	0.01	0.03	0.01	0.03	0.01	-7.19	0.67	0.68
VIM	Q9BTC0	DIDO1	2|1	3	1.5	2	1|0	0.16	0.32	0.16	0.32	0.16	-2.06	3	0.38
VIM	Q9BTC8	MTA3	1|1	2	1	2	0|0	0	0	0	0	0	0.28	10	0.88
VIM	Q9BTD8	RBM42	5|3	8	4	2	5|4	0	0	0	0	0	-13.41	0.89	0.81
VIM	Q9BTV4	TMEM43	8|5	13	6.5	2	6|8	0	0	0	0	0	-19.33	0.93	0.83
VIM	Q9BUF5	TUBB6	11|16	27	13.5	2	7|17	0	0	0	0	0	-27.51	1.12	0.85
VIM	Q9BUH6	PAXX	0|1	1	0.5	2	0|1	0	0	0	0	0	-3.67	1	0.88
VIM	Q9BUJ2	HNRNPUL1	2|3	5	2.5	2	1|5	0	0	0	0	0	-9.05	0.83	0.88
VIM	Q9BUQ8	DDX23	3|1	4	2	2	1|2	0.03	0.06	0.03	0.06	0.03	-5.66	1.33	0.63
VIM	Q9BV38	WDR18	7|3	10	5	2	6|7	0	0	0	0	0	-21.12	0.77	0.83
VIM	Q9BVG4	PBDC1	0|1	1	0.5	2	0|0	0	0	0	0	0	-2.23	5	0.88
VIM	Q9BVI4	NOC4L	2|1	3	1.5	2	0|0	0.45	0.91	0.45	0.91	0.45	0.28	15	0.19
VIM	Q9BVJ6	UTP14A	8|11	19	9.5	2	7|8	0	0	0	0	0	-16.61	1.27	0.82
VIM	Q9BVL2	NUP58	1|1	2	1	2	0|1	0	0	0	0	0	-2.06	2	0.88
VIM	Q9BVP2	GNL3	20|25	45	22.5	2	20|21	0	0	0	0	0	-45.03	1.1	0.87
VIM	Q9BVQ7	AFG2B	0|2	2	1	2	0|0	0.45	0.91	0.45	0.91	0.45	-2.23	10	0.19
VIM	Q9BW27	NUP85	1|1	2	1	2	2|4	0	0	0	0	0	-11.26	0.33	0.88
VIM	Q9BWJ5	SF3B5	1|1	2	1	2	0|0	0	0	0	0	0	0.28	10	0.88
VIM	Q9BX40	LSM14B	1|1	2	1	2	1|1	0	0	0	0	0	-3.86	1	0.88
VIM	Q9BXF6	RAB11FIP5	8|7	15	7.5	2	3|7	0	0	0	0	0	-9.18	1.5	0.79
VIM	Q9BXJ9	NAA15	1|3	4	2	2	3|1	0.01	0.01	0.01	0.01	0.01	-7.36	1	0.72
VIM	Q9BXS5	AP1M1	0|1	1	0.5	2	0|1	0	0	0	0	0	-3.67	1	0.88
VIM	Q9BXY0	MAK16	1|4	5	2.5	2	3|3	0	0	0	0	0	-11.26	0.83	0.77
VIM	Q9BY77	POLDIP3	3|4	7	3.5	2	3|2	0	0.01	0	0.01	0	-6.24	1.4	0.73
VIM	Q9BYG3	NIFK	9|8	17	8.5	2	9|8	0	0	0	0	0	-20.14	1	0.84
VIM	Q9BZ95	NSD3	0|2	2	1	2	0|0	0.45	0.91	0.45	0.91	0.45	-2.23	10	0.19
VIM	Q9BZE4	GTPBP4	20|20	40	20	2	16|20	0	0	0	0	0	-36.23	1.11	0.87
VIM	Q9BZF1	OSBPL8	16|19	35	17.5	2	12|16	0	0	0	0	0	-27.93	1.25	0.85
VIM	Q9BZF9	UACA	14|17	31	15.5	2	9|12	0	0	0	0	0	-18.55	1.48	0.83
VIM	Q9BZI7	UPF3B	3|4	7	3.5	2	1|2	0.13	0.19	0.13	0.19	0.13	-2.75	2.33	0.5
VIM	Q9BZJ0	CRNKL1	1|2	3	1.5	2	1|5	0	0	0	0	0	-10.88	0.5	0.88
VIM	Q9BZL4	PPP1R12C	3|1	4	2	2	1|1	0.13	0.25	0.13	0.25	0.13	-3.86	2	0.48
VIM	Q9BZQ8	NIBAN1	0|1	1	0.5	2	0|0	0	0	0	0	0	-2.23	5	0.88
VIM	Q9C005	DPY30	2|3	5	2.5	2	3|2	0	0	0	0	0	-7.72	1	0.76
VIM	Q9C0C2	TNKS1BP1	9|11	20	10	2	6|10	0	0	0	0	0	-16.93	1.25	0.83
VIM	Q9C0C9	UBE2O	1|1	2	1	2	0|0	0	0	0	0	0	0.28	10	0.88
VIM	Q9GZL7	WDR12	1|1	2	1	2	2|2	0	0	0	0	0	-7.36	0.5	0.88
VIM	Q9GZR7	DDX24	12|9	21	10.5	2	9|9	0	0	0	0	0	-20.45	1.17	0.84
VIM	Q9GZS1	POLR1E	2|2	4	2	2	4|0	0	0	0	0	0	-5.34	1	0.88
VIM	Q9H074	PAIP1	0|1	1	0.5	2	1|1	0	0	0	0	0	-5.26	0.5	0.88
VIM	Q9H0A0	NAT10	11|7	18	9	2	6|9	0	0	0	0	0	-18.07	1.2	0.82
VIM	Q9H0E3	SAP130	1|1	2	1	2	1|1	0	0	0	0	0	-3.86	1	0.88
VIM	Q9H0H5	RACGAP1	8|6	14	7	2	8|9	0	0	0	0	0	-23.27	0.82	0.88
VIM	Q9H0S4	DDX47	3|3	6	3	2	3|4	0	0	0	0	0	-9.78	0.86	0.88
VIM	Q9H0U3	MAGT1	3|2	5	2.5	2	2|2	0.01	0.01	0.01	0.01	0.01	-5.93	1.25	0.72
VIM	Q9H0U4	RAB1B	3|6	9	4.5	2	2|6	0	0	0	0	0	-11.28	1.12	0.78
VIM	Q9H1A4	ANAPC1	1|2	3	1.5	2	2|1	0.01	0.02	0.01	0.02	0.01	-5.66	1	0.7
VIM	Q9H1I8	ASCC2	1|1	2	1	2	0|2	0	0	0	0	0	-3.62	1	0.88
VIM	Q9H223	EHD4	0|3	3	1.5	2	1|7	0	0	0	0	0	-17.48	0.38	0.88
VIM	Q9H2D6	TRIOBP	22|24	46	23	2	15|18	0	0	0	0	0	-28.15	1.39	0.86
VIM	Q9H2K8	TAOK3	1|1	2	1	2	0|0	0	0	0	0	0	0.28	10	0.88
VIM	Q9H2P0	ADNP	3|2	5	2.5	2	0|1	0.49	0.65	0.49	0.65	0.49	-0.73	5	0.16
VIM	Q9H307	PNN	5|10	15	7.5	2	3|5	0.07	0.13	0.07	0.13	0.07	-8.63	1.88	0.54
VIM	Q9H3P7	ACBD3	0|1	1	0.5	2	0|0	0	0	0	0	0	-2.23	5	0.88
VIM	Q9H425	C1orf198	0|1	1	0.5	2	0|0	0	0	0	0	0	-2.23	5	0.88
VIM	Q9H444	CHMP4B	1|1	2	1	2	1|1	0	0	0	0	0	-3.86	1	0.88
VIM	Q9H4L4	SENP3	1|1	2	1	2	2|2	0	0	0	0	0	-7.36	0.5	0.88
VIM	Q9H4L5	OSBPL3	9|10	19	9.5	2	12|9	0	0	0	0	0	-25.78	0.9	0.88
VIM	Q9H4M9	EHD1	10|18	28	14	2	5|17	0	0	0	0	0	-25.21	1.27	0.83
VIM	Q9H501	ESF1	0|2	2	1	2	1|0	0.16	0.32	0.16	0.32	0.16	-3.67	2	0.38
VIM	Q9H583	HEATR1	10|7	17	8.5	2	5|12	0	0	0	0	0	-21.25	1	0.84
VIM	Q9H6B4	CLMP	1|0	1	0.5	2	0|0	0	0	0	0	0	-2.23	5	0.88
VIM	Q9H6R4	NOL6	14|15	29	14.5	2	12|14	0	0	0	0	0	-27.3	1.12	0.86
VIM	Q9H6W3	RIOX1	2|1	3	1.5	2	1|2	0.01	0.02	0.01	0.02	0.01	-5.66	1	0.7
VIM	Q9H788	SH2D4A	1|2	3	1.5	2	0|2	0.05	0.11	0.05	0.11	0.05	-3.62	1.5	0.56
VIM	Q9H792	PEAK1	7|7	14	7	2	2|5	0.02	0.02	0.02	0.02	0.02	-4.16	2	0.67
VIM	Q9H7B2	RPF2	8|8	16	8	2	6|7	0	0	0	0	0	-13.1	1.23	0.82
VIM	Q9H7C4	SYNC	1|0	1	0.5	2	1|1	0	0	0	0	0	-5.26	0.5	0.88
VIM	Q9H7N4	SCAF1	1|0	1	0.5	2	1|2	0	0	0	0	0	-7.47	0.33	0.88
VIM	Q9H8H0	NOL11	1|2	3	1.5	2	1|2	0.01	0.02	0.01	0.02	0.01	-5.66	1	0.7
VIM	Q9H8M2	BRD9	1|0	1	0.5	2	0|0	0	0	0	0	0	-2.23	5	0.88
VIM	Q9H8Y8	GORASP2	0|1	1	0.5	2	0|1	0	0	0	0	0	-3.67	1	0.88
VIM	Q9H9Y2	RPF1	4|3	7	3.5	2	1|3	0.03	0.04	0.03	0.04	0.03	-4.48	1.75	0.64
VIM	Q9H9Y6	POLR1B	0|1	1	0.5	2	1|1	0	0	0	0	0	-5.26	0.5	0.88
VIM	Q9HAF1	MEAF6	1|0	1	0.5	2	1|0	0	0	0	0	0	-3.67	1	0.88
VIM	Q9HAU0	PLEKHA5	5|2	7	3.5	2	0|5	0.02	0.05	0.02	0.05	0.02	-7.15	1.4	0.65
VIM	Q9HAU5	UPF2	9|9	18	9	2	8|8	0	0	0	0	0	-16.93	1.12	0.84
VIM	Q9HB71	CACYBP	1|1	2	1	2	1|2	0	0	0	0	0	-5.66	0.67	0.88
VIM	Q9HB90	RRAGC	0|1	1	0.5	2	0|0	0	0	0	0	0	-2.23	5	0.88
VIM	Q9HBL0	TNS1	22|27	49	24.5	2	22|22	0	0	0	0	0	-47.41	1.11	0.87
VIM	Q9HCC0	MCCC2	13|17	30	15	2	16|12	0	0	0	0	0	-32.26	1.07	0.86
VIM	Q9HCD5	NCOA5	1|2	3	1.5	2	1|0	0.16	0.32	0.16	0.32	0.16	-2.06	3	0.38
VIM	Q9HCG8	CWC22	2|1	3	1.5	2	0|1	0.16	0.32	0.16	0.32	0.16	-2.06	3	0.38
VIM	Q9HCS7	XAB2	0|1	1	0.5	2	2|1	0	0	0	0	0	-7.47	0.33	0.88
VIM	Q9HCU0	CD248	21|20	41	20.5	2	0|1	1	1	1	1	1	25.25	41	0
VIM	Q9HD42	CHMP1A	0|1	1	0.5	2	0|0	0	0	0	0	0	-2.23	5	0.88
VIM	Q9NP61	ARFGAP3	0|1	1	0.5	2	0|2	0	0	0	0	0	-5.02	0.5	0.88
VIM	Q9NP72	RAB18	1|1	2	1	2	0|2	0	0	0	0	0	-3.62	1	0.88
VIM	Q9NPA8	ENY2	1|2	3	1.5	2	1|2	0.01	0.02	0.01	0.02	0.01	-5.66	1	0.7
VIM	Q9NPE3	NOP10	3|3	6	3	2	4|3	0	0	0	0	0	-9.78	0.86	0.88
VIM	Q9NPJ6	MED4	1|0	1	0.5	2	0|1	0	0	0	0	0	-3.67	1	0.88
VIM	Q9NQ55	PPAN	2|3	5	2.5	2	2|4	0	0	0	0	0	-9.44	0.83	0.88
VIM	Q9NQS1	AVEN	1|1	2	1	2	0|1	0	0	0	0	0	-2.06	2	0.88
VIM	Q9NQS3	NECTIN3	3|3	6	3	2	0|0	0.98	0.98	0.98	0.98	0.98	4.16	30	0
VIM	Q9NQS7	INCENP	0|1	1	0.5	2	0|0	0	0	0	0	0	-2.23	5	0.88
VIM	Q9NQT5	EXOSC3	0|1	1	0.5	2	0|0	0	0	0	0	0	-2.23	5	0.88
VIM	Q9NQW6	ANLN	2|3	5	2.5	2	1|1	0.17	0.25	0.17	0.25	0.17	-2.41	2.5	0.38
VIM	Q9NQZ2	UTP3	1|1	2	1	2	1|1	0	0	0	0	0	-3.86	1	0.88
VIM	Q9NR12	PDLIM7	6|9	15	7.5	2	3|10	0	0	0	0	0	-15.48	1.15	0.82
VIM	Q9NR30	DDX21	22|23	45	22.5	2	21|15	0	0	0	0	0	-33.37	1.25	0.86
VIM	Q9NR31	SAR1A	0|2	2	1	2	0|5	0	0	0	0	0	-11.11	0.4	0.88
VIM	Q9NR50	EIF2B3	5|6	11	5.5	2	2|4	0.01	0.02	0.01	0.02	0.01	-5.15	1.83	0.68
VIM	Q9NR56	MBNL1	1|1	2	1	2	1|3	0	0	0	0	0	-7.36	0.5	0.88
VIM	Q9NRG9	AAAS	2|0	2	1	2	2|3	0	0	0	0	0	-11.68	0.4	0.88
VIM	Q9NRJ7	PCDHB16	1|1	2	1	2	0|0	0	0	0	0	0	0.28	10	0.88
VIM	Q9NRL2	BAZ1A	2|0	2	1	2	0|1	0.16	0.32	0.16	0.32	0.16	-3.67	2	0.38
VIM	Q9NRX1	PNO1	2|1	3	1.5	2	2|1	0.01	0.02	0.01	0.02	0.01	-5.66	1	0.7
VIM	Q9NSD9	FARSB	0|1	1	0.5	2	0|1	0	0	0	0	0	-3.67	1	0.88
VIM	Q9NT62	ATG3	0|1	1	0.5	2	0|1	0	0	0	0	0	-3.67	1	0.88
VIM	Q9NTI5	PDS5B	13|11	24	12	2	9|9	0	0	0	0	0	-17.57	1.33	0.83
VIM	Q9NTJ3	SMC4	2|2	4	2	2	1|1	0.08	0.08	0.08	0.08	0.08	-2.41	2	0.53
VIM	Q9NTK5	OLA1	1|2	3	1.5	2	1|1	0.04	0.08	0.04	0.08	0.04	-3.86	1.5	0.6
VIM	Q9NTX5	ECHDC1	1|1	2	1	2	1|0	0	0	0	0	0	-2.06	2	0.88
VIM	Q9NU22	MDN1	1|0	1	0.5	2	0|2	0	0	0	0	0	-5.02	0.5	0.88
VIM	Q9NUL3	STAU2	0|1	1	0.5	2	0|0	0	0	0	0	0	-2.23	5	0.88
VIM	Q9NUQ6	SPATS2L	18|14	32	16	2	12|9	0	0	0	0	0	-18.55	1.52	0.83
VIM	Q9NUQ8	ABCF3	0|1	1	0.5	2	0|3	0	0	0	0	0	-7.19	0.33	0.88
VIM	Q9NUU7	DDX19A	0|3	3	1.5	2	1|1	0.13	0.25	0.13	0.25	0.13	-5.26	1.5	0.48
VIM	Q9NV06	DCAF13	2|4	6	3	2	1|1	0.31	0.53	0.31	0.53	0.31	-2.41	3	0.31
VIM	Q9NV31	IMP3	2|3	5	2.5	2	3|3	0	0	0	0	0	-9.44	0.83	0.88
VIM	Q9NV70	EXOC1	8|7	15	7.5	2	2|3	0.44	0.59	0.44	0.59	0.44	-0.86	3	0.26
VIM	Q9NVA2	SEPTIN11	2|6	8	4	2	1|8	0	0	0	0	0	-14.56	0.89	0.79
VIM	Q9NVC6	MED17	0|1	1	0.5	2	0|0	0	0	0	0	0	-2.23	5	0.88
VIM	Q9NVI7	ATAD3A	11|10	21	10.5	2	9|7	0	0	0	0	0	-15.5	1.31	0.83
VIM	Q9NVJ2	ARL8B	1|0	1	0.5	2	0|0	0	0	0	0	0	-2.23	5	0.88
VIM	Q9NVP1	DDX18	8|6	14	7	2	7|7	0	0	0	0	0	-17.74	1	0.83
VIM	Q9NVU7	SDAD1	2|2	4	2	2	2|3	0	0	0	0	0	-7.72	0.8	0.88
VIM	Q9NW13	RBM28	1|0	1	0.5	2	1|0	0	0	0	0	0	-3.67	1	0.88
VIM	Q9NW64	RBM22	1|0	1	0.5	2	1|0	0	0	0	0	0	-3.67	1	0.88
VIM	Q9NWH9	SLTM	11|5	16	8	2	8|7	0	0	0	0	0	-21.24	1.07	0.82
VIM	Q9NX24	NHP2	5|5	10	5	2	5|5	0	0	0	0	0	-12.15	1	0.88
VIM	Q9NX58	LYAR	1|2	3	1.5	2	0|2	0.05	0.11	0.05	0.11	0.05	-3.62	1.5	0.56
VIM	Q9NX63	CHCHD3	2|1	3	1.5	2	1|1	0.04	0.08	0.04	0.08	0.04	-3.86	1.5	0.6
VIM	Q9NX70	MED29	1|1	2	1	2	0|0	0	0	0	0	0	0.28	10	0.88
VIM	Q9NXF1	TEX10	12|10	22	11	2	6|11	0	0	0	0	0	-17.16	1.29	0.83
VIM	Q9NXH8	TOR4A	3|2	5	2.5	2	1|4	0	0	0	0	0	-7.57	1	0.76
VIM	Q9NY12	GAR1	4|5	9	4.5	2	3|5	0	0	0	0	0	-10.08	1.12	0.8
VIM	Q9NY61	AATF	1|1	2	1	2	1|2	0	0	0	0	0	-5.66	0.67	0.88
VIM	Q9NY93	DDX56	6|4	10	5	2	3|3	0.01	0.02	0.01	0.02	0.01	-6.56	1.67	0.69
VIM	Q9NYF8	BCLAF1	14|10	24	12	2	12|12	0	0	0	0	0	-29.64	1	0.85
VIM	Q9NYH9	UTP6	3|4	7	3.5	2	4|2	0	0	0	0	0	-8.01	1.17	0.77
VIM	Q9NYL4	FKBP11	1|0	1	0.5	2	1|0	0	0	0	0	0	-3.67	1	0.88
VIM	Q9NYL9	TMOD3	8|10	18	9	2	5|10	0	0	0	0	0	-16.46	1.2	0.83
VIM	Q9NYQ8	FAT2	1|0	1	0.5	2	1|1	0	0	0	0	0	-5.26	0.5	0.88
VIM	Q9NYU2	UGGT1	0|1	1	0.5	2	0|0	0	0	0	0	0	-2.23	5	0.88
VIM	Q9NZ56	FMN2	11|4	15	7.5	2	3|7	0.01	0.01	0.01	0.01	0.01	-13.46	1.5	0.72
VIM	Q9NZB2	FAM120A	9|13	22	11	2	7|8	0	0	0	0	0	-15.17	1.47	0.81
VIM	Q9NZM1	MYOF	7|17	24	12	2	2|11	0.02	0.03	0.02	0.03	0.02	-13.7	1.85	0.67
VIM	Q9NZM5	NOP53	3|1	4	2	2	2|1	0.03	0.06	0.03	0.06	0.03	-5.66	1.33	0.63
VIM	Q9NZN3	EHD3	0|1	1	0.5	2	0|0	0	0	0	0	0	-2.23	5	0.88
VIM	Q9NZN4	EHD2	8|16	24	12	2	8|15	0	0	0	0	0	-30.85	1.04	0.85
VIM	Q9NZN8	CNOT2	0|1	1	0.5	2	0|0	0	0	0	0	0	-2.23	5	0.88
VIM	Q9NZT1	CALML5	4|0	4	2	2	0|0	0.5	1	0.5	1	0.5	-2.23	20	0.11
VIM	Q9NZV1	CRIM1	1|0	1	0.5	2	0|0	0	0	0	0	0	-2.23	5	0.88
VIM	Q9P016	THYN1	4|2	6	3	2	3|2	0	0.01	0	0.01	0	-7.72	1.2	0.74
VIM	Q9P0K7	RAI14	37|31	68	34	2	29|32	0	0	0	0	0	-64.32	1.11	0.87
VIM	Q9P0M6	MACROH2A2	0|1	1	0.5	2	0|2	0	0	0	0	0	-5.02	0.5	0.88
VIM	Q9P0V3	SH3BP4	0|1	1	0.5	2	0|0	0	0	0	0	0	-2.23	5	0.88
VIM	Q9P0V9	SEPTIN10	1|1	2	1	2	0|1	0	0	0	0	0	-2.06	2	0.88
VIM	Q9P121	NTM	1|0	1	0.5	2	0|0	0	0	0	0	0	-2.23	5	0.88
VIM	Q9P1Z2	CALCOCO1	0|2	2	1	2	0|0	0.45	0.91	0.45	0.91	0.45	-2.23	10	0.19
VIM	Q9P206	NHSL3	1|1	2	1	2	0|1	0	0	0	0	0	-2.06	2	0.88
VIM	Q9P266	JCAD	12|9	21	10.5	2	10|8	0	0	0	0	0	-20.45	1.17	0.84
VIM	Q9P270	SLAIN2	1|0	1	0.5	2	0|0	0	0	0	0	0	-2.23	5	0.88
VIM	Q9P275	USP36	1|0	1	0.5	2	0|0	0	0	0	0	0	-2.23	5	0.88
VIM	Q9P2E9	RRBP1	191|190	381	190.5	2	174|170	0	0	0	0	0	-332.57	1.11	0.88
VIM	Q9P2I0	CPSF2	0|1	1	0.5	2	0|0	0	0	0	0	0	-2.23	5	0.88
VIM	Q9P2J5	LARS1	13|14	27	13.5	2	12|14	0	0	0	0	0	-28.75	1.04	0.86
VIM	Q9P2R3	ANKFY1	1|0	1	0.5	2	0|0	0	0	0	0	0	-2.23	5	0.88
VIM	Q9UBB5	MBD2	2|0	2	1	2	0|1	0.16	0.32	0.16	0.32	0.16	-3.67	2	0.38
VIM	Q9UBG0	MRC2	14|15	29	14.5	2	0|0	1	1	1	1	1	21.59	145	0
VIM	Q9UBP9	GULP1	3|1	4	2	2	0|2	0.13	0.27	0.13	0.27	0.13	-3.62	2	0.47
VIM	Q9UBQ5	EIF3K	0|1	1	0.5	2	1|1	0	0	0	0	0	-5.26	0.5	0.88
VIM	Q9UDT6	CLIP2	0|4	4	2	2	0|1	0.44	0.88	0.44	0.88	0.44	-3.67	4	0.27
VIM	Q9UDY2	TJP2	0|1	1	0.5	2	1|1	0	0	0	0	0	-5.26	0.5	0.88
VIM	Q9UER7	DAXX	1|0	1	0.5	2	0|1	0	0	0	0	0	-3.67	1	0.88
VIM	Q9UEY8	ADD3	15|9	24	12	2	10|15	0	0	0	0	0	-33.15	0.96	0.85
VIM	Q9UG63	ABCF2	10|10	20	10	2	6|9	0	0	0	0	0	-13.75	1.33	0.83
VIM	Q9UGM3	DMBT1	1|0	1	0.5	2	0|0	0	0	0	0	0	-2.23	5	0.88
VIM	Q9UGP8	SEC63	1|2	3	1.5	2	1|1	0.04	0.08	0.04	0.08	0.04	-3.86	1.5	0.6
VIM	Q9UH65	SWAP70	1|1	2	1	2	1|2	0	0	0	0	0	-5.66	0.67	0.88
VIM	Q9UH99	SUN2	11|11	22	11	2	6|13	0	0	0	0	0	-18.96	1.16	0.84
VIM	Q9UHA3	RSL24D1	1|1	2	1	2	1|1	0	0	0	0	0	-3.86	1	0.88
VIM	Q9UHB6	LIMA1	24|25	49	24.5	2	25|26	0	0	0	0	0	-56.86	0.96	0.88
VIM	Q9UHB7	AFF4	2|1	3	1.5	2	1|0	0.16	0.32	0.16	0.32	0.16	-2.06	3	0.38
VIM	Q9UHB9	SRP68	13|11	24	12	2	9|18	0	0	0	0	0	-33.12	0.89	0.88
VIM	Q9UHD8	SEPTIN9	4|8	12	6	2	1|10	0	0	0	0	0	-14.63	1.09	0.8
VIM	Q9UHI6	DDX20	3|4	7	3.5	2	3|3	0	0	0	0	0	-8.01	1.17	0.77
VIM	Q9UHI8	ADAMTS1	0|1	1	0.5	2	1|1	0	0	0	0	0	-5.26	0.5	0.88
VIM	Q9UHX1	PUF60	2|3	5	2.5	2	1|3	0.01	0.01	0.01	0.01	0.01	-5.93	1.25	0.72
VIM	Q9UHY1	NRBP1	0|1	1	0.5	2	0|0	0	0	0	0	0	-2.23	5	0.88
VIM	Q9UI10	EIF2B4	10|9	19	9.5	2	8|5	0	0	0	0	0	-11.69	1.46	0.81
VIM	Q9UID3	VPS51	0|1	1	0.5	2	1|0	0	0	0	0	0	-3.67	1	0.88
VIM	Q9UIG0	BAZ1B	6|6	12	6	2	9|7	0	0	0	0	0	-21.39	0.75	0.88
VIM	Q9UJF2	RASAL2	7|4	11	5.5	2	1|4	0.12	0.22	0.12	0.22	0.12	-4.65	2.2	0.51
VIM	Q9UJU6	DBNL	3|6	9	4.5	2	1|7	0	0	0	0	0	-10.87	1.12	0.77
VIM	Q9UJX2	CDC23	1|1	2	1	2	0|2	0	0	0	0	0	-3.62	1	0.88
VIM	Q9UJX3	ANAPC7	4|3	7	3.5	2	3|3	0	0	0	0	0	-8.01	1.17	0.77
VIM	Q9UK41	VPS28	1|1	2	1	2	0|0	0	0	0	0	0	0.28	10	0.88
VIM	Q9UK61	TASOR	2|1	3	1.5	2	1|2	0.01	0.02	0.01	0.02	0.01	-5.66	1	0.7
VIM	Q9UKK3	PARP4	1|3	4	2	2	0|2	0.13	0.27	0.13	0.27	0.13	-3.62	2	0.47
VIM	Q9UKM9	RALY	3|2	5	2.5	2	2|3	0	0	0	0	0	-7.72	1	0.76
VIM	Q9UKX7	NUP50	2|1	3	1.5	2	1|2	0.01	0.02	0.01	0.02	0.01	-5.66	1	0.7
VIM	Q9UL54	TAOK2	0|1	1	0.5	2	1|1	0	0	0	0	0	-5.26	0.5	0.88
VIM	Q9ULC4	MCTS1	3|4	7	3.5	2	1|2	0.13	0.19	0.13	0.19	0.13	-2.75	2.33	0.5
VIM	Q9ULH0	KIDINS220	1|0	1	0.5	2	0|0	0	0	0	0	0	-2.23	5	0.88
VIM	Q9ULU4	ZMYND8	2|0	2	1	2	0|0	0.45	0.91	0.45	0.91	0.45	-2.23	10	0.19
VIM	Q9ULV3	CIZ1	0|1	1	0.5	2	0|0	0	0	0	0	0	-2.23	5	0.88
VIM	Q9ULV4	CORO1C	17|22	39	19.5	2	14|20	0	0	0	0	0	-37.12	1.15	0.86
VIM	Q9ULW0	TPX2	8|5	13	6.5	2	6|5	0	0	0	0	0	-13.93	1.18	0.81
VIM	Q9UMS4	PRPF19	22|22	44	22	2	22|21	0	0	0	0	0	-45.65	1.02	0.87
VIM	Q9UMY1	NOL7	2|3	5	2.5	2	2|4	0	0	0	0	0	-9.44	0.83	0.88
VIM	Q9UN37	VPS4A	0|1	1	0.5	2	0|1	0	0	0	0	0	-3.67	1	0.88
VIM	Q9UN70	PCDHGC3	8|7	15	7.5	2	2|1	0.93	0.96	0.93	0.96	0.93	2.08	5	0.01
VIM	Q9UN86	G3BP2	1|2	3	1.5	2	1|2	0.01	0.02	0.01	0.02	0.01	-5.66	1	0.7
VIM	Q9UNF1	MAGED2	4|1	5	2.5	2	1|6	0	0	0	0	0	-12.89	0.71	0.79
VIM	Q9UNH7	SNX6	0|2	2	1	2	1|1	0.04	0.08	0.04	0.08	0.04	-5.26	1	0.6
VIM	Q9UNN8	PROCR	2|2	4	2	2	0|0	0.91	0.91	0.91	0.91	0.91	2.31	20	0.01
VIM	Q9UNP9	PPIE	0|1	1	0.5	2	1|2	0	0	0	0	0	-7.47	0.33	0.88
VIM	Q9UNQ2	DIMT1	1|1	2	1	2	2|2	0	0	0	0	0	-7.36	0.5	0.88
VIM	Q9UNX3	RPL26L1	12|7	19	9.5	2	12|12	0	0	0	0	0	-34.82	0.79	0.88
VIM	Q9UNX4	WDR3	7|5	12	6	2	7|6	0	0	0	0	0	-17.52	0.92	0.83
VIM	Q9UPT5	EXOC7	0|1	1	0.5	2	1|1	0	0	0	0	0	-5.26	0.5	0.88
VIM	Q9UPT8	ZC3H4	1|3	4	2	2	0|2	0.13	0.27	0.13	0.27	0.13	-3.62	2	0.47
VIM	Q9UQ35	SRRM2	18|20	38	19	2	17|17	0	0	0	0	0	-35.59	1.12	0.86
VIM	Q9UQ80	PA2G4	1|0	1	0.5	2	0|1	0	0	0	0	0	-3.67	1	0.88
VIM	Q9UQE7	SMC3	15|11	26	13	2	11|18	0	0	0	0	0	-37.09	0.9	0.86
VIM	Q9UQR1	ZNF148	2|0	2	1	2	0|1	0.16	0.32	0.16	0.32	0.16	-3.67	2	0.38
VIM	Q9Y221	NIP7	1|0	1	0.5	2	0|0	0	0	0	0	0	-2.23	5	0.88
VIM	Q9Y224	RTRAF	1|5	6	3	2	0|2	0.31	0.62	0.31	0.62	0.31	-3.62	3	0.31
VIM	Q9Y230	RUVBL2	5|7	12	6	2	4|5	0	0	0	0	0	-10.39	1.33	0.78
VIM	Q9Y262	EIF3L	1|3	4	2	2	0|4	0.01	0.02	0.01	0.02	0.01	-6.77	1	0.69
VIM	Q9Y265	RUVBL1	7|7	14	7	2	3|9	0	0	0	0	0	-12.32	1.17	0.82
VIM	Q9Y285	FARSA	1|2	3	1.5	2	1|1	0.04	0.08	0.04	0.08	0.04	-3.86	1.5	0.6
VIM	Q9Y295	DRG1	14|11	25	12.5	2	12|13	0	0	0	0	0	-29.92	1	0.86
VIM	Q9Y2A7	NCKAP1	1|3	4	2	2	1|1	0.13	0.25	0.13	0.25	0.13	-3.86	2	0.48
VIM	Q9Y2D5	PALM2AKAP2	20|24	44	22	2	18|17	0	0	0	0	0	-34.47	1.26	0.86
VIM	Q9Y2P8	RCL1	0|1	1	0.5	2	0|0	0	0	0	0	0	-2.23	5	0.88
VIM	Q9Y2R4	DDX52	2|1	3	1.5	2	1|2	0.01	0.02	0.01	0.02	0.01	-5.66	1	0.7
VIM	Q9Y2T2	AP3M1	15|13	28	14	2	11|15	0	0	0	0	0	-28.75	1.08	0.86
VIM	Q9Y2W1	THRAP3	17|21	38	19	2	14|16	0	0	0	0	0	-30.01	1.27	0.86
VIM	Q9Y2X3	NOP58	25|30	55	27.5	2	21|24	0	0	0	0	0	-44.84	1.22	0.87
VIM	Q9Y383	LUC7L2	2|4	6	3	2	3|3	0	0	0	0	0	-9.44	1	0.77
VIM	Q9Y3A2	UTP11	1|0	1	0.5	2	0|0	0	0	0	0	0	-2.23	5	0.88
VIM	Q9Y3A5	SBDS	1|1	2	1	2	0|2	0	0	0	0	0	-3.62	1	0.88
VIM	Q9Y3B4	SF3B6	3|1	4	2	2	1|2	0.03	0.06	0.03	0.06	0.03	-5.66	1.33	0.63
VIM	Q9Y3B9	RRP15	3|3	6	3	2	2|1	0.06	0.06	0.06	0.06	0.06	-2.75	2	0.55
VIM	Q9Y3C1	NOP16	4|3	7	3.5	2	5|4	0	0	0	0	0	-13.41	0.78	0.88
VIM	Q9Y3E1	HDGFL3	1|0	1	0.5	2	0|0	0	0	0	0	0	-2.23	5	0.88
VIM	Q9Y3E7	CHMP3	1|0	1	0.5	2	1|2	0	0	0	0	0	-7.47	0.33	0.88
VIM	Q9Y3F4	STRAP	1|3	4	2	2	0|0	0.49	0.98	0.49	0.98	0.49	0.28	20	0.12
VIM	Q9Y3I0	RTCB	4|9	13	6.5	2	2|6	0.01	0.03	0.01	0.03	0.01	-9.84	1.62	0.67
VIM	Q9Y3M8	STARD13	0|1	1	0.5	2	0|1	0	0	0	0	0	-3.67	1	0.88
VIM	Q9Y3T9	NOC2L	4|5	9	4.5	2	2|3	0.02	0.03	0.02	0.03	0.02	-4.82	1.8	0.65
VIM	Q9Y3U8	RPL36	1|2	3	1.5	2	2|3	0	0	0	0	0	-9.36	0.6	0.88
VIM	Q9Y450	HBS1L	1|1	2	1	2	1|1	0	0	0	0	0	-3.86	1	0.88
VIM	Q9Y490	TLN1	67|94	161	80.5	2	51|107	0	0	0	0	0	-182.45	1.02	0.88
VIM	Q9Y4A5	TRRAP	5|2	7	3.5	2	1|2	0.23	0.45	0.23	0.45	0.23	-4.16	2.33	0.35
VIM	Q9Y4B5	MTCL1	3|5	8	4	2	3|6	0	0	0	0	0	-13.41	0.89	0.81
VIM	Q9Y4C2	TCAF1	0|1	1	0.5	2	0|0	0	0	0	0	0	-2.23	5	0.88
VIM	Q9Y4C8	RBM19	1|1	2	1	2	0|2	0	0	0	0	0	-3.62	1	0.88
VIM	Q9Y4F1	FARP1	7|9	16	8	2	3|7	0	0	0	0	0	-9.18	1.6	0.77
VIM	Q9Y4G6	TLN2	1|1	2	1	2	0|1	0	0	0	0	0	-2.06	2	0.88
VIM	Q9Y4I1	MYO5A	28|29	57	28.5	2	20|29	0	0	0	0	0	-47.44	1.16	0.87
VIM	Q9Y4K0	LOXL2	3|1	4	2	2	2|2	0.01	0.01	0.01	0.01	0.01	-7.36	1	0.72
VIM	Q9Y4K1	CRYBG1	1|0	1	0.5	2	1|0	0	0	0	0	0	-3.67	1	0.88
VIM	Q9Y4P3	TBL2	11|12	23	11.5	2	11|11	0	0	0	0	0	-24.6	1.05	0.85
VIM	Q9Y4W2	LAS1L	7|7	14	7	2	4|3	0.02	0.02	0.02	0.02	0.02	-4.14	2	0.66
VIM	Q9Y512	SAMM50	1|1	2	1	2	0|2	0	0	0	0	0	-3.62	1	0.88
VIM	Q9Y520	PRRC2C	15|16	31	15.5	2	12|17	0	0	0	0	0	-31.13	1.07	0.86
VIM	Q9Y5B9	SUPT16H	13|9	22	11	2	8|9	0	0	0	0	0	-18.69	1.29	0.83
VIM	Q9Y5G2	PCDHGB2	2|0	2	1	2	0|1	0.16	0.32	0.16	0.32	0.16	-3.67	2	0.38
VIM	Q9Y5H3	PCDHGA10	4|2	6	3	2	1|0	0.6	0.88	0.6	0.88	0.6	-0.73	6	0.06
VIM	Q9Y5J1	UTP18	4|2	6	3	2	4|7	0	0	0	0	0	-19.23	0.55	0.88
VIM	Q9Y5M8	SRPRB	3|2	5	2.5	2	1|4	0	0	0	0	0	-7.57	1	0.76
VIM	Q9Y5S2	CDC42BPB	7|10	17	8.5	2	6|8	0	0	0	0	0	-16.3	1.21	0.82
VIM	Q9Y5S9	RBM8A	4|3	7	3.5	2	2|2	0.03	0.04	0.03	0.04	0.03	-4.48	1.75	0.64
VIM	Q9Y5T5	USP16	6|4	10	5	2	1|1	0.73	0.92	0.73	0.92	0.73	0.12	5	0.03
VIM	Q9Y5X1	SNX9	5|8	13	6.5	2	1|5	0.08	0.14	0.08	0.14	0.08	-4.86	2.17	0.54
VIM	Q9Y608	LRRFIP2	0|1	1	0.5	2	0|1	0	0	0	0	0	-3.67	1	0.88
VIM	Q9Y639	NPTN	1|2	3	1.5	2	0|0	0.45	0.91	0.45	0.91	0.45	0.28	15	0.19
VIM	Q9Y678	COPG1	4|10	14	7	2	2|13	0	0	0	0	0	-22.18	0.93	0.83
VIM	Q9Y696	CLIC4	7|13	20	10	2	9|15	0	0	0	0	0	-34.72	0.83	0.86
VIM	Q9Y6C2	EMILIN1	5|6	11	5.5	2	9|9	0	0	0	0	0	-26.97	0.61	0.88
VIM	Q9Y6E0	STK24	0|1	1	0.5	2	0|2	0	0	0	0	0	-5.02	0.5	0.88
VIM	Q9Y6N5	SQOR	3|2	5	2.5	2	0|1	0.49	0.65	0.49	0.65	0.49	-0.73	5	0.16
VIM	Q9Y6N7	ROBO1	1|1	2	1	2	0|0	0	0	0	0	0	0.28	10	0.88
VIM	Q9Y6U3	SCIN	10|19	29	14.5	2	14|15	0	0	0	0	0	-38.95	1	0.86
VIM	Q9Y6V7	DDX49	1|1	2	1	2	0|0	0	0	0	0	0	0.28	10	0.88
VIM	Q9Y6X9	MORC2	1|1	2	1	2	1|1	0	0	0	0	0	-3.86	1	0.88
VIM	Q9Y6Y8	SEC23IP	0|1	1	0.5	2	0|1	0	0	0	0	0	-3.67	1	0.88
VIM	A0A024R3Z1	MAP2	16|9	25	12.5	2	15|16	0	0	0	0	0	-44.63	0.81	0.86
VIM	A0A087WWU8	TPM3	9|16	25	12.5	2	8|20	0	0	0	0	0	-38.1	0.89	0.86
VIM	A0A087WY03	SREK1	0|1	1	0.5	2	0|0	0	0	0	0	0	-2.23	5	0.88
VIM	A0A0A0MRM8	MYO6	31|32	63	31.5	2	31|37	0	0	0	0	0	-76.72	0.93	0.88
VIM	A0A0G2JH50	HLA-C	4|5	9	4.5	2	4|3	0	0	0	0	0	-8.31	1.29	0.77
VIM	A0A0G2JJL1	WDR46	1|1	2	1	2	1|1	0	0	0	0	0	-3.86	1	0.88
VIM	A0A0G2JPD3	HLA-A	6|6	12	6	2	0|1	0.99	0.99	0.99	0.99	0.99	4.88	12	0
VIM	A0A140T941	HLA-A	0|1	1	0.5	2	0|0	0	0	0	0	0	-2.23	5	0.88
VIM	A0A1W2PNV4		2|2	4	2	2	2|2	0	0	0	0	0	-5.93	1	0.88
VIM	A0A2R8YHD2	TPM4	1|1	2	1	2	0|1	0	0	0	0	0	-2.06	2	0.88
VIM	A0A669KAV7	WIZ	0|1	1	0.5	2	0|1	0	0	0	0	0	-3.67	1	0.88
VIM	A0A6Q8PFA6	KIF2A	20|19	39	19.5	2	16|18	0	0	0	0	0	-34.15	1.15	0.86
VIM	A0A6Q8PHK0	TRIP12	12|13	25	12.5	2	8|13	0	0	0	0	0	-21.41	1.19	0.85
VIM	A0A6Q8PHS3	NPHP1	1|0	1	0.5	2	0|0	0	0	0	0	0	-2.23	5	0.88
VIM	A0A7I2V346	SYNCRIP	4|8	12	6	2	5|10	0	0	0	0	0	-22.93	0.8	0.84
VIM	A0A7P0MRI8	PLCB4	24|26	50	25	2	24|24	0	0	0	0	0	-51.56	1.04	0.87
VIM	A0A804F6T5	PKM	1|0	1	0.5	2	0|1	0	0	0	0	0	-3.67	1	0.88
VIM	A0A8J8YL86	NFIX	1|1	2	1	2	1|1	0	0	0	0	0	-3.86	1	0.88
VIM	A0A8Q3SIW8	ROBO2	16|12	28	14	2	0|0	1	1	1	1	1	18.57	140	0
VIM	A0A8V8TLX7	LRRFIP1	1|1	2	1	2	1|0	0	0	0	0	0	-2.06	2	0.88
VIM	A0A994J5E0	PDE4DIP	4|4	8	4	2	2|2	0.04	0.04	0.04	0.04	0.04	-3.1	2	0.6
VIM	A0AA34QVJ5	ABI3BP	5|4	9	4.5	2	0|3	0.29	0.37	0.29	0.37	0.29	-1.32	3	0.33
VIM	A0AAK2PNZ4	DDX31	1|0	1	0.5	2	1|2	0	0	0	0	0	-7.47	0.33	0.88
VIM	A0AAQ5BHC3	TPM1	4|9	13	6.5	2	3|9	0	0	0	0	0	-16.84	1.08	0.81
VIM	A6PW57	PIP5K1A	3|2	5	2.5	2	2|3	0	0	0	0	0	-7.72	1	0.76
VIM	A7XZE4	TPM2	2|9	11	5.5	2	2|12	0	0	0	0	0	-24.47	0.79	0.82
VIM	B4DY08	HNRNPC	7|12	19	9.5	2	8|10	0	0	0	0	0	-23.45	1.06	0.84
VIM	C9J0J7	PFN2	1|0	1	0.5	2	1|1	0	0	0	0	0	-5.26	0.5	0.88
VIM	C9JKI3	CAV1	1|1	2	1	2	2|1	0	0	0	0	0	-5.66	0.67	0.88
VIM	C9JTK4	AP2M1	1|0	1	0.5	2	0|0	0	0	0	0	0	-2.23	5	0.88
VIM	D6RBU4	PPIP5K2	0|2	2	1	2	0|0	0.45	0.91	0.45	0.91	0.45	-2.23	10	0.19
VIM	E7ENM0	ELN	8|9	17	8.5	2	3|2	0.71	0.82	0.71	0.82	0.71	0.36	3.4	0.03
VIM	E9PGZ1	CALD1	2|1	3	1.5	2	0|3	0.01	0.03	0.01	0.03	0.01	-5.38	1	0.68
VIM	E9PMS6	LMO7	1|2	3	1.5	2	2|3	0	0	0	0	0	-9.36	0.6	0.88
VIM	E9PQG4	PDE4DIP	0|1	1	0.5	2	0|0	0	0	0	0	0	-2.23	5	0.88
VIM	F6RGN5	SLC25A10	1|0	1	0.5	2	0|0	0	0	0	0	0	-2.23	5	0.88
VIM	F8WD26	LMO7	59|60	119	59.5	2	49|58	0	0	0	0	0	-104.81	1.11	0.88
VIM	G5EA36	CDC27	1|1	2	1	2	0|1	0	0	0	0	0	-2.06	2	0.88
VIM	G8JLA2	MYL6	8|6	14	7	2	6|4	0	0	0	0	0	-10.71	1.4	0.79
VIM	H3BPE1	MACF1	9|13	22	11	2	4|7	0.03	0.05	0.03	0.05	0.03	-8.23	2	0.64
VIM	H7C1M2	SON	2|3	5	2.5	2	0|2	0.19	0.27	0.19	0.27	0.19	-2.13	2.5	0.37
VIM	I3L3Y6	MYO1C	1|1	2	1	2	1|1	0	0	0	0	0	-3.86	1	0.88
VIM	J3KN67	TPM3	1|0	1	0.5	2	0|0	0	0	0	0	0	-2.23	5	0.88
VIM	J3QSU6	TNC	0|1	1	0.5	2	1|0	0	0	0	0	0	-3.67	1	0.88
VIM	Q3BDU5	LMNA	4|5	9	4.5	2	4|4	0	0	0	0	0	-10.08	1.12	0.8
VIM	Q5SRN1	CDC40	1|5	6	3	2	3|3	0	0.01	0	0.01	0	-11.26	1	0.74
VIM	Q5T0I0	GSN	2|2	4	2	2	2|3	0	0	0	0	0	-7.72	0.8	0.88
VIM	Q60FE5	FLNA	150|185	335	167.5	2	152|193	0	0	0	0	0	-392.83	0.97	0.88
VIM	Q6ZN40	TPM1	1|3	4	2	2	1|2	0.03	0.06	0.03	0.06	0.03	-5.66	1.33	0.63
VIM	S4R3H4	ACIN1	15|16	31	15.5	2	14|11	0	0	0	0	0	-24.11	1.24	0.85

## Sheet: Experiment #1 HGF_Vim_Ab int
Bait	Prey	PreyGene	Intensity	IntensitySum	AvgIntensity	NumReplicates	ctrlIntensity	AvgP	MaxP	TopoAvgP	TopoMaxP	SaintScore	OddsScore	FoldChange	BFDR	boosted_by
VIM	A0A1B0GUS4	UBE2L5	.|0.314	0.674	0.337	2	.|0.345	0	0	0	0	0	-15.917	0.976	0.968
VIM	A0A2R8Y619	H2BK1	3.551|4.350	7.901	3.95	2	3.959|1.250	0.032	0.032	0.032	0.032	0.032	-3.417	1.776	0.286
VIM	A0FGR8	ESYT2	1.574|1.218	2.793	1.396	2	1.181|1.213	0	0	0	0	0	-15.894	1.167	0.821
VIM	A0JNW5	BLTP3B	0.726|.	1.086	0.543	2	.|.	0.016	0.032	0.016	0.032	0.016	-15.917	1.507	0.666
VIM	A1A4S6	ARHGAP10	0.381|0.321	0.702	0.351	2	.|0.371	0	0	0	0	0	-15.917	0.947	0.953
VIM	A1X283	SH3PXD2B	0.291|0.356	0.647	0.324	2	.|0.354	0	0	0	0	0	-15.917	0.915	0.955
VIM	A2RUS2	DENND3	0.321|.	0.682	0.341	2	0.290|.	0	0	0	0	0	-15.537	1.176	0.964
VIM	A5YKK6	CNOT1	0.343|0.360	0.702	0.351	2	0.313|0.495	0	0	0	0	0	-15.917	0.892	0.963
VIM	A6NHR9	SMCHD1	0.711|0.787	1.498	0.749	2	0.750|0.759	0	0	0	0	0	-15.917	0.993	0.949
VIM	A8CG34	POM121C	0.859|0.821	1.68	0.84	2	0.675|0.915	0	0	0	0	0	-15.778	1.069	0.933
VIM	A8MWD9	SNRPGP15	0.762|0.780	1.542	0.771	2	0.838|0.748	0	0	0	0	0	-15.917	0.974	0.96
VIM	B5ME19	EIF3CL	0.756|1.120	1.876	0.938	2	0.710|1.037	0	0	0	0	0	-15.917	1.093	0.826
VIM	E9PAV3	NACA	0.543|0.305	0.849	0.424	2	0.345|0.951	0	0	0	0	0	-15.917	0.74	0.962
VIM	E9PRG8	C11orf98	0.374|.	0.734	0.367	2	0.376|0.323	0	0	0	0	0	-15.87	1.053	0.965
VIM	O00148	DDX39A	0.686|.	1.047	0.523	2	0.370|0.327	0.016	0.032	0.016	0.032	0.016	-15.864	1.505	0.683
VIM	O00151	PDLIM1	0.343|1.083	1.426	0.713	2	.|1.440	0	0	0	0	0	-15.917	0.495	0.964
VIM	O00159	MYO1C	9.945|9.810	19.754	9.877	2	9.170|9.457	0	0	0	0	0	-15.714	1.061	0.938
VIM	O00170	AIP	0.188|0.268	0.456	0.228	2	0.199|0.301	0	0	0	0	0	-15.917	0.932	0.944
VIM	O00186	STXBP3	0.210|0.215	0.424	0.212	2	0.163|0.215	0	0	0	0	0	-15.602	1.132	0.933
VIM	O00203	AP3B1	2.551|2.706	5.256	2.628	2	2.619|2.502	0	0	0	0	0	-15.917	1.027	0.945
VIM	O00232	PSMD12	0.423|0.345	0.768	0.384	2	0.302|0.334	0	0	0	0	0	-15.655	1.209	0.877
VIM	O00299	CLIC1	1.078|1.133	2.211	1.106	2	1.079|1.286	0	0	0	0	0	-15.917	0.938	0.956
VIM	O00300	TNFRSF11B	1.032|0.745	1.777	0.889	2	0.463|.	0.023	0.032	0.023	0.032	0.023	-4.24	1.918	0.503
VIM	O00303	EIF3F	0.459|0.568	1.027	0.514	2	0.376|0.620	0	0	0	0	0	-15.917	1.064	0.917
VIM	O00391	QSOX1	0.402|0.503	0.904	0.452	2	0.487|0.432	0	0	0	0	0	-15.917	0.986	0.94
VIM	O00410	IPO5	1.049|1.174	2.222	1.111	2	0.716|1.007	0	0	0	0	0	-12.567	1.309	0.78
VIM	O00422	SAP18	1.174|1.211	2.385	1.192	2	1.312|1.201	0	0	0	0	0	-15.917	0.95	0.964
VIM	O00425	IGF2BP3	0.448|0.639	1.087	0.544	2	0.225|0.476	0.016	0.032	0.016	0.032	0.016	-12.037	1.662	0.597
VIM	O00429	DNM1L	0.257|0.311	0.569	0.284	2	.|0.462	0	0	0	0	0	-15.917	0.615	0.963
VIM	O00505	KPNA3	0.632|0.728	1.36	0.68	2	0.627|0.780	0	0	0	0	0	-15.917	0.973	0.95
VIM	O00541	PES1	2.316|2.149	4.466	2.233	2	2.247|2.124	0	0	0	0	0	-15.917	1.022	0.945
VIM	O00560	SDCBP	3.434|3.337	6.77	3.385	2	2.811|3.145	0	0	0	0	0	-14.922	1.138	0.907
VIM	O00566	MPHOSPH10	1.340|1.352	2.692	1.346	2	1.412|1.132	0	0	0	0	0	-15.664	1.065	0.937
VIM	O00567	NOP56	4.791|4.828	9.619	4.81	2	5.142|4.593	0	0	0	0	0	-15.917	0.99	0.956
VIM	O00571	DDX3X	1.541|2.050	3.591	1.796	2	1.583|2.052	0	0	0	0	0	-15.917	0.996	0.92
VIM	O00622	CCN1	1.815|3.180	4.995	2.498	2	3.279|2.460	0	0	0	0	0	-15.917	0.879	0.928
VIM	O00629	KPNA4	0.185|0.159	0.344	0.172	2	.|0.378	0	0	0	0	0	-15.917	0.456	0.962
VIM	O00743	PPP6C	.|0.327	0.687	0.344	2	0.421|0.410	0	0	0	0	0	-15.917	0.826	0.967
VIM	O14497	ARID1A	1.093|0.952	2.045	1.023	2	0.920|0.805	0	0	0	0	0	-15.154	1.188	0.851
VIM	O14519	CDK2AP1	.|0.256	0.617	0.308	2	0.104|.	0.498	0.995	0.498	0.995	0.498	5.325	2.958	0.104
VIM	O14579	COPE	0.567|0.694	1.261	0.631	2	0.324|0.811	0	0	0	0	0	-15.354	1.229	0.833
VIM	O14617	AP3D1	5.165|4.708	9.874	4.937	2	4.337|4.493	0	0	0	0	0	-15.606	1.118	0.905
VIM	O14744	PRMT5	0.423|0.448	0.87	0.435	2	0.288|0.293	0	0	0	0	0	-10.901	1.497	0.794
VIM	O14746	TERT	2.607|2.610	5.217	2.608	2	2.527|2.512	0	0	0	0	0	-15.829	1.035	0.948
VIM	O14776	TCERG1	0.488|0.433	0.921	0.461	2	0.630|0.585	0	0	0	0	0	-15.917	0.759	0.963
VIM	O14786	NRP1	3.246|3.085	6.331	3.165	2	0.645|.	1	1	1	1	1	9.04	4.906	0
VIM	O14880	MGST3	0.677|0.553	1.23	0.615	2	0.591|0.715	0	0	0	0	0	-15.917	0.946	0.95
VIM	O14908	GIPC1	0.641|0.577	1.218	0.609	2	.|0.595	0	0	0	0	0	-15.917	1.025	0.942
VIM	O14950	MYL12B	8.347|8.222	16.569	8.285	2	8.441|9.015	0	0	0	0	0	-15.917	0.95	0.956
VIM	O14964	HGS	.|0.283	0.644	0.322	2	.|0.301	0	0	0	0	0	-15.917	1.069	0.968
VIM	O14974	PPP1R12A	1.491|1.825	3.317	1.658	2	1.360|1.786	0	0	0	0	0	-15.917	1.064	0.906
VIM	O14980	XPO1	.|0.270	0.63	0.315	2	0.244|0.305	0	0	0	0	0	-15.917	1.157	0.968
VIM	O15027	SEC16A	0.454|0.893	1.348	0.674	2	0.447|0.705	0.016	0.032	0.016	0.032	0.016	-15.917	1.201	0.654
VIM	O15031	PLXNB2	1.970|1.710	3.679	1.84	2	.|.	1	1	1	1	1	8.707	5.105	0
VIM	O15042	U2SURP	2.231|2.034	4.265	2.133	2	1.949|1.914	0	0	0	0	0	-15.716	1.104	0.912
VIM	O15061	SYNM	0.583|0.878	1.461	0.731	2	0.817|0.798	0	0	0	0	0	-15.917	0.905	0.937
VIM	O15143	ARPC1B	2.535|2.636	5.171	2.586	2	2.644|2.444	0	0	0	0	0	-15.917	1.017	0.95
VIM	O15144	ARPC2	2.559|2.653	5.212	2.606	2	2.750|2.674	0	0	0	0	0	-15.917	0.961	0.956
VIM	O15145	ARPC3	1.658|1.715	3.373	1.686	2	1.720|1.691	0	0	0	0	0	-15.917	0.989	0.955
VIM	O15160	POLR1C	0.566|0.541	1.106	0.553	2	0.395|0.566	0	0	0	0	0	-14.983	1.169	0.904
VIM	O15173	PGRMC2	0.259|0.312	0.571	0.285	2	.|0.272	0	0	0	0	0	-15.917	1.048	0.934
VIM	O15213	WDR46	1.028|1.221	2.249	1.124	2	1.129|1.122	0	0	0	0	0	-15.917	0.999	0.938
VIM	O15235	MRPS12	0.292|0.264	0.556	0.278	2	0.374|0.413	0	0	0	0	0	-15.917	0.708	0.959
VIM	O15294	OGT	0.345|0.375	0.72	0.36	2	0.271|0.332	0	0	0	0	0	-15.194	1.201	0.903
VIM	O15344	MID1	0.236|0.201	0.437	0.218	2	.|.	0	0	0	0	0	-15.917	0.606	0.96
VIM	O15371	EIF3D	0.327|0.444	0.771	0.386	2	0.131|0.354	0.019	0.037	0.019	0.037	0.019	-10.967	1.792	0.52
VIM	O15381	NVL	.|0.217	0.577	0.289	2	.|0.201	0	0	0	0	0	-15.771	1.433	0.965
VIM	O15446	POLR1G	0.982|0.774	1.755	0.878	2	0.881|0.604	0	0	0	0	0	-15.66	1.203	0.803
VIM	O15504	NUP42	0.421|0.524	0.945	0.473	2	0.322|0.361	0	0	0	0	0	-14.114	1.385	0.786
VIM	O15511	ARPC5	1.327|1.694	3.022	1.511	2	1.604|1.263	0	0	0	0	0	-15.917	1.062	0.895
VIM	O43143	DHX15	2.385|2.387	4.773	2.386	2	2.389|2.615	0	0	0	0	0	-15.917	0.955	0.956
VIM	O43155	FLRT2	0.667|0.399	1.066	0.533	2	.|.	0.016	0.032	0.016	0.032	0.016	-15.12	1.479	0.626
VIM	O43159	RRP8	0.824|0.780	1.603	0.802	2	0.876|0.731	0	0	0	0	0	-15.917	1.002	0.952
VIM	O43166	SIPA1L1	2.918|2.807	5.725	2.862	2	3.342|2.500	0	0	0	0	0	-15.917	0.99	0.955
VIM	O43175	PHGDH	0.554|0.699	1.254	0.627	2	0.508|0.715	0	0	0	0	0	-15.917	1.04	0.917
VIM	O43242	PSMD3	.|0.278	0.638	0.319	2	.|0.675	0	0	0	0	0	-15.917	0.473	0.965
VIM	O43290	SART1	1.521|1.274	2.795	1.398	2	1.305|1.062	0	0	0	0	0	-15.45	1.187	0.838
VIM	O43293	DAPK3	0.868|0.856	1.724	0.862	2	0.698|0.768	0	0	0	0	0	-14.114	1.177	0.89
VIM	O43294	TGFB1I1	0.324|0.473	0.798	0.399	2	0.264|0.543	0	0	0	0	0	-15.917	1.053	0.898
VIM	O43324	EEF1E1	2.601|2.306	4.907	2.453	2	2.283|2.248	0	0	0	0	0	-15.894	1.083	0.916
VIM	O43488	AKR7A2	0.213|0.521	0.734	0.367	2	0.178|0.556	0.001	0.002	0.001	0.002	0.001	-15.917	1.165	0.743
VIM	O43491	EPB41L2	0.745|.	1.105	0.553	2	.|.	0.016	0.032	0.016	0.032	0.016	-15.917	1.534	0.666
VIM	O43583	DENR	0.827|0.733	1.56	0.78	2	0.781|0.653	0	0	0	0	0	-15.866	1.093	0.913
VIM	O43633	CHMP2A	0.290|.	0.651	0.325	2	.|.	0	0	0	0	0	-15.917	0.903	0.965
VIM	O43660	PLRG1	1.293|1.249	2.542	1.271	2	0.900|1.393	0	0	0	0	0	-15.017	1.135	0.907
VIM	O43663	PRC1	0.396|.	0.757	0.378	2	.|.	0	0	0	0	0	-15.917	1.05	0.964
VIM	O43670	ZNF207	0.413|0.539	0.953	0.476	2	0.344|.	0	0	0	0	0	-14.554	1.383	0.771
VIM	O43684	BUB3	0.375|0.379	0.755	0.377	2	.|0.427	0	0	0	0	0	-15.917	0.883	0.962
VIM	O43707	ACTN4	4.486|4.926	9.412	4.706	2	4.677|5.190	0	0	0	0	0	-15.917	0.955	0.956
VIM	O43747	AP1G1	0.296|0.307	0.602	0.301	2	0.224|0.485	0	0	0	0	0	-15.917	0.914	0.962
VIM	O43776	NARS1	.|0.166	0.526	0.263	2	.|.	0	0	0	0	0	-15.917	0.73	0.965
VIM	O43795	MYO1B	8.954|8.702	17.656	8.828	2	8.484|8.704	0	0	0	0	0	-15.905	1.027	0.949
VIM	O43823	AKAP8	0.336|0.332	0.667	0.334	2	0.368|0.392	0	0	0	0	0	-15.917	0.878	0.96
VIM	O43852	CALU	1.010|0.982	1.993	0.996	2	0.858|0.991	0	0	0	0	0	-15.615	1.081	0.931
VIM	O43854	EDIL3	.|0.311	0.671	0.336	2	0.163|.	0.001	0.002	0.001	0.002	0.001	-6.477	2.056	0.751
VIM	O60216	RAD21	1.252|1.128	2.38	1.19	2	0.968|1.160	0	0	0	0	0	-15.627	1.123	0.899
VIM	O60264	SMARCA5	2.171|2.286	4.456	2.228	2	2.331|2.102	0	0	0	0	0	-15.917	1.007	0.951
VIM	O60271	SPAG9	.|0.406	0.766	0.383	2	0.228|0.432	0	0	0	0	0	-15.179	1.222	0.892
VIM	O60287	URB1	1.230|0.352	1.582	0.791	2	0.286|1.369	0.016	0.032	0.016	0.032	0.016	-15.917	1.265	0.643
VIM	O60292	SIPA1L3	0.294|0.532	0.826	0.413	2	0.485|.	0	0	0	0	0	-15.917	0.851	0.938
VIM	O60293	ZFC3H1	.|0.226	0.586	0.293	2	.|.	0	0	0	0	0	-15.917	0.814	0.965
VIM	O60306	AQR	0.480|0.522	1.003	0.501	2	0.378|0.499	0	0	0	0	0	-15.413	1.155	0.908
VIM	O60318	MCM3AP	0.350|.	0.71	0.355	2	.|.	0	0	0	0	0	-15.917	0.985	0.965
VIM	O60493	SNX3	0.625|0.740	1.365	0.683	2	0.569|0.693	0	0	0	0	0	-15.917	1.087	0.909
VIM	O60504	SORBS3	.|0.456	0.817	0.408	2	.|0.294	0	0	0	0	0	-14.444	1.387	0.794
VIM	O60524	NEMF	1.061|0.834	1.894	0.947	2	0.951|0.697	0	0	0	0	0	-15.875	1.163	0.83
VIM	O60551	NMT2	0.685|0.691	1.375	0.688	2	0.638|0.320	0.001	0.001	0.001	0.001	0.001	-7.188	1.521	0.745
VIM	O60565	GREM1	2.210|2.832	5.041	2.521	2	2.602|2.062	0	0	0	0	0	-15.917	1.088	0.882
VIM	O60610	DIAPH1	0.267|0.313	0.579	0.29	2	0.215|0.391	0	0	0	0	0	-15.917	0.998	0.947
VIM	O60645	EXOC3	0.744|0.598	1.342	0.671	2	0.170|0.510	0.418	0.804	0.418	0.804	0.418	-3.417	2.277	0.147
VIM	O60664	PLIN3	1.242|1.664	2.906	1.453	2	0.333|2.129	0.021	0.032	0.021	0.032	0.021	-4.611	1.725	0.512
VIM	O60669	SLC16A7	0.229|0.250	0.479	0.239	2	.|.	0	0	0	0	0	-15.917	0.664	0.96
VIM	O60684	KPNA6	0.603|0.424	1.028	0.514	2	0.368|.	0.002	0.005	0.002	0.005	0.002	-15.029	1.398	0.724
VIM	O60701	UGDH	2.087|2.566	4.653	2.326	2	2.067|2.774	0	0	0	0	0	-15.917	0.972	0.942
VIM	O60711	LPXN	.|0.505	0.865	0.433	2	0.308|0.606	0	0	0	0	0	-15.917	1.001	0.93
VIM	O60716	CTNND1	0.711|0.722	1.433	0.716	2	0.511|0.585	0	0	0	0	0	-11.867	1.31	0.836
VIM	O60749	SNX2	.|0.374	0.734	0.367	2	.|.	0	0	0	0	0	-15.917	1.018	0.965
VIM	O60762	DPM1	0.255|0.289	0.544	0.272	2	0.232|0.303	0	0	0	0	0	-15.917	1.027	0.944
VIM	O60763	USO1	0.707|1.377	2.084	1.042	2	0.675|1.494	0	0	0	0	0	-15.917	1.038	0.785
VIM	O60832	DKC1	2.716|2.761	5.476	2.738	2	2.817|2.675	0	0	0	0	0	-15.917	0.997	0.955
VIM	O60841	EIF5B	5.494|5.119	10.613	5.306	2	5.122|5.060	0	0	0	0	0	-15.915	1.042	0.939
VIM	O60884	DNAJA2	0.352|0.388	0.74	0.37	2	0.368|0.356	0	0	0	0	0	-15.917	1.022	0.946
VIM	O60888	CUTA	0.249|0.361	0.611	0.305	2	0.188|0.386	0	0	0	0	0	-15.917	1.134	0.885
VIM	O75044	SRGAP2	0.296|.	0.657	0.328	2	.|.	0	0	0	0	0	-15.917	0.911	0.965
VIM	O75083	WDR1	1.195|1.270	2.465	1.232	2	1.270|1.187	0	0	0	0	0	-15.917	1.004	0.951
VIM	O75084	FZD7	0.397|0.391	0.787	0.394	2	.|.	0	0	0	0	0	-15.428	1.092	0.927
VIM	O75095	MEGF6	0.204|0.431	0.635	0.318	2	0.298|0.253	0	0	0	0	0	-15.917	1.157	0.793
VIM	O75116	ROCK2	.|0.344	0.704	0.352	2	.|0.453	0	0	0	0	0	-15.917	0.777	0.967
VIM	O75131	CPNE3	0.270|0.368	0.637	0.319	2	.|0.547	0	0	0	0	0	-15.917	0.583	0.96
VIM	O75152	ZC3H11A	0.442|0.432	0.874	0.437	2	0.584|0.433	0	0	0	0	0	-15.917	0.869	0.962
VIM	O75165	DNAJC13	3.430|2.622	6.052	3.026	2	2.533|2.564	0	0	0	0	0	-15.857	1.187	0.799
VIM	O75179	ANKRD17	0.463|0.379	0.842	0.421	2	0.198|.	0.409	0.81	0.409	0.81	0.409	-4.829	2.124	0.162
VIM	O75190	DNAJB6	0.316|0.230	0.547	0.273	2	.|0.331	0	0	0	0	0	-15.917	0.825	0.963
VIM	O75367	MACROH2A1	7.008|6.650	13.659	6.829	2	7.212|6.905	0	0	0	0	0	-15.917	0.968	0.956
VIM	O75369	FLNB	3.512|4.245	7.756	3.878	2	3.706|4.715	0	0	0	0	0	-15.917	0.928	0.954
VIM	O75382	TRIM3	0.454|0.440	0.894	0.447	2	0.404|0.497	0	0	0	0	0	-15.917	0.999	0.954
VIM	O75396	SEC22B	0.745|0.669	1.414	0.707	2	0.451|0.721	0	0	0	0	0	-14.351	1.24	0.849
VIM	O75400	PRPF40A	1.552|1.230	2.782	1.391	2	1.261|1.241	0	0	0	0	0	-15.917	1.112	0.869
VIM	O75475	PSIP1	2.799|2.146	4.945	2.472	2	2.313|1.946	0	0	0	0	0	-15.907	1.165	0.817
VIM	O75477	ERLIN1	0.317|0.409	0.726	0.363	2	.|0.296	0	0	0	0	0	-15.744	1.228	0.861
VIM	O75494	SRSF10	1.514|1.479	2.993	1.497	2	1.539|1.070	0	0	0	0	0	-14.41	1.166	0.892
VIM	O75525	KHDRBS3	0.482|0.497	0.978	0.489	2	0.447|0.424	0	0	0	0	0	-15.419	1.123	0.924
VIM	O75531	BANF1	3.056|2.907	5.963	2.981	2	2.849|2.731	0	0	0	0	0	-15.789	1.069	0.933
VIM	O75533	SF3B1	1.670|1.551	3.221	1.61	2	1.533|1.645	0	0	0	0	0	-15.917	1.014	0.947
VIM	O75534	CSDE1	0.258|0.300	0.558	0.279	2	.|0.551	0	0	0	0	0	-15.917	0.506	0.962
VIM	O75569	PRKRA	0.653|0.646	1.3	0.65	2	0.412|0.378	0.01	0.012	0.01	0.012	0.01	-4.868	1.645	0.696
VIM	O75586	MED6	0.212|.	0.572	0.286	2	.|0.245	0	0	0	0	0	-15.917	1.17	0.967
VIM	O75607	NPM3	.|0.153	0.513	0.257	2	.|.	0	0	0	0	0	-15.917	0.712	0.965
VIM	O75643	SNRNP200	2.774|2.830	5.604	2.802	2	2.451|2.598	0	0	0	0	0	-15.245	1.111	0.92
VIM	O75683	SURF6	0.780|0.784	1.563	0.782	2	0.726|0.659	0	0	0	0	0	-14.897	1.131	0.913
VIM	O75691	UTP20	1.367|1.337	2.704	1.352	2	1.186|1.006	0	0	0	0	0	-12.857	1.238	0.854
VIM	O75694	NUP155	1.075|0.997	2.072	1.036	2	1.057|0.495	0.006	0.012	0.006	0.012	0.006	-8.353	1.432	0.711
VIM	O75821	EIF3G	0.153|0.416	0.569	0.284	2	0.240|0.425	0	0	0	0	0	-15.917	0.891	0.888
VIM	O75830	SERPINI2	.|0.143	0.503	0.251	2	.|0.198	0	0	0	0	0	-15.917	1.271	0.965
VIM	O75874	IDH1	.|0.264	0.624	0.312	2	.|0.207	0	0	0	0	0	-14.314	1.506	0.918
VIM	O75934	BCAS2	1.212|1.078	2.29	1.145	2	1.255|1.049	0	0	0	0	0	-15.917	0.998	0.946
VIM	O75940	SMNDC1	.|0.403	0.764	0.382	2	0.419|.	0	0	0	0	0	-15.917	0.911	0.968
VIM	O75962	TRIO	0.303|0.452	0.755	0.378	2	.|0.433	0	0	0	0	0	-15.917	0.873	0.95
VIM	O76021	RSL1D1	2.476|2.713	5.19	2.595	2	2.678|2.178	0	0	0	0	0	-15.87	1.074	0.925
VIM	O76094	SRP72	1.890|1.739	3.629	1.814	2	1.561|2.640	0	0	0	0	0	-15.917	0.894	0.956
VIM	O94776	MTA2	2.275|2.072	4.347	2.173	2	1.914|1.935	0	0	0	0	0	-15.511	1.129	0.899
VIM	O94813	SLIT2	0.380|0.401	0.781	0.391	2	.|.	0	0	0	0	0	-15.705	1.084	0.927
VIM	O94832	MYO1D	4.764|4.961	9.725	4.862	2	4.774|4.991	0	0	0	0	0	-15.917	0.996	0.954
VIM	O94851	MICAL2	0.316|0.314	0.63	0.315	2	0.314|0.361	0	0	0	0	0	-15.917	0.936	0.962
VIM	O94854	MACF1	0.316|0.305	0.622	0.311	2	0.328|0.268	0	0	0	0	0	-15.888	1.048	0.948
VIM	O94855	SEC24D	0.198|0.412	0.61	0.305	2	.|0.568	0	0	0	0	0	-15.917	0.536	0.962
VIM	O94856	NFASC	0.559|0.329	0.888	0.444	2	.|.	0.016	0.032	0.016	0.032	0.016	-15.917	1.232	0.638
VIM	O94874	UFL1	1.555|1.317	2.872	1.436	2	1.147|1.137	0	0	0	0	0	-14.386	1.258	0.79
VIM	O94887	FARP2	.|0.330	0.691	0.345	2	.|0.317	0	0	0	0	0	-15.856	1.088	0.965
VIM	O94901	SUN1	2.909|2.860	5.769	2.884	2	2.711|2.469	0	0	0	0	0	-15.166	1.115	0.918
VIM	O94906	PRPF6	0.680|0.583	1.263	0.631	2	0.476|0.396	0.001	0.002	0.001	0.002	0.001	-11.641	1.456	0.738
VIM	O94907	DKK1	0.964|1.015	1.979	0.99	2	0.413|0.308	0.96	0.985	0.96	0.985	0.96	2.646	2.775	0.002
VIM	O94915	FRYL	0.268|0.297	0.565	0.282	2	.|0.252	0	0	0	0	0	-15.803	1.12	0.929
VIM	O94929	ABLIM3	.|0.195	0.555	0.278	2	.|.	0	0	0	0	0	-15.917	0.771	0.965
VIM	O94973	AP2A2	.|0.266	0.626	0.313	2	.|.	0	0	0	0	0	-15.917	0.869	0.965
VIM	O94979	SEC31A	1.137|1.843	2.98	1.49	2	1.040|2.080	0	0	0	0	0	-15.917	1.013	0.862
VIM	O95232	LUC7L3	.|0.349	0.71	0.355	2	.|0.373	0	0	0	0	0	-15.917	0.95	0.965
VIM	O95248	SBF1	0.876|0.713	1.589	0.794	2	0.843|0.744	0	0	0	0	0	-15.917	1.003	0.931
VIM	O95336	PGLS	0.285|0.355	0.64	0.32	2	.|0.337	0	0	0	0	0	-15.917	0.95	0.95
VIM	O95340	PAPSS2	0.449|0.832	1.281	0.641	2	0.418|0.982	0	0	0	0	0	-15.917	1.001	0.846
VIM	O95373	IPO7	0.684|0.742	1.426	0.713	2	0.497|0.847	0	0	0	0	0	-15.729	1.099	0.92
VIM	O95425	SVIL	3.300|3.302	6.602	3.301	2	2.986|3.147	0	0	0	0	0	-15.509	1.077	0.932
VIM	O95478	NSA2	0.798|0.880	1.679	0.839	2	0.913|0.870	0	0	0	0	0	-15.917	0.942	0.96
VIM	O95490	ADGRL2	0.781|0.846	1.627	0.814	2	.|.	0.032	0.032	0.032	0.032	0.032	-3.417	2.258	0.304
VIM	O95602	POLR1A	1.939|1.806	3.746	1.873	2	1.999|1.740	0	0	0	0	0	-15.917	1.004	0.95
VIM	O95613	PCNT	.|0.257	0.617	0.309	2	0.259|0.232	0	0	0	0	0	-15.846	1.26	0.965
VIM	O95625	ZBTB11	.|0.782	1.142	0.571	2	.|.	0.016	0.032	0.016	0.032	0.016	-15.917	1.584	0.666
VIM	O95716	RAB3D	0.748|0.816	1.564	0.782	2	0.678|0.876	0	0	0	0	0	-15.917	1.014	0.945
VIM	O95747	OXSR1	0.310|0.432	0.742	0.371	2	0.224|0.889	0	0	0	0	0	-15.917	0.832	0.963
VIM	O95782	AP2A1	2.574|2.555	5.13	2.565	2	1.876|2.752	0	0	0	0	0	-14.884	1.129	0.912
VIM	O95786	RIGI	1.404|1.383	2.787	1.394	2	1.633|1.497	0	0	0	0	0	-15.917	0.891	0.956
VIM	O95816	BAG2	4.017|3.986	8.003	4.001	2	3.677|3.837	0	0	0	0	0	-15.654	1.065	0.937
VIM	O95819	MAP4K4	0.782|0.892	1.674	0.837	2	0.846|0.825	0	0	0	0	0	-15.917	1.002	0.943
VIM	O95980	RECK	2.630|2.586	5.216	2.608	2	0.279|.	1	1	1	1	1	9.463	9.336	0
VIM	O96019	ACTL6A	1.492|1.149	2.641	1.321	2	1.129|0.945	0.002	0.003	0.002	0.003	0.002	-15.064	1.278	0.733
VIM	P00338	LDHA	2.210|2.406	4.616	2.308	2	2.210|2.550	0	0	0	0	0	-15.917	0.972	0.954
VIM	P00366	GLUD1	0.169|0.236	0.404	0.202	2	.|.	0	0	0	0	0	-15.917	0.561	0.96
VIM	P00533	EGFR	5.004|4.600	9.604	4.802	2	1.197|1.351	1	1	1	1	1	8.327	3.776	0
VIM	P00558	PGK1	0.641|0.647	1.288	0.644	2	0.596|0.634	0	0	0	0	0	-15.8	1.048	0.944
VIM	P00761		17.084|16.874	33.958	16.979	2	21.454|19.682	0	0	0	0	0	-15.917	0.826	0.964
VIM	P00883	ALDOA	0.780|0.928	1.708	0.854	2	0.869|0.913	0	0	0	0	0	-15.917	0.958	0.949
VIM	P01008	SERPINC1	0.570|0.780	1.35	0.675	2	0.751|0.697	0	0	0	0	0	-15.917	0.933	0.94
VIM	P01023	A2M	2.542|2.655	5.197	2.598	2	2.936|2.737	0	0	0	0	0	-15.917	0.917	0.956
VIM	P01040	CSTA	0.973|.	1.334	0.667	2	.|.	0.039	0.078	0.039	0.078	0.039	-15.917	1.85	0.267
VIM	P02042	HBD	1.205|1.394	2.6	1.3	2	1.262|1.165	0	0	0	0	0	-15.917	1.072	0.916
VIM	P02452	COL1A1	6.694|6.766	13.46	6.73	2	6.898|6.147	0	0	0	0	0	-15.86	1.033	0.948
VIM	P02461	COL3A1	1.131|1.204	2.334	1.167	2	1.223|1.032	0	0	0	0	0	-15.914	1.039	0.942
VIM	P02533	KRT14	3.614|4.137	7.751	3.876	2	0.878|1.283	1	1	1	1	1	7.146	3.652	0
VIM	P02534		0.251|.	0.611	0.305	2	.|.	0	0	0	0	0	-15.917	0.848	0.965
VIM	P02538	KRT6A	5.518|6.767	12.285	6.142	2	1.511|1.545	1	1	1	1	1	8.303	4.021	0
VIM	P02545	LMNA	12.270|12.387	24.657	12.328	2	13.936|13.627	0	0	0	0	0	-15.917	0.895	0.964
VIM	P02656	APOC3	0.411|0.526	0.936	0.468	2	.|.	0.003	0.005	0.003	0.005	0.003	-14.637	1.299	0.719
VIM	P02662	CSN1S1	0.581|.	0.941	0.471	2	.|.	0.016	0.032	0.016	0.032	0.016	-15.917	1.306	0.666
VIM	P02668	CSN3	0.523|.	0.884	0.442	2	.|.	0.002	0.004	0.002	0.004	0.002	-15.917	1.226	0.73
VIM	P02751	FN1	26.585|26.653	53.238	26.619	2	26.396|25.381	0	0	0	0	0	-15.864	1.028	0.95
VIM	P02765	AHSG	1.311|1.490	2.801	1.401	2	1.692|1.356	0	0	0	0	0	-15.917	0.925	0.956
VIM	P02769	ALB	28.932|29.175	58.106	29.053	2	30.256|26.544	0	0	0	0	0	-15.885	1.025	0.95
VIM	P02786	TFRC	1.615|1.359	2.974	1.487	2	.|.	1	1	1	1	1	8.526	4.127	0
VIM	P04004	VTN	1.525|2.837	4.362	2.181	2	2.625|1.696	0	0	0	0	0	-15.917	1.034	0.8
VIM	P04083	ANXA1	3.809|5.061	8.871	4.435	2	3.875|4.958	0	0	0	0	0	-15.917	1.012	0.913
VIM	P04156	PRNP	1.088|1.124	2.212	1.106	2	.|.	0.974	0.988	0.974	0.988	0.974	3.159	3.069	0.002
VIM	P04216	THY1	1.674|1.325	2.999	1.499	2	0.718|1.175	0.017	0.032	0.017	0.032	0.017	-5.864	1.632	0.528
VIM	P04259	KRT6B	1.535|2.169	3.705	1.852	2	.|0.673	0.514	0.997	0.514	0.997	0.514	-3.417	2.754	0.031
VIM	P04264	KRT1	23.794|17.171	40.965	20.482	2	10.451|11.461	0.032	0.032	0.032	0.032	0.032	-3.417	1.872	0.485
VIM	P04406	GAPDH	2.296|1.855	4.15	2.075	2	1.755|2.070	0	0	0	0	0	-15.917	1.089	0.891
VIM	P04632	CAPNS1	0.778|1.004	1.783	0.891	2	0.708|1.366	0	0	0	0	0	-15.917	0.906	0.953
VIM	P04792	HSPB1	2.079|2.376	4.456	2.228	2	1.961|2.520	0	0	0	0	0	-15.917	1.002	0.943
VIM	P04843	RPN1	1.408|1.293	2.701	1.351	2	1.204|1.305	0	0	0	0	0	-15.844	1.077	0.925
VIM	P04899	GNAI2	1.312|1.134	2.446	1.223	2	0.872|1.405	0	0	0	0	0	-15.875	1.105	0.898
VIM	P05023	ATP1A1	0.681|0.865	1.547	0.773	2	.|.	0.032	0.032	0.032	0.032	0.032	-3.417	2.146	0.304
VIM	P05109	S100A8	5.401|.	5.761	2.88	2	.|.	0.5	1	0.5	1	0.5	-15.917	7.994	0.052
VIM	P05120	SERPINB2	0.681|1.354	2.036	1.018	2	.|0.926	0.003	0.006	0.003	0.006	0.003	-15.917	1.099	0.716
VIM	P05121	SERPINE1	1.392|2.100	3.493	1.746	2	1.950|1.550	0	0	0	0	0	-15.917	1.004	0.889
VIM	P05141	SLC25A5	3.341|3.391	6.732	3.366	2	3.097|3.482	0	0	0	0	0	-15.895	1.025	0.95
VIM	P05165	PCCA	4.307|1.938	6.245	3.122	2	1.932|1.701	0.016	0.032	0.016	0.032	0.016	-15.581	1.723	0.631
VIM	P05166	PCCB	0.930|0.776	1.706	0.853	2	0.874|1.031	0	0	0	0	0	-15.917	0.898	0.96
VIM	P05198	EIF2S1	1.563|1.589	3.152	1.576	2	1.203|1.663	0	0	0	0	0	-15.173	1.114	0.918
VIM	P05386	RPLP1	0.697|0.929	1.625	0.813	2	0.595|0.882	0	0	0	0	0	-15.917	1.122	0.847
VIM	P05387	RPLP2	0.698|0.757	1.454	0.727	2	0.618|0.744	0	0	0	0	0	-15.86	1.073	0.929
VIM	P05388	RPLP0	1.897|2.240	4.136	2.068	2	1.604|2.447	0	0	0	0	0	-15.917	1.044	0.923
VIM	P05452	CLEC3B	0.390|0.643	1.033	0.517	2	0.502|0.428	0	0	0	0	0	-15.917	1.114	0.822
VIM	P05556	ITGB1	6.164|5.810	11.974	5.987	2	1.267|1.142	1	1	1	1	1	9.018	4.978	0
VIM	P06396	GSN	5.301|5.278	10.579	5.289	2	5.682|5.350	0	0	0	0	0	-15.917	0.959	0.956
VIM	P06576	ATP5F1B	0.870|0.688	1.558	0.779	2	0.661|0.654	0	0	0	0	0	-15.769	1.186	0.825
VIM	P06702	S100A9	5.066|.	5.427	2.713	2	0.307|.	0.5	1	0.5	1	0.5	-14.967	8.832	0.052
VIM	P06703	S100A6	1.504|1.537	3.041	1.521	2	1.582|1.707	0	0	0	0	0	-15.917	0.925	0.956
VIM	P06733	ENO1	1.644|1.428	3.072	1.536	2	1.420|1.513	0	0	0	0	0	-15.917	1.048	0.927
VIM	P06748	NPM1	10.402|10.945	21.346	10.673	2	12.876|10.705	0	0	0	0	0	-15.917	0.909	0.964
VIM	P06756	ITGAV	2.448|2.244	4.692	2.346	2	0.130|.	1	1	1	1	1	9.632	18.116	0
VIM	P07093	SERPINE2	0.677|0.887	1.564	0.782	2	0.758|0.697	0	0	0	0	0	-15.917	1.076	0.884
VIM	P07199	CENPB	0.403|0.398	0.802	0.401	2	0.465|0.378	0	0	0	0	0	-15.917	0.956	0.96
VIM	P07237	P4HB	1.192|1.169	2.36	1.18	2	0.834|1.157	0	0	0	0	0	-13.664	1.201	0.875
VIM	P07305	H1-0	0.855|0.790	1.644	0.822	2	0.824|0.605	0	0	0	0	0	-15.015	1.164	0.887
VIM	P07355	ANXA2	8.719|11.435	20.154	10.077	2	7.914|11.910	0	0	0	0	0	-15.917	1.038	0.903
VIM	P07384	CAPN1	2.512|1.471	3.983	1.992	2	0.731|1.866	0.016	0.032	0.016	0.032	0.016	-11.943	1.705	0.594
VIM	P07437	TUBB	10.808|12.618	23.426	11.713	2	10.135|13.103	0	0	0	0	0	-15.917	1.016	0.935
VIM	P07737	PFN1	2.349|2.453	4.801	2.401	2	2.250|2.669	0	0	0	0	0	-15.917	0.98	0.956
VIM	P07741	APRT	.|0.734	1.095	0.547	2	.|0.741	0	0	0	0	0	-15.917	0.738	0.968
VIM	P07814	EPRS1	12.273|11.557	23.83	11.915	2	11.040|10.197	0	0	0	0	0	-15.37	1.123	0.909
VIM	P07900	HSP90AA1	2.915|3.590	6.505	3.253	2	2.735|3.707	0	0	0	0	0	-15.917	1.021	0.924
VIM	P07996	THBS1	4.575|4.759	9.335	4.667	2	5.312|4.280	0	0	0	0	0	-15.917	0.979	0.956
VIM	P08123	COL1A2	4.528|4.504	9.032	4.516	2	4.584|4.021	0	0	0	0	0	-15.745	1.052	0.942
VIM	P08133	ANXA6	2.328|2.844	5.172	2.586	2	2.419|3.026	0	0	0	0	0	-15.917	0.956	0.947
VIM	P08134	RHOC	1.606|2.192	3.798	1.899	2	1.707|2.195	0	0	0	0	0	-15.917	0.981	0.922
VIM	P08174	CD55	0.448|0.478	0.927	0.463	2	.|.	0	0	0	0	0	-12.337	1.286	0.812
VIM	P08238	HSP90AB1	5.087|6.316	11.403	5.701	2	5.121|6.221	0	0	0	0	0	-15.917	1.01	0.928
VIM	P08240	SRPRA	1.761|1.269	3.03	1.515	2	1.437|1.395	0	0	0	0	0	-15.917	1.07	0.868
VIM	P08574	CYC1	0.684|.	1.044	0.522	2	.|0.378	0.016	0.032	0.016	0.032	0.016	-15.917	1.38	0.683
VIM	P08621	SNRNP70	0.606|0.592	1.197	0.599	2	0.416|0.788	0	0	0	0	0	-15.85	1.046	0.945
VIM	P08648	ITGA5	3.007|2.875	5.881	2.941	2	.|.	1	1	1	1	1	9.045	8.161	0
VIM	P08651	NFIC	1.169|1.043	2.211	1.106	2	1.244|1.115	0	0	0	0	0	-15.917	0.939	0.956
VIM	P08670	VIM	.|.	0.721	0.36	2	119.754|107.778	0	0	0	0	0	-15.917	0.003	0.968
VIM	P08708	RPS17	3.119|3.252	6.371	3.185	2	3.148|3.069	0	0	0	0	0	-15.916	1.025	0.948
VIM	P08758	ANXA5	2.520|2.695	5.216	2.608	2	2.270|2.886	0	0	0	0	0	-15.917	1.019	0.946
VIM	P08779	KRT16	5.467|9.339	14.806	7.403	2	1.875|1.912	0.878	1	0.878	1	0.878	1.132	3.91	0.007
VIM	P08865	RPSA	1.121|1.412	2.533	1.266	2	1.253|1.241	0	0	0	0	0	-15.917	1.016	0.922
VIM	P09012	SNRPA	.|0.258	0.618	0.309	2	0.420|0.362	0	0	0	0	0	-15.917	0.793	0.967
VIM	P09038	FGF2	3.203|3.079	6.282	3.141	2	3.290|2.741	0	0	0	0	0	-15.871	1.046	0.942
VIM	P09382	LGALS1	4.923|5.139	10.062	5.031	2	4.175|4.331	0	0	0	0	0	-14.309	1.183	0.884
VIM	P09429	HMGB1	1.967|2.005	3.972	1.986	2	2.016|1.936	0	0	0	0	0	-15.917	1.005	0.954
VIM	P09543	CNP	0.482|0.360	0.843	0.421	2	.|0.591	0	0	0	0	0	-15.917	0.712	0.959
VIM	P09619	PDGFRB	0.907|0.887	1.794	0.897	2	0.249|.	1	1	1	1	1	8.652	3.6	0
VIM	P09651	HNRNPA1	1.382|1.405	2.787	1.394	2	1.469|0.507	0.032	0.032	0.032	0.032	0.032	-3.417	1.614	0.304
VIM	P09661	SNRPA1	0.633|0.670	1.303	0.652	2	0.744|0.353	0	0	0	0	0	-13.395	1.272	0.853
VIM	P09874	PARP1	6.170|5.715	11.885	5.943	2	5.910|5.259	0	0	0	0	0	-15.871	1.066	0.931
VIM	P0C0S5	H2AZ1	5.385|5.398	10.782	5.391	2	6.061|5.093	0	0	0	0	0	-15.917	0.97	0.956
VIM	P0C0S8	H2AC11	31.461|30.431	61.892	30.946	2	32.842|27.520	0	0	0	0	0	-15.906	1.029	0.948
VIM	P0CG39	POTEJ	1.179|1.055	2.234	1.117	2	.|0.457	0.171	0.31	0.171	0.31	0.171	-3.417	2.442	0.207
VIM	P0DMV8	HSPA1A	2.320|2.308	4.627	2.314	2	2.017|2.297	0	0	0	0	0	-15.554	1.075	0.933
VIM	P0DP23	CALM1	1.939|1.687	3.626	1.813	2	1.837|2.039	0	0	0	0	0	-15.917	0.937	0.956
VIM	P0DP91	ERCC6	2.176|1.958	4.134	2.067	2	1.827|1.710	0	0	0	0	0	-15.133	1.169	0.874
VIM	P0DPH7	TUBA3C	1.014|1.096	2.11	1.055	2	0.892|1.131	0	0	0	0	0	-15.91	1.05	0.936
VIM	P10412	H1-4	6.387|6.225	12.611	6.306	2	6.837|6.023	0	0	0	0	0	-15.917	0.983	0.956
VIM	P10599	TXN	1.207|1.391	2.597	1.299	2	1.086|1.335	0	0	0	0	0	-15.917	1.079	0.913
VIM	P10644	PRKAR1A	0.713|0.804	1.517	0.758	2	0.522|0.855	0	0	0	0	0	-15.631	1.135	0.893
VIM	P11021	HSPA5	3.157|3.010	6.167	3.084	2	2.606|2.912	0	0	0	0	0	-15.328	1.119	0.913
VIM	P11142	HSPA8	9.575|9.600	19.175	9.588	2	8.870|9.421	0	0	0	0	0	-15.756	1.049	0.943
VIM	P11387	TOP1	1.641|1.471	3.112	1.556	2	1.557|1.294	0	0	0	0	0	-15.821	1.096	0.912
VIM	P11388	TOP2A	4.384|4.043	8.427	4.213	2	4.308|3.553	0	0	0	0	0	-15.836	1.077	0.926
VIM	P11413	G6PD	1.792|2.340	4.132	2.066	2	1.811|2.496	0	0	0	0	0	-15.917	0.972	0.933
VIM	P11498	PC	4.139|3.764	7.903	3.951	2	3.825|3.897	0	0	0	0	0	-15.917	1.023	0.941
VIM	P11586	MTHFD1	0.367|.	0.728	0.364	2	.|0.272	0	0	0	0	0	-13.258	1.336	0.883
VIM	P11940	PABPC1	3.166|3.431	6.597	3.298	2	2.974|3.411	0	0	0	0	0	-15.917	1.036	0.94
VIM	P12081	HARS1	0.278|0.376	0.653	0.327	2	.|0.286	0	0	0	0	0	-15.917	1.142	0.89
VIM	P12109	COL6A1	1.263|1.328	2.592	1.296	2	1.152|1.220	0	0	0	0	0	-15.614	1.093	0.924
VIM	P12110	COL6A2	0.973|1.142	2.115	1.058	2	0.787|0.807	0.001	0.002	0.001	0.002	0.001	-12.924	1.328	0.739
VIM	P12111	COL6A3	1.952|2.838	4.79	2.395	2	1.955|1.506	0.016	0.032	0.016	0.032	0.016	-14.666	1.396	0.619
VIM	P12236	SLC25A6	1.223|1.310	2.533	1.267	2	1.217|1.260	0	0	0	0	0	-15.917	1.023	0.945
VIM	P12268	IMPDH2	0.779|1.033	1.812	0.906	2	0.530|1.196	0	0	0	0	0	-15.917	1.138	0.834
VIM	P12270	TPR	2.437|2.515	4.952	2.476	2	2.690|2.440	0	0	0	0	0	-15.917	0.967	0.956
VIM	P12273	PIP	0.270|.	0.631	0.315	2	.|.	0	0	0	0	0	-15.917	0.875	0.965
VIM	P12814	ACTN1	5.825|6.553	12.378	6.189	2	6.198|6.837	0	0	0	0	0	-15.917	0.951	0.955
VIM	P12956	XRCC6	0.964|1.673	2.637	1.318	2	0.635|1.501	0.016	0.032	0.016	0.032	0.016	-15.917	1.351	0.662
VIM	P13010	XRCC5	1.291|1.438	2.729	1.365	2	0.972|2.024	0	0	0	0	0	-15.917	0.973	0.952
VIM	P13489	RNH1	2.807|3.437	6.244	3.122	2	2.882|3.283	0	0	0	0	0	-15.917	1.015	0.928
VIM	P13611	VCAN	1.457|1.740	3.197	1.599	2	1.551|1.186	0	0	0	0	0	-15.535	1.178	0.843
VIM	P13612	ITGA4	0.371|0.376	0.747	0.374	2	.|.	0	0	0	0	0	-15.858	1.037	0.947
VIM	P13639	EEF2	4.648|6.418	11.066	5.533	2	4.674|6.015	0	0	0	0	0	-15.917	1.044	0.887
VIM	P13645	KRT10	16.254|10.426	26.681	13.34	2	4.809|6.203	0.479	0.926	0.479	0.926	0.479	-3.417	2.443	0.14
VIM	P13647	KRT5	6.479|5.511	11.99	5.995	2	1.646|2.034	0.977	1	0.977	1	0.977	3.04	3.276	0.001
VIM	P13726	F3	1.296|1.272	2.568	1.284	2	.|.	1	1	1	1	1	7.907	3.563	0
VIM	P13797	PLS3	1.153|1.368	2.521	1.261	2	1.186|2.389	0	0	0	0	0	-15.917	0.749	0.956
VIM	P13861	PRKAR2A	1.855|1.894	3.749	1.874	2	1.700|1.742	0	0	0	0	0	-15.496	1.089	0.928
VIM	P13987	CD59	2.830|2.716	5.546	2.773	2	0.761|0.986	0.994	0.998	0.994	0.998	0.994	4.63	3.201	0
VIM	P14373	TRIM27	0.341|0.315	0.656	0.328	2	.|.	0	0	0	0	0	-15.917	0.91	0.96
VIM	P14618	PKM	4.647|5.248	9.895	4.948	2	4.882|5.636	0	0	0	0	0	-15.917	0.943	0.956
VIM	P14625	HSP90B1	1.805|1.938	3.743	1.872	2	1.616|2.102	0	0	0	0	0	-15.917	1.016	0.947
VIM	P14649	MYL6B	0.370|0.378	0.749	0.374	2	0.373|.	0	0	0	0	0	-15.917	1.004	0.955
VIM	P14678	SNRPB	1.471|1.420	2.892	1.446	2	1.441|1.468	0	0	0	0	0	-15.917	0.994	0.955
VIM	P14866	HNRNPL	1.023|1.040	2.063	1.032	2	1.027|1.257	0	0	0	0	0	-15.917	0.908	0.956
VIM	P14868	DARS1	7.611|6.805	14.415	7.208	2	6.484|6.898	0	0	0	0	0	-15.895	1.078	0.92
VIM	P14923	JUP	1.556|0.952	2.508	1.254	2	0.255|0.279	1	1	1	1	1	7.068	4.706	0
VIM	P15144	ANPEP	1.784|1.640	3.424	1.712	2	0.299|0.396	1	1	1	1	1	9.01	4.976	0
VIM	P15170	GSPT1	0.877|1.031	1.908	0.954	2	1.566|0.945	0	0	0	0	0	-15.917	0.784	0.956
VIM	P15311	EZR	0.311|0.480	0.791	0.396	2	1.437|0.493	0	0	0	0	0	-15.917	0.47	0.96
VIM	P15529	CD46	14.239|13.703	27.942	13.971	2	17.060|14.136	0	0	0	0	0	-15.917	0.9	0.964
VIM	P15559	NQO1	0.935|1.030	1.966	0.983	2	0.778|1.065	0	0	0	0	0	-15.863	1.079	0.922
VIM	P15880	RPS2	8.070|7.978	16.049	8.024	2	8.218|7.749	0	0	0	0	0	-15.917	1.006	0.955
VIM	P15924	DSP	2.228|1.915	4.143	2.072	2	0.744|1.289	0.032	0.032	0.032	0.032	0.032	-3.417	2.115	0.475
VIM	P16070	CD44	7.359|7.210	14.569	7.284	2	1.762|1.521	1	1	1	1	1	9.075	4.45	0
VIM	P16152	CBR1	0.951|1.012	1.963	0.982	2	0.807|1.154	0	0	0	0	0	-15.917	1.017	0.948
VIM	P16298	PPP3CB	0.802|.	1.163	0.581	2	.|0.953	0	0	0	0	0	-15.917	0.61	0.965
VIM	P16401	H1-5	4.744|4.618	9.362	4.681	2	5.294|4.337	0	0	0	0	0	-15.917	0.977	0.956
VIM	P16402	H1-3	3.033|2.904	5.937	2.969	2	3.291|2.776	0	0	0	0	0	-15.917	0.982	0.956
VIM	P16403	H1-2	0.500|0.337	0.837	0.418	2	0.499|.	0	0	0	0	0	-15.917	0.839	0.956
VIM	P17096	HMGA1	0.528|0.577	1.104	0.552	2	0.575|.	0	0	0	0	0	-15.917	0.96	0.956
VIM	P17301	ITGA2	3.081|2.798	5.879	2.94	2	.|.	1	1	1	1	1	8.91	8.158	0
VIM	P17302	GJA1	0.619|0.692	1.311	0.655	2	0.368|0.560	0.001	0.001	0.001	0.001	0.001	-11.028	1.444	0.755
VIM	P17480	UBTF	2.177|1.915	4.092	2.046	2	2.168|1.873	0	0	0	0	0	-15.917	1.015	0.939
VIM	P17535	JUND	0.481|0.343	0.823	0.412	2	0.444|0.902	0	0	0	0	0	-15.917	0.651	0.963
VIM	P17655	CAPN2	1.501|1.911	3.412	1.706	2	1.210|2.443	0	0	0	0	0	-15.917	0.992	0.93
VIM	P17676	CEBPB	0.787|0.956	1.743	0.871	2	0.781|0.711	0	0	0	0	0	-15.692	1.169	0.844
VIM	P17812	CTPS1	.|0.305	0.665	0.333	2	.|0.300	0	0	0	0	0	-15.908	1.108	0.965
VIM	P17813	ENG	0.495|0.512	1.007	0.504	2	.|.	0.001	0.001	0.001	0.001	0.001	-8.339	1.398	0.752
VIM	P17844	DDX5	3.721|3.555	7.276	3.638	2	3.699|3.656	0	0	0	0	0	-15.917	0.989	0.955
VIM	P17858	PFKL	.|0.486	0.847	0.423	2	.|.	0	0	0	0	0	-15.917	1.175	0.797
VIM	P17931	LGALS3	1.804|2.310	4.114	2.057	2	1.791|1.999	0	0	0	0	0	-15.917	1.087	0.883
VIM	P17980	PSMC3	.|0.224	0.585	0.292	2	.|0.273	0	0	0	0	0	-15.917	1.073	0.965
VIM	P17987	TCP1	1.150|1.622	2.772	1.386	2	1.354|1.469	0	0	0	0	0	-15.917	0.982	0.916
VIM	P18077	RPL35A	1.039|1.297	2.336	1.168	2	1.046|1.023	0	0	0	0	0	-15.916	1.128	0.862
VIM	P18084	ITGB5	0.988|0.977	1.965	0.983	2	.|.	0.131	0.166	0.131	0.166	0.131	-2.238	2.727	0.216
VIM	P18085	ARF4	0.874|1.047	1.921	0.961	2	0.805|1.541	0	0	0	0	0	-15.917	0.862	0.956
VIM	P18124	RPL7	4.976|5.404	10.38	5.19	2	4.713|4.858	0	0	0	0	0	-15.803	1.085	0.922
VIM	P18206	VCL	1.708|3.021	4.729	2.364	2	1.770|2.920	0	0	0	0	0	-15.917	1.04	0.813
VIM	P18583	SON	2.443|2.416	4.859	2.43	2	2.522|2.350	0	0	0	0	0	-15.917	0.998	0.956
VIM	P18621	RPL17	6.536|6.433	12.969	6.484	2	6.116|6.275	0	0	0	0	0	-15.811	1.047	0.943
VIM	P18669	PGAM1	1.217|1.456	2.674	1.337	2	1.128|1.114	0	0	0	0	0	-15.41	1.192	0.832
VIM	P18754	RCC1	1.154|0.913	2.067	1.034	2	1.272|0.885	0	0	0	0	0	-15.917	0.974	0.937
VIM	P19013	KRT4	0.344|0.981	1.325	0.663	2	.|0.202	0.5	1	0.5	1	0.5	-8.284	3.283	0.041
VIM	P19022	CDH2	1.843|0.877	2.72	1.36	2	.|1.319	0	0.001	0	0.001	0	-15.917	1.031	0.767
VIM	P19338	NCL	0.861|0.908	1.769	0.885	2	0.742|1.089	0	0	0	0	0	-15.917	0.984	0.955
VIM	P19367	HK1	0.291|0.303	0.594	0.297	2	.|.	0	0	0	0	0	-15.917	0.824	0.96
VIM	P19387	POLR2C	0.325|0.278	0.603	0.301	2	.|0.231	0	0	0	0	0	-14.911	1.305	0.869
VIM	P19388	POLR2E	0.389|0.408	0.797	0.398	2	0.434|0.567	0	0	0	0	0	-15.917	0.803	0.962
VIM	P19447	ERCC3	0.749|0.725	1.474	0.737	2	0.635|0.649	0	0	0	0	0	-14.921	1.148	0.906
VIM	P19525	EIF2AK2	0.718|0.841	1.558	0.779	2	0.659|1.016	0	0	0	0	0	-15.917	0.952	0.952
VIM	P19784	CSNK2A2	0.190|0.236	0.427	0.213	2	.|.	0	0	0	0	0	-15.917	0.592	0.96
VIM	P19823	ITIH2	0.377|0.566	0.943	0.471	2	0.537|0.366	0	0	0	0	0	-15.917	1.064	0.882
VIM	P20042	EIF2S2	2.441|2.071	4.512	2.256	2	2.334|2.514	0	0	0	0	0	-15.917	0.931	0.955
VIM	P20073	ANXA7	0.941|1.360	2.301	1.15	2	0.466|1.217	0.016	0.032	0.016	0.032	0.016	-12.22	1.527	0.6
VIM	P20290	BTF3	0.852|0.659	1.511	0.756	2	0.554|0.569	0.002	0.004	0.002	0.004	0.002	-14.361	1.346	0.726
VIM	P20337	RAB3B	0.645|0.723	1.369	0.684	2	0.444|0.737	0	0	0	0	0	-15.032	1.196	0.871
VIM	P20700	LMNB1	2.433|2.457	4.89	2.445	2	2.607|2.254	0	0	0	0	0	-15.916	1.009	0.954
VIM	P20810	CAST	1.001|1.268	2.27	1.135	2	0.760|1.438	0	0	0	0	0	-15.917	1.085	0.886
VIM	P20908	COL5A1	1.330|1.335	2.665	1.332	2	1.212|0.928	0	0	0	0	0	-12.069	1.257	0.846
VIM	P21127	CDK11B	0.386|0.270	0.656	0.328	2	0.277|0.280	0	0	0	0	0	-15.917	1.177	0.866
VIM	P21266	GSTM3	0.149|0.160	0.309	0.154	2	0.211|0.238	0	0	0	0	0	-15.917	0.69	0.96
VIM	P21283	ATP6V1C1	0.202|0.322	0.524	0.262	2	.|0.442	0	0	0	0	0	-15.917	0.594	0.96
VIM	P21291	CSRP1	0.915|1.288	2.203	1.101	2	0.901|1.432	0	0	0	0	0	-15.917	0.97	0.922
VIM	P21333	FLNA	1.006|1.319	2.324	1.162	2	1.119|0.972	0	0	0	0	0	-15.917	1.114	0.855
VIM	P21399	ACO1	0.442|0.480	0.922	0.461	2	0.423|0.529	0	0	0	0	0	-15.917	0.974	0.955
VIM	P21589	NT5E	6.217|4.826	11.044	5.522	2	4.220|3.663	0.016	0.032	0.016	0.032	0.016	-12.765	1.405	0.611
VIM	P21675	TAF1	0.290|0.320	0.61	0.305	2	0.319|0.268	0	0	0	0	0	-15.917	1.044	0.944
VIM	P21980	TGM2	4.133|4.137	8.269	4.135	2	3.523|2.893	0	0	0	0	0	-10.92	1.295	0.82
VIM	P22059	OSBP	.|0.285	0.645	0.323	2	.|0.282	0	0	0	0	0	-15.914	1.144	0.965
VIM	P22087	FBL	4.480|4.711	9.191	4.595	2	4.867|4.757	0	0	0	0	0	-15.917	0.955	0.956
VIM	P22090	RPS4Y1	2.393|2.063	4.456	2.228	2	2.392|2.113	0	0	0	0	0	-15.917	0.991	0.944
VIM	P22102	GART	0.451|0.630	1.082	0.541	2	0.357|0.579	0	0	0	0	0	-15.917	1.19	0.824
VIM	P22105	TNXB	0.749|0.896	1.645	0.823	2	1.077|0.769	0	0	0	0	0	-15.917	0.904	0.96
VIM	P22234	PAICS	0.743|0.985	1.728	0.864	2	0.697|1.164	0	0	0	0	0	-15.917	0.959	0.935
VIM	P22314	UBA1	1.700|2.181	3.881	1.941	2	1.800|2.331	0	0	0	0	0	-15.917	0.947	0.943
VIM	P22392	NME2	0.884|1.195	2.079	1.039	2	0.713|1.269	0	0	0	0	0	-15.917	1.093	0.86
VIM	P22413	ENPP1	0.257|0.207	0.464	0.232	2	.|.	0	0	0	0	0	-15.917	0.644	0.96
VIM	P22531	SPRR2E	0.250|.	0.61	0.305	2	.|.	0	0	0	0	0	-15.917	0.846	0.965
VIM	P22626	HNRNPA2B1	0.341|0.420	0.761	0.381	2	0.317|0.309	0	0	0	0	0	-15.626	1.217	0.873
VIM	P22692	IGFBP4	0.398|0.419	0.817	0.409	2	.|.	0	0	0	0	0	-15.177	1.134	0.905
VIM	P23142	FBLN1	1.249|1.331	2.58	1.29	2	1.217|0.971	0	0	0	0	0	-14.479	1.186	0.876
VIM	P23246	SFPQ	0.542|0.645	1.188	0.594	2	0.609|0.564	0	0	0	0	0	-15.917	1.014	0.936
VIM	P23284	PPIB	1.053|0.876	1.929	0.965	2	0.822|1.269	0	0	0	0	0	-15.917	0.944	0.951
VIM	P23381	WARS1	0.349|0.505	0.854	0.427	2	0.368|0.457	0	0	0	0	0	-15.917	1.041	0.901
VIM	P23396	RPS3	10.006|9.132	19.138	9.569	2	9.605|9.363	0	0	0	0	0	-15.917	1.009	0.946
VIM	P23458	JAK1	0.423|0.660	1.083	0.542	2	1.007|0.530	0	0	0	0	0	-15.917	0.741	0.959
VIM	P23470	PTPRG	0.336|0.367	0.703	0.352	2	.|.	0	0	0	0	0	-15.917	0.976	0.953
VIM	P23497	SP100	1.691|1.627	3.317	1.659	2	1.747|1.778	0	0	0	0	0	-15.917	0.941	0.956
VIM	P23528	CFL1	2.785|3.179	5.964	2.982	2	2.697|3.062	0	0	0	0	0	-15.917	1.038	0.931
VIM	P23634	ATP2B4	0.244|0.539	0.783	0.391	2	.|.	0.011	0.022	0.011	0.022	0.011	-15.917	1.086	0.693
VIM	P23743	DGKA	0.289|0.513	0.802	0.401	2	.|0.508	0	0	0	0	0	-15.917	0.79	0.955
VIM	P24534	EEF1B2	1.044|1.070	2.114	1.057	2	0.896|1.221	0	0	0	0	0	-15.917	1.011	0.953
VIM	P24821	TNC	3.711|4.116	7.827	3.913	2	3.702|2.534	0	0	0	0	0	-13.156	1.278	0.8
VIM	P24844	MYL9	4.010|4.200	8.21	4.105	2	3.992|3.952	0	0	0	0	0	-15.91	1.033	0.945
VIM	P24928	POLR2A	1.204|1.079	2.284	1.142	2	1.183|1.050	0	0	0	0	0	-15.917	1.025	0.939
VIM	P25205	MCM3	0.185|0.195	0.381	0.19	2	.|0.267	0	0	0	0	0	-15.917	0.712	0.963
VIM	P25398	RPS12	0.750|0.996	1.746	0.873	2	0.572|1.151	0	0	0	0	0	-15.917	1.075	0.878
VIM	P25705	ATP5F1A	0.782|0.825	1.607	0.804	2	0.858|0.701	0	0	0	0	0	-15.913	1.036	0.944
VIM	P26006	ITGA3	1.011|0.918	1.929	0.964	2	.|.	0.221	0.411	0.221	0.411	0.221	-3.417	2.677	0.198
VIM	P26038	MSN	5.492|5.836	11.328	5.664	2	6.206|5.285	0	0	0	0	0	-15.917	0.989	0.953
VIM	P26196	DDX6	0.491|0.636	1.127	0.564	2	0.311|0.771	0	0	0	0	0	-15.917	1.15	0.865
VIM	P26232	CTNNA2	0.341|.	0.701	0.351	2	.|.	0	0	0	0	0	-15.917	0.973	0.965
VIM	P26358	DNMT1	1.167|1.468	2.635	1.317	2	1.348|1.026	0	0	0	0	0	-15.917	1.12	0.865
VIM	P26368	U2AF2	0.910|0.977	1.887	0.943	2	0.835|0.946	0	0	0	0	0	-15.878	1.061	0.933
VIM	P26373	RPL13	6.588|6.591	13.179	6.589	2	6.592|6.171	0	0	0	0	0	-15.839	1.033	0.948
VIM	P26447	S100A4	2.382|2.805	5.186	2.593	2	2.284|2.903	0	0	0	0	0	-15.917	1.007	0.936
VIM	P26583	HMGB2	1.281|1.350	2.631	1.316	2	1.100|1.116	0	0	0	0	0	-14.338	1.187	0.879
VIM	P26599	PTBP1	1.640|1.793	3.433	1.716	2	1.456|1.920	0	0	0	0	0	-15.917	1.026	0.941
VIM	P26639	TARS1	0.333|0.358	0.691	0.346	2	0.283|0.330	0	0	0	0	0	-15.633	1.133	0.924
VIM	P26640	VARS1	1.193|1.305	2.498	1.249	2	0.933|1.069	0	0	0	0	0	-13.54	1.251	0.824
VIM	P26641	EEF1G	2.570|2.948	5.518	2.759	2	2.506|2.951	0	0	0	0	0	-15.917	1.015	0.938
VIM	P27105	STOM	1.526|1.553	3.079	1.539	2	1.294|1.595	0	0	0	0	0	-15.648	1.071	0.934
VIM	P27348	YWHAQ	1.302|1.404	2.706	1.353	2	1.324|1.379	0	0	0	0	0	-15.917	1.001	0.95
VIM	P27448	MARK3	0.371|0.393	0.765	0.382	2	0.345|0.392	0	0	0	0	0	-15.913	1.039	0.947
VIM	P27487	DPP4	2.234|2.039	4.273	2.136	2	.|.	1	1	1	1	1	8.926	5.929	0
VIM	P27635	RPL10	6.345|6.025	12.37	6.185	2	5.987|5.408	0	0	0	0	0	-15.672	1.087	0.926
VIM	P27708	CAD	.|0.263	0.623	0.312	2	.|0.274	0	0	0	0	0	-15.917	1.138	0.967
VIM	P27797	CALR	0.568|0.677	1.245	0.622	2	0.525|0.475	0	0	0	0	0	-15.02	1.246	0.835
VIM	P27816	MAP4	13.215|11.896	25.112	12.556	2	12.415|12.086	0	0	0	0	0	-15.917	1.025	0.94
VIM	P27824	CANX	0.709|0.776	1.484	0.742	2	.|0.627	0	0	0	0	0	-14.932	1.184	0.88
VIM	P28288	ABCD3	0.980|0.888	1.869	0.934	2	0.846|0.853	0	0	0	0	0	-15.768	1.1	0.913
VIM	P28290	ITPRID2	0.983|1.021	2.004	1.002	2	0.802|0.827	0	0	0	0	0	-13.267	1.23	0.856
VIM	P28300	LOX	0.262|0.326	0.589	0.294	2	.|.	0	0	0	0	0	-15.917	0.817	0.96
VIM	P28370	SMARCA1	0.473|0.430	0.903	0.451	2	0.450|.	0	0	0	0	0	-15.917	1.003	0.949
VIM	P28482	MAPK1	1.039|1.247	2.286	1.143	2	0.753|0.698	0.017	0.032	0.017	0.032	0.017	-6.377	1.577	0.54
VIM	P28799	GRN	0.577|0.711	1.288	0.644	2	0.568|0.540	0	0	0	0	0	-15.818	1.163	0.864
VIM	P29083	GTF2E1	.|0.183	0.544	0.272	2	.|0.176	0	0	0	0	0	-15.872	1.549	0.965
VIM	P29279	CCN2	1.975|2.581	4.557	2.278	2	1.838|1.152	0.016	0.032	0.016	0.032	0.016	-8.925	1.565	0.562
VIM	P29317	EPHA2	0.840|0.770	1.61	0.805	2	.|.	0.032	0.032	0.032	0.032	0.032	-3.417	2.234	0.304
VIM	P29373	CRABP2	1.510|1.813	3.323	1.661	2	1.090|2.409	0	0	0	0	0	-15.917	1.026	0.928
VIM	P29401	TKT	0.512|0.511	1.023	0.512	2	0.420|0.342	0	0	0	0	0	-11.953	1.351	0.843
VIM	P29508	SERPINB3	0.936|.	1.296	0.648	2	.|.	0.016	0.032	0.016	0.032	0.016	-15.917	1.799	0.666
VIM	P29558	RBMS1	0.186|0.229	0.415	0.208	2	.|0.300	0	0	0	0	0	-15.917	0.691	0.963
VIM	P29590	PML	2.695|2.957	5.652	2.826	2	2.868|2.617	0	0	0	0	0	-15.917	1.032	0.939
VIM	P29692	EEF1D	1.575|1.724	3.299	1.649	2	1.545|1.645	0	0	0	0	0	-15.917	1.035	0.938
VIM	P29966	MARCKS	.|0.405	0.765	0.383	2	.|0.292	0	0	0	0	0	-14.354	1.308	0.863
VIM	P30041	PRDX6	.|0.424	0.785	0.392	2	0.229|0.477	0	0	0	0	0	-15.624	1.186	0.894
VIM	P30044	PRDX5	0.807|0.965	1.772	0.886	2	0.793|1.107	0	0	0	0	0	-15.917	0.945	0.951
VIM	P30050	RPL12	1.812|2.361	4.173	2.086	2	1.561|2.405	0	0	0	0	0	-15.917	1.077	0.884
VIM	P30085	CMPK1	0.432|0.507	0.939	0.469	2	0.389|0.518	0	0	0	0	0	-15.917	1.046	0.932
VIM	P30101	PDIA3	1.381|1.330	2.711	1.355	2	1.249|1.236	0	0	0	0	0	-15.574	1.091	0.926
VIM	P30153	PPP2R1A	1.558|1.357	2.915	1.457	2	0.997|1.265	0	0	0	0	0	-13.236	1.298	0.776
VIM	P30260	CDC27	0.782|0.627	1.409	0.704	2	0.595|0.546	0	0	0	0	0	-15.361	1.236	0.811
VIM	P30414	NKTR	0.496|0.368	0.863	0.432	2	0.388|0.508	0	0	0	0	0	-15.917	0.972	0.935
VIM	P30520	ADSS2	.|0.204	0.564	0.282	2	0.223|0.257	0	0	0	0	0	-15.917	1.178	0.967
VIM	P30559	OXTR	0.211|0.238	0.449	0.225	2	.|0.142	0	0	0	0	0	-12.742	1.58	0.823
VIM	P30622	CLIP1	0.332|0.328	0.66	0.33	2	.|0.307	0	0	0	0	0	-15.766	1.074	0.942
VIM	P30626	SRI	0.282|0.391	0.674	0.337	2	.|.	0	0	0	0	0	-15.917	0.935	0.937
VIM	P30876	POLR2B	1.160|1.242	2.402	1.201	2	1.154|1.302	0	0	0	0	0	-15.917	0.98	0.954
VIM	P31151	S100A7	3.512|.	3.872	1.936	2	.|.	0.5	1	0.5	1	0.5	-15.917	5.373	0.052
VIM	P31689	DNAJA1	1.109|1.175	2.284	1.142	2	0.694|1.102	0	0	0	0	0	-11.678	1.306	0.798
VIM	P31943	HNRNPH1	2.050|2.106	4.156	2.078	2	1.880|2.440	0	0	0	0	0	-15.917	0.97	0.956
VIM	P31946	YWHAB	1.073|1.175	2.249	1.124	2	1.080|0.977	0	0	0	0	0	-15.771	1.095	0.917
VIM	P31948	STIP1	0.222|0.518	0.74	0.37	2	0.199|0.208	0.485	0.971	0.485	0.971	0.485	-15.72	1.814	0.133
VIM	P31949	S100A11	0.672|0.776	1.448	0.724	2	0.710|0.959	0	0	0	0	0	-15.917	0.877	0.96
VIM	P32119	PRDX2	0.827|0.905	1.732	0.866	2	0.397|0.675	0.03	0.032	0.03	0.032	0.03	-3.533	1.673	0.489
VIM	P32780	GTF2H1	0.421|0.318	0.739	0.369	2	0.343|0.226	0	0	0	0	0	-15.311	1.327	0.816
VIM	P32969	RPL9	2.779|2.729	5.508	2.754	2	2.772|2.684	0	0	0	0	0	-15.917	1.01	0.953
VIM	P33176	KIF5B	1.782|2.257	4.039	2.019	2	1.915|2.276	0	0	0	0	0	-15.917	0.967	0.939
VIM	P33992	MCM5	.|0.181	0.542	0.271	2	.|0.275	0	0	0	0	0	-15.917	0.985	0.968
VIM	P34897	SHMT2	.|0.229	0.589	0.295	2	.|.	0	0	0	0	0	-15.917	0.817	0.965
VIM	P35052	GPC1	0.855|0.466	1.32	0.66	2	.|.	0.016	0.032	0.016	0.032	0.016	-11	1.832	0.582
VIM	P35221	CTNNA1	4.243|3.973	8.216	4.108	2	1.296|1.671	0.409	0.742	0.409	0.742	0.409	-2.487	2.792	0.154
VIM	P35222	CTNNB1	3.995|3.802	7.797	3.899	2	1.189|1.414	0.924	0.982	0.924	0.982	0.924	1.86	3.007	0.005
VIM	P35237	SERPINB6	0.533|0.545	1.078	0.539	2	0.325|0.713	0	0	0	0	0	-15.358	1.12	0.923
VIM	P35240	NF2	0.652|0.673	1.324	0.662	2	0.473|0.581	0	0	0	0	0	-13.225	1.263	0.86
VIM	P35241	RDX	0.499|0.578	1.077	0.538	2	0.619|0.690	0	0	0	0	0	-15.917	0.824	0.963
VIM	P35249	RFC4	0.260|0.244	0.504	0.252	2	0.404|.	0	0	0	0	0	-15.917	0.623	0.959
VIM	P35250	RFC2	0.347|0.304	0.651	0.325	2	0.341|0.319	0	0	0	0	0	-15.917	0.987	0.95
VIM	P35251	RFC1	0.479|0.250	0.729	0.364	2	0.356|0.321	0	0	0	0	0	-15.917	1.078	0.838
VIM	P35268	RPL22	2.136|2.206	4.342	2.171	2	2.126|1.864	0	0	0	0	0	-15.547	1.091	0.927
VIM	P35442	THBS2	.|0.629	0.989	0.495	2	0.559|0.386	0	0	0	0	0	-15.917	1.064	0.842
VIM	P35527	KRT9	13.115|10.446	23.561	11.78	2	7.912|8.375	0.016	0.032	0.016	0.032	0.016	-11.256	1.447	0.588
VIM	P35555	FBN1	1.105|1.499	2.604	1.302	2	1.373|0.789	0.001	0.003	0.001	0.003	0.001	-15.65	1.251	0.736
VIM	P35556	FBN2	0.227|0.312	0.539	0.27	2	0.337|0.276	0	0	0	0	0	-15.917	0.884	0.954
VIM	P35579	MYH9	46.779|49.402	96.181	48.09	2	50.383|45.529	0	0	0	0	0	-15.917	1.004	0.951
VIM	P35580	MYH10	2.870|2.730	5.6	2.8	2	3.406|2.605	0	0	0	0	0	-15.917	0.94	0.956
VIM	P35606	COPB2	0.828|1.147	1.975	0.988	2	0.738|1.598	0	0	0	0	0	-15.917	0.909	0.946
VIM	P35611	ADD1	2.110|2.033	4.143	2.071	2	1.961|1.731	0	0	0	0	0	-15.195	1.124	0.911
VIM	P35625	TIMP3	.|0.227	0.587	0.294	2	.|.	0	0	0	0	0	-15.917	0.815	0.965
VIM	P35637	FUS	0.414|0.498	0.911	0.456	2	.|0.525	0	0	0	0	0	-15.917	0.868	0.96
VIM	P35658	NUP214	1.491|1.307	2.798	1.399	2	1.391|1.259	0	0	0	0	0	-15.917	1.057	0.925
VIM	P35659	DEK	3.494|3.374	6.868	3.434	2	3.648|3.061	0	0	0	0	0	-15.91	1.028	0.948
VIM	P35908	KRT2	9.963|7.593	17.556	8.778	2	4.813|5.811	0.017	0.032	0.017	0.032	0.017	-6.116	1.66	0.532
VIM	P35998	PSMC2	1.045|1.237	2.282	1.141	2	0.886|1.781	0	0	0	0	0	-15.917	0.908	0.964
VIM	P36507	MAP2K2	0.433|0.713	1.146	0.573	2	0.507|0.871	0	0	0	0	0	-15.917	0.862	0.943
VIM	P36542	ATP5F1C	2.731|2.505	5.236	2.618	2	2.660|2.573	0	0	0	0	0	-15.917	1.001	0.949
VIM	P36578	RPL4	6.473|7.679	14.153	7.076	2	6.912|6.858	0	0	0	0	0	-15.917	1.028	0.929
VIM	P37108	SRP14	2.887|2.421	5.308	2.654	2	2.680|2.318	0	0	0	0	0	-15.917	1.065	0.912
VIM	P37198	NUP62	0.516|0.504	1.02	0.51	2	0.570|0.700	0	0	0	0	0	-15.917	0.808	0.96
VIM	P37235	HPCAL1	.|0.251	0.611	0.306	2	.|0.441	0	0	0	0	0	-15.917	0.693	0.967
VIM	P37802	TAGLN2	1.467|2.187	3.653	1.827	2	1.212|2.359	0	0	0	0	0	-15.917	1.08	0.837
VIM	P38159	RBMX	.|0.190	0.55	0.275	2	.|0.384	0	0	0	0	0	-15.917	0.717	0.967
VIM	P38606	ATP6V1A	0.427|0.480	0.907	0.453	2	0.388|0.728	0	0	0	0	0	-15.917	0.852	0.963
VIM	P38646	HSPA9	0.740|0.739	1.479	0.74	2	0.746|0.515	0	0	0	0	0	-13.9	1.193	0.89
VIM	P38919	EIF4A3	2.578|2.601	5.179	2.589	2	2.695|2.734	0	0	0	0	0	-15.917	0.954	0.956
VIM	P39019	RPS19	1.859|1.845	3.703	1.852	2	1.962|1.539	0	0	0	0	0	-15.65	1.066	0.937
VIM	P39023	RPL3	6.181|6.370	12.551	6.275	2	6.189|6.234	0	0	0	0	0	-15.917	1.01	0.952
VIM	P39656	DDOST	0.422|0.387	0.808	0.404	2	0.331|0.355	0	0	0	0	0	-15.325	1.179	0.906
VIM	P40222	TXLNA	0.874|1.100	1.974	0.987	2	0.988|0.635	0	0	0	0	0	-15.191	1.246	0.775
VIM	P40227	CCT6A	1.156|1.436	2.592	1.296	2	1.107|1.398	0	0	0	0	0	-15.917	1.041	0.914
VIM	P40261	NNMT	0.488|0.917	1.404	0.702	2	0.484|1.191	0	0	0	0	0	-15.917	0.924	0.89
VIM	P40429	RPL13A	3.445|3.823	7.267	3.634	2	3.209|3.212	0	0	0	0	0	-15.547	1.132	0.894
VIM	P40925	MDH1	0.195|0.209	0.405	0.202	2	.|0.233	0	0	0	0	0	-15.917	0.866	0.96
VIM	P40937	RFC5	0.646|0.603	1.248	0.624	2	0.525|0.499	0	0	0	0	0	-14.438	1.219	0.877
VIM	P40938	RFC3	0.905|0.799	1.704	0.852	2	0.797|0.627	0	0	0	0	0	-14.83	1.206	0.848
VIM	P40939	HADHA	1.410|1.387	2.797	1.398	2	1.434|1.350	0	0	0	0	0	-15.917	1.005	0.954
VIM	P41091	EIF2S3	3.534|3.403	6.937	3.469	2	3.418|3.574	0	0	0	0	0	-15.917	0.992	0.955
VIM	P41208	CETN2	1.006|1.020	2.026	1.013	2	0.985|0.838	0	0	0	0	0	-15.134	1.115	0.918
VIM	P41214	EIF2D	0.360|0.362	0.722	0.361	2	0.348|.	0	0	0	0	0	-15.871	1.037	0.95
VIM	P41223	BUD31	0.476|0.517	0.993	0.497	2	0.533|0.488	0	0	0	0	0	-15.917	0.974	0.955
VIM	P41227	NAA10	0.459|0.601	1.06	0.53	2	0.537|0.529	0	0	0	0	0	-15.917	0.994	0.93
VIM	P41252	IARS1	8.544|7.724	16.268	8.134	2	7.281|7.609	0	0	0	0	0	-15.814	1.093	0.916
VIM	P41567	EIF1	.|0.239	0.6	0.3	2	.|.	0	0	0	0	0	-15.917	0.832	0.965
VIM	P42166	TMPO	.|0.219	0.579	0.29	2	0.298|.	0	0	0	0	0	-15.917	0.971	0.968
VIM	P42167	TMPO	1.015|0.852	1.867	0.934	2	0.643|0.889	0	0	0	0	0	-14.849	1.235	0.805
VIM	P42224	STAT1	1.908|2.519	4.427	2.214	2	1.546|2.740	0	0	0	0	0	-15.917	1.076	0.88
VIM	P42330	AKR1C3	0.340|0.402	0.741	0.371	2	0.383|0.488	0	0	0	0	0	-15.917	0.857	0.963
VIM	P42677	RPS27	1.240|1.444	2.683	1.342	2	1.358|1.220	0	0	0	0	0	-15.917	1.043	0.927
VIM	P42765	ACAA2	0.259|.	0.62	0.31	2	.|0.320	0	0	0	0	0	-15.917	0.968	0.967
VIM	P42766	RPL35	2.664|2.394	5.058	2.529	2	2.469|2.512	0	0	0	0	0	-15.917	1.015	0.942
VIM	P43235	CTSK	0.445|0.417	0.863	0.431	2	.|0.339	0	0	0	0	0	-14.195	1.271	0.876
VIM	P43243	MATR3	4.902|4.658	9.56	4.78	2	5.125|4.874	0	0	0	0	0	-15.917	0.956	0.956
VIM	P43307	SSR1	0.522|0.498	1.02	0.51	2	0.390|0.386	0	0	0	0	0	-13.113	1.314	0.854
VIM	P43487	RANBP1	0.274|.	0.634	0.317	2	0.302|0.553	0	0	0	0	0	-15.917	0.776	0.968
VIM	P43686	PSMC4	0.646|0.817	1.463	0.731	2	0.494|1.067	0	0	0	0	0	-15.917	1.008	0.925
VIM	P45880	VDAC2	3.346|0.615	3.961	1.981	2	2.761|2.710	0	0	0	0	0	-15.917	0.724	0.881
VIM	P45974	USP5	0.246|0.463	0.71	0.355	2	0.392|0.283	0	0	0	0	0	-15.917	1.066	0.85
VIM	P46013	MKI67	3.168|2.702	5.87	2.935	2	3.073|2.706	0	0	0	0	0	-15.917	1.018	0.934
VIM	P46060	RANGAP1	2.050|2.200	4.251	2.125	2	2.032|2.242	0	0	0	0	0	-15.917	0.996	0.951
VIM	P46063	RECQL	0.338|0.516	0.854	0.427	2	.|0.422	0	0	0	0	0	-15.917	1.013	0.903
VIM	P46087	NOP2	0.698|0.822	1.52	0.76	2	0.837|0.741	0	0	0	0	0	-15.917	0.965	0.949
VIM	P46100	ATRX	0.548|.	0.908	0.454	2	0.391|.	0	0	0	0	0	-15.917	1.161	0.832
VIM	P46736	BRCC3	0.362|0.333	0.695	0.347	2	0.272|0.355	0	0	0	0	0	-15.736	1.118	0.928
VIM	P46776	RPL27A	4.443|4.317	8.76	4.38	2	4.232|4.380	0	0	0	0	0	-15.917	1.017	0.951
VIM	P46777	RPL5	1.440|1.389	2.828	1.414	2	1.248|1.264	0	0	0	0	0	-15.164	1.126	0.911
VIM	P46778	RPL21	3.229|3.352	6.581	3.29	2	3.013|3.315	0	0	0	0	0	-15.883	1.041	0.944
VIM	P46779	RPL28	2.944|3.313	6.258	3.129	2	3.126|3.274	0	0	0	0	0	-15.917	0.978	0.951
VIM	P46781	RPS9	11.346|10.533	21.879	10.939	2	10.632|10.499	0	0	0	0	0	-15.917	1.035	0.941
VIM	P46782	RPS5	4.010|3.955	7.964	3.982	2	4.505|3.674	0	0	0	0	0	-15.917	0.979	0.956
VIM	P46783	RPS10	1.641|1.547	3.188	1.594	2	1.515|1.856	0	0	0	0	0	-15.917	0.95	0.956
VIM	P46821	MAP1B	13.997|12.915	26.912	13.456	2	12.848|12.880	0	0	0	0	0	-15.916	1.046	0.937
VIM	P46939	UTRN	1.022|1.122	2.144	1.072	2	0.900|1.102	0	0	0	0	0	-15.867	1.076	0.924
VIM	P46940	IQGAP1	12.172|11.160	23.332	11.666	2	11.373|10.394	0	0	0	0	0	-15.866	1.073	0.927
VIM	P47755	CAPZA2	0.929|1.280	2.209	1.104	2	1.926|1.330	0	0	0	0	0	-15.917	0.69	0.964
VIM	P47756	CAPZB	2.752|3.160	5.912	2.956	2	2.999|3.194	0	0	0	0	0	-15.917	0.955	0.953
VIM	P47897	QARS1	4.852|4.608	9.46	4.73	2	4.442|4.684	0	0	0	0	0	-15.91	1.037	0.944
VIM	P47914	RPL29	3.358|3.453	6.812	3.406	2	3.568|3.240	0	0	0	0	0	-15.917	1.002	0.954
VIM	P48059	LIMS1	.|0.720	1.08	0.54	2	0.501|0.764	0	0	0	0	0	-15.917	0.873	0.921
VIM	P48426	PIP4K2A	0.355|0.342	0.697	0.348	2	.|0.421	0	0	0	0	0	-15.917	0.828	0.963
VIM	P48444	ARCN1	1.091|1.617	2.708	1.354	2	0.837|1.883	0	0	0	0	0	-15.917	1.078	0.841
VIM	P48507	GCLM	.|0.193	0.554	0.277	2	.|.	0	0	0	0	0	-15.917	0.768	0.965
VIM	P48634	PRRC2A	0.277|0.441	0.719	0.359	2	0.353|0.428	0	0	0	0	0	-15.917	0.924	0.932
VIM	P48643	CCT5	0.987|1.151	2.137	1.069	2	1.217|1.285	0	0	0	0	0	-15.917	0.855	0.956
VIM	P48651	PTDSS1	0.345|0.300	0.645	0.322	2	0.297|0.325	0	0	0	0	0	-15.917	1.038	0.94
VIM	P48681	NES	0.289|0.455	0.744	0.372	2	0.637|0.484	0	0	0	0	0	-15.917	0.671	0.962
VIM	P48729	CSNK1A1	0.308|0.316	0.624	0.312	2	0.364|0.330	0	0	0	0	0	-15.917	0.899	0.96
VIM	P48735	IDH2	.|0.224	0.584	0.292	2	.|.	0	0	0	0	0	-15.917	0.811	0.965
VIM	P48739	PITPNB	.|0.564	0.924	0.462	2	.|0.764	0	0	0	0	0	-15.917	0.605	0.965
VIM	P48960	ADGRE5	.|0.209	0.569	0.284	2	.|.	0	0	0	0	0	-15.917	0.789	0.965
VIM	P49023	PXN	0.414|0.535	0.95	0.475	2	.|0.615	0	0	0	0	0	-15.917	0.772	0.959
VIM	P49207	RPL34	1.281|1.260	2.54	1.27	2	1.172|1.430	0	0	0	0	0	-15.917	0.981	0.956
VIM	P49257	LMAN1	0.656|0.690	1.345	0.673	2	0.391|0.712	0	0	0	0	0	-13.221	1.275	0.851
VIM	P49327	FASN	1.657|1.985	3.641	1.821	2	1.476|1.864	0	0	0	0	0	-15.917	1.098	0.893
VIM	P49368	CCT3	1.330|1.840	3.17	1.585	2	1.185|1.790	0	0	0	0	0	-15.917	1.088	0.857
VIM	P49411	TUFM	0.435|0.383	0.819	0.409	2	0.275|0.480	0	0	0	0	0	-15.791	1.127	0.917
VIM	P49458	SRP9	1.632|1.394	3.027	1.513	2	1.321|1.499	0	0	0	0	0	-15.917	1.076	0.911
VIM	P49588	AARS1	0.446|0.759	1.205	0.602	2	0.384|0.579	0.009	0.018	0.009	0.018	0.009	-15.917	1.278	0.7
VIM	P49750	YLPM1	.|0.300	0.661	0.33	2	.|.	0	0	0	0	0	-15.917	0.917	0.965
VIM	P49756	RBM25	1.697|1.455	3.152	1.576	2	1.626|1.346	0	0	0	0	0	-15.917	1.065	0.917
VIM	P49757	NUMB	0.336|0.329	0.665	0.333	2	0.281|.	0	0	0	0	0	-15.062	1.182	0.916
VIM	P49770	EIF2B2	0.711|0.681	1.392	0.696	2	0.625|0.451	0	0	0	0	0	-12.382	1.31	0.833
VIM	P49773	HINT1	0.573|1.264	1.838	0.919	2	0.404|1.308	0.016	0.032	0.016	0.032	0.016	-15.917	1.264	0.647
VIM	P49790	NUP153	2.530|2.450	4.98	2.49	2	2.798|2.425	0	0	0	0	0	-15.917	0.956	0.956
VIM	P49792	RANBP2	4.047|4.136	8.183	4.092	2	4.114|3.986	0	0	0	0	0	-15.917	1.01	0.953
VIM	P49848	TAF6	0.284|0.276	0.561	0.28	2	.|.	0	0	0	0	0	-15.917	0.778	0.96
VIM	P49916	LIG3	0.556|0.501	1.057	0.529	2	0.540|0.387	0	0	0	0	0	-15.494	1.156	0.902
VIM	P50281	MMP14	1.889|1.847	3.736	1.868	2	.|.	1	1	1	1	1	9.073	5.184	0
VIM	P50395	GDI2	1.032|1.133	2.164	1.082	2	1.059|1.087	0	0	0	0	0	-15.917	1.008	0.946
VIM	P50402	EMD	1.480|1.649	3.13	1.565	2	1.211|1.667	0	0	0	0	0	-15.79	1.101	0.91
VIM	P50454	SERPINH1	1.192|1.481	2.673	1.336	2	0.965|1.371	0	0	0	0	0	-15.82	1.162	0.841
VIM	P50479	PDLIM4	0.701|1.011	1.713	0.856	2	0.586|1.254	0	0	0	0	0	-15.917	0.999	0.901
VIM	P50502	ST13	0.543|0.743	1.285	0.643	2	.|0.975	0	0	0	0	0	-15.917	0.659	0.96
VIM	P50552	VASP	0.284|0.611	0.895	0.448	2	.|0.514	0	0	0	0	0	-15.917	0.87	0.91
VIM	P50570	DNM2	0.795|1.028	1.823	0.912	2	0.803|1.029	0	0	0	0	0	-15.917	1.003	0.923
VIM	P50579	METAP2	.|0.278	0.639	0.319	2	0.259|.	0	0	0	0	0	-15.754	1.232	0.965
VIM	P50914	RPL14	1.671|2.041	3.712	1.856	2	1.683|2.077	0	0	0	0	0	-15.917	0.993	0.936
VIM	P50990	CCT8	0.741|1.211	1.952	0.976	2	0.843|1.100	0	0	0	0	0	-15.917	1.013	0.859
VIM	P50991	CCT4	1.086|1.303	2.389	1.194	2	1.037|1.284	0	0	0	0	0	-15.917	1.035	0.923
VIM	P50995	ANXA11	1.055|1.304	2.359	1.18	2	0.528|1.073	0.016	0.032	0.016	0.032	0.016	-7.398	1.567	0.551
VIM	P51114	FXR1	1.143|1.393	2.536	1.268	2	1.339|1.593	0	0	0	0	0	-15.917	0.868	0.956
VIM	P51116	FXR2	.|0.392	0.752	0.376	2	.|0.447	0	0	0	0	0	-15.917	0.841	0.967
VIM	P51148	RAB5C	0.242|0.432	0.675	0.337	2	.|0.524	0	0	0	0	0	-15.917	0.643	0.96
VIM	P51149	RAB7A	0.711|0.744	1.456	0.728	2	0.457|0.832	0	0	0	0	0	-14.592	1.181	0.891
VIM	P51153	RAB13	0.517|0.568	1.085	0.542	2	0.512|0.527	0	0	0	0	0	-15.917	1.044	0.939
VIM	P51531	SMARCA2	0.829|0.377	1.206	0.603	2	.|0.657	0	0	0	0	0	-15.917	0.918	0.864
VIM	P51532	SMARCA4	2.154|2.083	4.237	2.119	2	1.973|1.843	0	0	0	0	0	-15.333	1.111	0.919
VIM	P51608	MECP2	1.165|1.219	2.383	1.192	2	1.284|1.122	0	0	0	0	0	-15.917	0.993	0.954
VIM	P51610	HCFC1	0.303|.	0.663	0.332	2	0.371|1.748	0	0	0	0	0	-15.917	0.412	0.965
VIM	P51665	PSMD7	.|0.396	0.756	0.378	2	.|0.512	0	0	0	0	0	-15.917	0.738	0.967
VIM	P51812	RPS6KA3	0.272|0.422	0.694	0.347	2	0.303|0.383	0	0	0	0	0	-15.917	1.019	0.906
VIM	P51991	HNRNPA3	1.283|1.362	2.645	1.323	2	1.211|1.325	0	0	0	0	0	-15.904	1.045	0.94
VIM	P52209	PGD	0.273|0.284	0.557	0.278	2	.|.	0	0	0	0	0	-15.917	0.772	0.96
VIM	P52272	HNRNPM	8.793|9.683	18.476	9.238	2	9.570|8.869	0	0	0	0	0	-15.917	1.003	0.947
VIM	P52292	KPNA2	0.262|0.292	0.554	0.277	2	0.289|0.338	0	0	0	0	0	-15.917	0.887	0.959
VIM	P52434	POLR2H	0.240|0.316	0.556	0.278	2	0.289|0.253	0	0	0	0	0	-15.917	1.029	0.93
VIM	P52565	ARHGDIA	1.130|1.610	2.741	1.37	2	1.412|1.393	0	0	0	0	0	-15.917	0.977	0.916
VIM	P52597	HNRNPF	2.099|1.917	4.016	2.008	2	2.020|2.152	0	0	0	0	0	-15.917	0.963	0.955
VIM	P52907	CAPZA1	3.012|3.523	6.535	3.267	2	3.311|3.256	0	0	0	0	0	-15.917	0.995	0.941
VIM	P52948	NUP98	1.341|1.517	2.858	1.429	2	1.408|1.342	0	0	0	0	0	-15.917	1.04	0.932
VIM	P53004	BLVRA	0.237|0.290	0.526	0.263	2	0.278|0.335	0	0	0	0	0	-15.917	0.862	0.96
VIM	P53007	SLC25A1	2.110|2.061	4.171	2.086	2	2.091|1.999	0	0	0	0	0	-15.912	1.02	0.951
VIM	P53396	ACLY	0.857|1.247	2.104	1.052	2	1.020|1.162	0	0	0	0	0	-15.917	0.966	0.918
VIM	P53618	COPB1	1.203|1.593	2.797	1.398	2	0.933|2.127	0	0	0	0	0	-15.917	0.993	0.923
VIM	P53621	COPA	2.926|3.185	6.111	3.056	2	2.275|3.684	0	0	0	0	0	-15.909	1.056	0.933
VIM	P53677	AP3M2	.|0.318	0.679	0.339	2	0.309|0.309	0	0	0	0	0	-15.883	1.099	0.965
VIM	P53680	AP2S1	0.423|0.414	0.838	0.419	2	0.353|0.393	0	0	0	0	0	-15.419	1.125	0.926
VIM	P53992	SEC24C	0.202|1.033	1.235	0.617	2	.|1.333	0	0	0	0	0	-15.917	0.463	0.964
VIM	P53999	SUB1	2.269|2.369	4.638	2.319	2	2.587|2.313	0	0	0	0	0	-15.917	0.948	0.956
VIM	P54136	RARS1	8.230|7.697	15.927	7.963	2	7.315|7.156	0	0	0	0	0	-15.631	1.101	0.919
VIM	P54289	CACNA2D1	0.891|0.791	1.682	0.841	2	0.409|.	0.032	0.032	0.032	0.032	0.032	-3.417	2.057	0.415
VIM	P54578	USP14	0.348|0.490	0.838	0.419	2	0.452|0.353	0	0	0	0	0	-15.917	1.048	0.905
VIM	P54727	RAD23B	0.336|0.342	0.678	0.339	2	0.301|0.420	0	0	0	0	0	-15.917	0.954	0.963
VIM	P54920	NAPA	.|0.206	0.566	0.283	2	.|0.385	0	0	0	0	0	-15.917	0.735	0.965
VIM	P55010	EIF5	0.501|0.614	1.115	0.558	2	0.550|0.546	0	0	0	0	0	-15.917	1.017	0.932
VIM	P55036	PSMD4	.|0.440	0.801	0.4	2	.|.	0	0	0	0	0	-15.917	1.111	0.883
VIM	P55072	VCP	1.002|1.291	2.293	1.146	2	0.987|1.007	0	0	0	0	0	-15.915	1.15	0.836
VIM	P55081	MFAP1	0.453|0.656	1.109	0.554	2	0.556|0.362	0	0	0	0	0	-15.913	1.235	0.789
VIM	P55084	HADHB	1.000|0.977	1.977	0.989	2	0.986|0.882	0	0	0	0	0	-15.752	1.06	0.938
VIM	P55209	NAP1L1	1.245|1.391	2.635	1.318	2	1.070|1.631	0	0	0	0	0	-15.917	0.998	0.946
VIM	P55265	ADAR	1.250|1.178	2.428	1.214	2	1.252|1.283	0	0	0	0	0	-15.917	0.958	0.964
VIM	P55285	CDH6	1.031|0.716	1.747	0.873	2	.|.	0.346	0.661	0.346	0.661	0.346	-3.417	2.424	0.183
VIM	P55287	CDH11	1.496|1.308	2.804	1.402	2	.|.	1	1	1	1	1	8.377	3.891	0
VIM	P55290	CDH13	0.687|0.653	1.34	0.67	2	.|.	0.032	0.032	0.032	0.032	0.032	-3.417	1.859	0.304
VIM	P55735	SEC13	1.255|1.456	2.712	1.356	2	1.265|1.439	0	0	0	0	0	-15.917	1.005	0.939
VIM	P55769	SNU13	2.137|2.334	4.471	2.235	2	2.234|2.144	0	0	0	0	0	-15.917	1.021	0.943
VIM	P55795	HNRNPH2	0.560|0.660	1.22	0.61	2	.|0.459	0	0	0	0	0	-13.898	1.328	0.796
VIM	P55884	EIF3B	0.525|0.620	1.145	0.573	2	0.249|0.559	0.005	0.009	0.005	0.009	0.005	-10.78	1.537	0.715
VIM	P56134	ATP5MF	0.247|0.234	0.48	0.24	2	0.193|.	0	0	0	0	0	-14.975	1.244	0.907
VIM	P56182	RRP1	0.828|0.583	1.411	0.706	2	0.741|0.746	0	0	0	0	0	-15.917	0.949	0.929
VIM	P56192	MARS1	5.595|5.268	10.863	5.431	2	5.043|4.810	0	0	0	0	0	-15.579	1.103	0.919
VIM	P56199	ITGA1	0.337|0.346	0.683	0.341	2	.|.	0	0	0	0	0	-15.917	0.947	0.96
VIM	P56537	EIF6	1.528|1.644	3.172	1.586	2	1.610|1.481	0	0	0	0	0	-15.917	1.027	0.944
VIM	P57053	H2BC12L	27.107|17.843	44.95	22.475	2	30.649|17.698	0	0	0	0	0	-15.917	0.965	0.91
VIM	P57678	GEMIN4	0.433|.	0.794	0.397	2	0.327|.	0	0	0	0	0	-15.548	1.214	0.88
VIM	P57721	PCBP3	0.312|0.391	0.703	0.352	2	.|0.459	0	0	0	0	0	-15.917	0.766	0.963
VIM	P57740	NUP107	1.460|1.497	2.957	1.478	2	1.476|1.532	0	0	0	0	0	-15.917	0.983	0.956
VIM	P57772	EEFSEC	0.784|0.735	1.519	0.76	2	0.736|0.574	0	0	0	0	0	-14.894	1.169	0.892
VIM	P59998	ARPC4	2.264|2.258	4.522	2.261	2	2.223|2.327	0	0	0	0	0	-15.917	0.994	0.956
VIM	P60033	CD81	0.546|0.454	1	0.5	2	.|.	0.016	0.032	0.016	0.032	0.016	-11.932	1.388	0.591
VIM	P60174	TPI1	0.648|0.493	1.141	0.571	2	0.258|0.624	0.002	0.005	0.002	0.005	0.002	-13.968	1.422	0.722
VIM	P60228	EIF3E	0.556|0.662	1.218	0.609	2	0.474|0.629	0	0	0	0	0	-15.897	1.116	0.897
VIM	P60468	SEC61B	0.302|0.263	0.565	0.283	2	0.291|0.319	0	0	0	0	0	-15.917	0.927	0.963
VIM	P60660	MYL6	15.637|15.682	31.32	15.66	2	16.556|15.468	0	0	0	0	0	-15.917	0.979	0.964
VIM	P60709	ACTB	22.816|25.441	48.257	24.128	2	24.289|24.819	0	0	0	0	0	-15.917	0.983	0.95
VIM	P60842	EIF4A1	3.348|3.860	7.208	3.604	2	3.332|3.722	0	0	0	0	0	-15.917	1.023	0.934
VIM	P60866	RPS20	10.677|9.803	20.48	10.24	2	10.433|9.071	0	0	0	0	0	-15.913	1.053	0.934
VIM	P60891	PRPS1	.|0.342	0.702	0.351	2	.|.	0	0	0	0	0	-15.917	0.975	0.965
VIM	P60903	S100A10	1.224|1.506	2.73	1.365	2	0.964|1.725	0	0	0	0	0	-15.917	1.059	0.908
VIM	P60953	CDC42	1.346|1.501	2.847	1.424	2	1.439|1.425	0	0	0	0	0	-15.917	0.994	0.948
VIM	P60981	DSTN	1.872|2.324	4.196	2.098	2	1.927|2.267	0	0	0	0	0	-15.917	1.004	0.929
VIM	P61011	SRP54	.|0.297	0.658	0.329	2	.|0.301	0	0	0	0	0	-15.917	1.094	0.968
VIM	P61086	UBE2K	.|0.268	0.628	0.314	2	.|.	0	0	0	0	0	-15.917	0.872	0.965
VIM	P61088	UBE2N	0.364|0.474	0.838	0.419	2	0.276|0.526	0	0	0	0	0	-15.917	1.098	0.9
VIM	P61106	RAB14	0.231|0.721	0.952	0.476	2	.|0.929	0	0	0	0	0	-15.917	0.512	0.96
VIM	P61158	ACTR3	3.203|3.578	6.78	3.39	2	3.219|3.092	0	0	0	0	0	-15.9	1.074	0.922
VIM	P61160	ACTR2	2.187|2.298	4.486	2.243	2	2.302|2.229	0	0	0	0	0	-15.917	0.99	0.954
VIM	P61163	ACTR1A	0.532|0.963	1.496	0.748	2	0.515|1.058	0	0	0	0	0	-15.917	1.013	0.828
VIM	P61204	ARF3	1.770|1.933	3.703	1.852	2	1.262|2.703	0	0	0	0	0	-15.917	1.003	0.948
VIM	P61221	ABCE1	.|0.422	0.782	0.391	2	.|.	0	0	0	0	0	-15.917	1.085	0.91
VIM	P61247	RPS3A	12.469|12.039	24.508	12.254	2	13.028|11.455	0	0	0	0	0	-15.917	1.003	0.953
VIM	P61313	RPL15	2.578|2.963	5.541	2.771	2	2.623|2.746	0	0	0	0	0	-15.917	1.032	0.932
VIM	P61326	MAGOH	1.398|1.351	2.749	1.375	2	1.653|1.365	0	0	0	0	0	-15.917	0.915	0.956
VIM	P61353	RPL27	2.651|2.796	5.447	2.724	2	2.365|2.936	0	0	0	0	0	-15.914	1.033	0.944
VIM	P61513	RPL37A	.|0.582	0.942	0.471	2	.|0.491	0	0	0	0	0	-15.917	0.96	0.919
VIM	P61586	RHOA	0.346|0.450	0.796	0.398	2	0.337|0.296	0	0	0	0	0	-15.586	1.261	0.84
VIM	P61923	COPZ1	0.343|0.489	0.831	0.416	2	0.247|0.650	0	0	0	0	0	-15.917	1.036	0.908
VIM	P61927	RPL37	0.420|0.283	0.704	0.352	2	0.308|0.451	0	0	0	0	0	-15.917	0.943	0.935
VIM	P61956	SUMO2	1.791|1.939	3.731	1.865	2	2.145|2.013	0	0	0	0	0	-15.917	0.898	0.956
VIM	P61978	HNRNPK	1.761|2.239	3.999	2	2	1.401|2.600	0	0	0	0	0	-15.917	1.048	0.904
VIM	P61981	YWHAG	0.480|.	0.84	0.42	2	.|.	0	0	0	0	0	-15.917	1.166	0.809
VIM	P62081	RPS7	1.688|1.936	3.624	1.812	2	1.924|1.712	0	0	0	0	0	-15.917	0.999	0.943
VIM	P62136	PPP1CA	0.235|0.791	1.026	0.513	2	0.368|0.262	0.408	0.815	0.408	0.815	0.408	-15.917	1.655	0.169
VIM	P62140	PPP1CB	1.472|1.528	3.001	1.5	2	1.223|1.639	0	0	0	0	0	-15.802	1.06	0.937
VIM	P62191	PSMC1	0.310|0.198	0.507	0.254	2	0.561|0.703	0	0	0	0	0	-15.917	0.404	0.959
VIM	P62195	PSMC5	0.421|0.443	0.864	0.432	2	0.129|0.692	0	0	0	0	0	-11.576	1.448	0.815
VIM	P62241	RPS8	6.575|6.730	13.305	6.653	2	6.321|6.333	0	0	0	0	0	-15.807	1.051	0.941
VIM	P62244	RPS15A	4.912|5.269	10.181	5.09	2	4.864|4.693	0	0	0	0	0	-15.859	1.065	0.932
VIM	P62249	RPS16	13.043|11.218	24.261	12.131	2	11.257|11.002	0	0	0	0	0	-15.912	1.09	0.905
VIM	P62258	YWHAE	0.764|1.199	1.963	0.982	2	1.050|1.030	0	0	0	0	0	-15.917	0.944	0.914
VIM	P62263	RPS14	7.291|7.215	14.506	7.253	2	7.577|6.208	0	0	0	0	0	-15.725	1.058	0.94
VIM	P62266	RPS23	5.877|5.725	11.602	5.801	2	5.676|5.231	0	0	0	0	0	-15.734	1.065	0.936
VIM	P62269	RPS18	4.905|5.509	10.415	5.207	2	5.267|4.718	0	0	0	0	0	-15.917	1.045	0.931
VIM	P62273	RPS29	1.193|1.397	2.59	1.295	2	1.205|1.275	0	0	0	0	0	-15.917	1.045	0.924
VIM	P62277	RPS13	3.691|3.989	7.68	3.84	2	3.625|3.961	0	0	0	0	0	-15.917	1.013	0.947
VIM	P62280	RPS11	6.892|6.629	13.521	6.76	2	6.746|6.608	0	0	0	0	0	-15.917	1.013	0.951
VIM	P62304	SNRPE	0.979|0.989	1.967	0.984	2	0.796|0.891	0	0	0	0	0	-14.227	1.168	0.893
VIM	P62306	SNRPF	0.401|0.401	0.802	0.401	2	0.412|0.383	0	0	0	0	0	-15.914	1.009	0.955
VIM	P62314	SNRPD1	1.446|1.447	2.893	1.446	2	1.494|1.683	0	0	0	0	0	-15.917	0.912	0.956
VIM	P62316	SNRPD2	1.596|1.374	2.97	1.485	2	1.919|1.421	0	0	0	0	0	-15.917	0.899	0.964
VIM	P62318	SNRPD3	0.688|0.742	1.431	0.715	2	0.752|0.691	0	0	0	0	0	-15.917	0.993	0.952
VIM	P62333	PSMC6	0.707|0.715	1.421	0.711	2	0.173|0.741	0.032	0.032	0.032	0.032	0.032	-3.417	1.983	0.444
VIM	P62424	RPL7A	4.365|4.926	9.291	4.646	2	4.573|4.666	0	0	0	0	0	-15.917	1.006	0.943
VIM	P62491	RAB11A	0.429|0.384	0.813	0.407	2	0.222|0.521	0	0	0	0	0	-15.311	1.197	0.895
VIM	P62495	ETF1	0.457|0.584	1.041	0.52	2	0.166|0.688	0.01	0.02	0.01	0.02	0.01	-12.288	1.538	0.695
VIM	P62633	CNBP	0.185|.	0.545	0.272	2	.|0.350	0	0	0	0	0	-15.917	0.779	0.967
VIM	P62701	RPS4X	11.658|11.054	22.712	11.356	2	12.091|11.248	0	0	0	0	0	-15.917	0.974	0.964
VIM	P62736	ACTA2	0.974|0.967	1.941	0.971	2	0.986|1.192	0	0	0	0	0	-15.917	0.895	0.956
VIM	P62750	RPL23A	3.507|3.307	6.814	3.407	2	3.503|3.675	0	0	0	0	0	-15.917	0.95	0.956
VIM	P62753	RPS6	7.620|7.481	15.101	7.55	2	7.356|6.615	0	0	0	0	0	-15.551	1.082	0.93
VIM	P62805	H4C1	42.262|39.479	81.741	40.87	2	40.476|39.564	0	0	0	0	0	-15.917	1.021	0.946
VIM	P62826	RAN	1.854|2.112	3.966	1.983	2	1.881|1.876	0	0	0	0	0	-15.917	1.056	0.925
VIM	P62829	RPL23	5.801|5.549	11.35	5.675	2	5.553|5.042	0	0	0	0	0	-15.748	1.073	0.932
VIM	P62841	RPS15	2.038|2.172	4.21	2.105	2	2.088|1.719	0	0	0	0	0	-15.519	1.111	0.915
VIM	P62847	RPS24	2.934|3.040	5.974	2.987	2	2.773|2.848	0	0	0	0	0	-15.777	1.063	0.936
VIM	P62851	RPS25	4.248|4.255	8.503	4.252	2	4.303|4.273	0	0	0	0	0	-15.917	0.992	0.956
VIM	P62854	RPS26	3.548|3.288	6.836	3.418	2	3.527|3.435	0	0	0	0	0	-15.917	0.982	0.953
VIM	P62861	FAU	1.430|1.282	2.713	1.356	2	1.354|1.246	0	0	0	0	0	-15.917	1.044	0.933
VIM	P62873	GNB1	0.477|0.482	0.96	0.48	2	0.456|0.402	0	0	0	0	0	-15.342	1.121	0.926
VIM	P62875	POLR2L	0.476|0.436	0.912	0.456	2	0.462|0.466	0	0	0	0	0	-15.917	0.983	0.953
VIM	P62879	GNB2	0.839|0.759	1.598	0.799	2	0.758|0.874	0	0	0	0	0	-15.917	0.981	0.951
VIM	P62888	RPL30	2.744|2.916	5.66	2.83	2	2.782|2.869	0	0	0	0	0	-15.917	1.002	0.951
VIM	P62891	RPL39	1.272|0.988	2.26	1.13	2	1.027|1.389	0	0	0	0	0	-15.917	0.946	0.943
VIM	P62899	RPL31	1.270|1.287	2.557	1.279	2	1.302|1.266	0	0	0	0	0	-15.917	0.996	0.956
VIM	P62906	RPL10A	4.163|4.602	8.765	4.382	2	4.082|4.421	0	0	0	0	0	-15.917	1.032	0.938
VIM	P62910	RPL32	2.687|2.872	5.559	2.78	2	2.138|2.983	0	0	0	0	0	-15.631	1.101	0.919
VIM	P62913	RPL11	8.792|8.141	16.933	8.466	2	8.502|7.675	0	0	0	0	0	-15.913	1.048	0.936
VIM	P62917	RPL8	2.965|3.505	6.47	3.235	2	3.118|3.130	0	0	0	0	0	-15.917	1.035	0.927
VIM	P62937	PPIA	3.128|3.305	6.433	3.217	2	3.126|3.165	0	0	0	0	0	-15.917	1.023	0.947
VIM	P62942	FKBP1A	.|0.377	0.737	0.368	2	0.357|0.451	0	0	0	0	0	-15.917	0.919	0.967
VIM	P62979	RPS27A	4.532|4.362	8.894	4.447	2	4.657|4.422	0	0	0	0	0	-15.917	0.98	0.956
VIM	P62995	TRA2B	1.274|1.145	2.419	1.209	2	1.270|1.031	0	0	0	0	0	-15.917	1.057	0.929
VIM	P63000	RAC1	1.335|1.775	3.11	1.555	2	1.363|1.661	0	0	0	0	0	-15.917	1.034	0.901
VIM	P63010	AP2B1	2.430|2.159	4.589	2.294	2	2.082|2.609	0	0	0	0	0	-15.917	0.984	0.949
VIM	P63104	YWHAZ	2.978|3.168	6.146	3.073	2	2.915|3.172	0	0	0	0	0	-15.917	1.011	0.949
VIM	P63151	PPP2R2A	0.281|0.272	0.554	0.277	2	0.251|0.301	0	0	0	0	0	-15.917	1.008	0.954
VIM	P63165	SUMO1	1.562|1.596	3.158	1.579	2	1.778|1.595	0	0	0	0	0	-15.917	0.938	0.956
VIM	P63167	DYNLL1	2.696|2.794	5.49	2.745	2	2.546|2.630	0	0	0	0	0	-15.79	1.061	0.937
VIM	P63173	RPL38	3.121|3.012	6.133	3.066	2	2.798|3.496	0	0	0	0	0	-15.917	0.981	0.956
VIM	P63241	EIF5A	1.205|1.495	2.7	1.35	2	1.315|1.698	0	0	0	0	0	-15.917	0.903	0.956
VIM	P63261	ACTG1	1.263|1.462	2.725	1.363	2	1.475|1.632	0	0	0	0	0	-15.917	0.878	0.956
VIM	P63279	UBE2I	0.307|0.347	0.655	0.327	2	0.288|0.329	0	0	0	0	0	-15.917	1.063	0.936
VIM	P67775	PPP2CA	0.337|0.238	0.574	0.287	2	.|0.330	0	0	0	0	0	-15.917	0.871	0.954
VIM	P67809	YBX1	0.687|0.817	1.504	0.752	2	0.598|0.674	0	0	0	0	0	-15.5	1.185	0.853
VIM	P67870	CSNK2B	.|0.261	0.622	0.311	2	.|.	0	0	0	0	0	-15.917	0.862	0.965
VIM	P67936	TPM4	6.021|8.370	14.391	7.196	2	4.946|8.817	0	0	0	0	0	-15.917	1.09	0.853
VIM	P68104	EEF1A1	12.320|13.463	25.782	12.891	2	11.905|13.014	0	0	0	0	0	-15.917	1.036	0.938
VIM	P68133	ACTA1	31.240|33.268	64.508	32.254	2	34.154|32.684	0	0	0	0	0	-15.917	0.965	0.964
VIM	P68363	TUBA1B	9.475|11.033	20.507	10.254	2	9.195|11.161	0	0	0	0	0	-15.917	1.012	0.936
VIM	P68371	TUBB4B	2.808|3.319	6.126	3.063	2	2.710|3.287	0	0	0	0	0	-15.917	1.026	0.93
VIM	P68400	CSNK2A1	0.369|0.378	0.746	0.373	2	0.310|0.370	0	0	0	0	0	-15.629	1.101	0.934
VIM	P68431	H3C1	28.755|27.573	56.327	28.164	2	29.513|26.141	0	0	0	0	0	-15.917	1.014	0.951
VIM	P69905	HBA2	4.342|4.771	9.113	4.557	2	3.665|3.399	0	0	0	0	0	-12.702	1.291	0.795
VIM	P78316	NOP14	0.464|0.318	0.782	0.391	2	.|0.322	0	0	0	0	0	-15.917	1.214	0.831
VIM	P78344	EIF4G2	0.492|0.737	1.229	0.614	2	0.147|0.943	0.016	0.032	0.016	0.032	0.016	-12.54	1.65	0.608
VIM	P78345	RPP38	0.687|0.644	1.33	0.665	2	0.648|0.676	0	0	0	0	0	-15.917	1.005	0.951
VIM	P78346	RPP30	0.397|0.259	0.656	0.328	2	0.281|0.311	0	0	0	0	0	-15.917	1.11	0.877
VIM	P78362	SRPK2	0.219|0.243	0.461	0.231	2	0.589|.	0	0	0	0	0	-15.917	0.392	0.96
VIM	P78371	CCT2	1.470|1.783	3.252	1.626	2	1.457|1.954	0	0	0	0	0	-15.917	0.964	0.946
VIM	P78406	RAE1	0.770|0.547	1.318	0.659	2	0.824|0.621	0	0	0	0	0	-15.917	0.921	0.941
VIM	P78417	GSTO1	.|0.240	0.6	0.3	2	.|.	0	0	0	0	0	-15.917	0.833	0.965
VIM	P78504	JAG1	0.417|0.509	0.926	0.463	2	.|.	0	0.001	0	0.001	0	-14.33	1.284	0.759
VIM	P78527	PRKDC	0.603|0.651	1.253	0.627	2	0.265|0.982	0	0	0	0	0	-14.356	1.229	0.871
VIM	P78559	MAP1A	5.831|5.464	11.295	5.648	2	5.182|5.094	0	0	0	0	0	-15.632	1.099	0.92
VIM	P81605	DCD	1.580|.	1.94	0.97	2	0.306|.	0.5	1	0.5	1	0.5	-14.926	3.169	0.052
VIM	P82914	MRPS15	.|0.404	0.765	0.382	2	0.461|.	0	0	0	0	0	-15.917	0.829	0.965
VIM	P83111	LACTB	1.070|0.992	2.063	1.031	2	0.977|1.017	0	0	0	0	0	-15.917	1.035	0.941
VIM	P83731	RPL24	3.945|4.101	8.047	4.023	2	3.720|3.851	0	0	0	0	0	-15.788	1.063	0.936
VIM	P83881	RPL36A	0.284|0.254	0.538	0.269	2	.|0.296	0	0	0	0	0	-15.917	0.909	0.963
VIM	P84022	SMAD3	0.588|0.588	1.176	0.588	2	0.443|0.694	0	0	0	0	0	-15.713	1.06	0.941
VIM	P84090	ERH	3.799|3.309	7.109	3.554	2	3.981|3.273	0	0	0	0	0	-15.917	0.985	0.947
VIM	P84098	RPL19	4.443|4.526	8.968	4.484	2	4.694|4.223	0	0	0	0	0	-15.917	1.007	0.954
VIM	P84103	SRSF3	3.006|2.898	5.904	2.952	2	3.302|2.901	0	0	0	0	0	-15.917	0.954	0.956
VIM	P98082	DAB2	0.182|.	0.543	0.271	2	.|0.226	0	0	0	0	0	-15.917	1.198	0.967
VIM	P98095	FBLN2	0.657|0.806	1.463	0.732	2	.|.	0.032	0.032	0.032	0.032	0.032	-3.417	2.03	0.304
VIM	P98160	HSPG2	5.218|5.334	10.553	5.276	2	5.476|4.924	0	0	0	0	0	-15.915	1.016	0.952
VIM	Q00325	SLC25A3	0.865|0.800	1.666	0.833	2	0.713|0.837	0	0	0	0	0	-15.823	1.078	0.926
VIM	Q00341	HDLBP	4.440|4.595	9.035	4.517	2	4.745|5.100	0	0	0	0	0	-15.917	0.918	0.956
VIM	Q00534	CDK6	.|0.231	0.591	0.295	2	0.181|.	0	0	0	0	0	-14.46	1.635	0.921
VIM	Q00610	CLTC	4.720|5.545	10.265	5.132	2	4.267|5.126	0	0	0	0	0	-15.911	1.097	0.898
VIM	Q00839	HNRNPU	4.493|4.814	9.308	4.654	2	5.540|3.877	0	0	0	0	0	-15.917	1.004	0.95
VIM	Q01081	U2AF1	1.052|1.213	2.265	1.132	2	1.152|1.152	0	0	0	0	0	-15.917	0.983	0.947
VIM	Q01082	SPTBN1	4.065|4.664	8.729	4.365	2	4.256|5.067	0	0	0	0	0	-15.917	0.94	0.956
VIM	Q01130	SRSF2	1.513|1.414	2.927	1.463	2	2.016|1.417	0	0	0	0	0	-15.917	0.866	0.956
VIM	Q01518	CAP1	1.204|1.763	2.967	1.483	2	1.237|1.793	0	0	0	0	0	-15.917	0.996	0.899
VIM	Q01658	DR1	0.407|0.327	0.734	0.367	2	0.428|0.447	0	0	0	0	0	-15.917	0.84	0.959
VIM	Q01780	EXOSC10	1.472|1.241	2.713	1.357	2	1.328|1.115	0	0	0	0	0	-15.887	1.115	0.888
VIM	Q01813	PFKP	1.353|1.941	3.294	1.647	2	0.990|1.724	0.008	0.015	0.008	0.015	0.008	-15.825	1.261	0.703
VIM	Q01831	XPC	1.413|1.251	2.665	1.332	2	1.268|0.782	0.001	0.001	0.001	0.001	0.001	-12.014	1.338	0.753
VIM	Q01970	PLCB3	1.536|0.989	2.525	1.262	2	1.553|1.532	0	0	0	0	0	-15.917	0.818	0.956
VIM	Q01995	TAGLN	1.574|1.902	3.477	1.738	2	1.362|2.569	0	0	0	0	0	-15.917	0.929	0.954
VIM	Q02241	KIF23	1.248|1.004	2.252	1.126	2	0.923|1.105	0	0	0	0	0	-15.917	1.115	0.872
VIM	Q02413	DSG1	1.155|.	1.516	0.758	2	.|.	0.498	0.996	0.498	0.996	0.498	-15.917	2.103	0.096
VIM	Q02543	RPL18A	2.205|2.716	4.921	2.46	2	2.148|2.598	0	0	0	0	0	-15.917	1.042	0.916
VIM	Q02878	RPL6	4.275|4.695	8.97	4.485	2	4.307|4.472	0	0	0	0	0	-15.917	1.022	0.942
VIM	Q02880	TOP2B	2.710|2.514	5.224	2.612	2	2.613|2.454	0	0	0	0	0	-15.917	1.032	0.942
VIM	Q02952	AKAP12	0.463|0.603	1.067	0.533	2	.|0.658	0	0	0	0	0	-15.917	0.81	0.959
VIM	Q02978	SLC25A11	0.777|0.795	1.572	0.786	2	0.736|0.852	0	0	0	0	0	-15.917	0.993	0.956
VIM	Q03001	DST	1.525|1.252	2.778	1.389	2	1.026|0.911	0.016	0.032	0.016	0.032	0.016	-10.899	1.437	0.578
VIM	Q03111	MLLT1	.|0.218	0.578	0.289	2	0.257|.	0	0	0	0	0	-15.917	1.126	0.965
VIM	Q03135	CAV1	5.581|5.240	10.821	5.411	2	4.909|5.331	0	0	0	0	0	-15.873	1.058	0.935
VIM	Q03252	LMNB2	3.456|3.553	7.008	3.504	2	3.404|2.851	0	0	0	0	0	-15.11	1.125	0.912
VIM	Q03701	CEBPZ	1.656|1.659	3.315	1.658	2	1.629|1.482	0	0	0	0	0	-15.613	1.067	0.936
VIM	Q04446	GBE1	1.124|1.296	2.42	1.21	2	1.097|1.083	0	0	0	0	0	-15.847	1.11	0.896
VIM	Q04637	EIF4G1	3.654|2.292	5.946	2.973	2	3.443|2.606	0	0	0	0	0	-15.917	0.993	0.883
VIM	Q04695	KRT17	2.005|0.953	2.958	1.479	2	.|0.345	0.984	1	0.984	1	0.984	3.409	4.284	0.001
VIM	Q04721	NOTCH2	3.251|2.997	6.248	3.124	2	1.869|0.425	0.999	1	0.999	1	0.999	6.831	3.506	0
VIM	Q04917	YWHAH	0.782|0.872	1.654	0.827	2	.|0.941	0	0	0	0	0	-15.917	0.879	0.96
VIM	Q05519	SRSF11	0.870|0.873	1.742	0.871	2	0.588|0.697	0	0	0	0	0	-9.651	1.361	0.791
VIM	Q05682	CALD1	2.684|3.637	6.321	3.16	2	2.559|3.207	0	0	0	0	0	-15.917	1.103	0.852
VIM	Q06033	ITIH3	1.048|1.126	2.174	1.087	2	1.085|0.315	0.032	0.032	0.032	0.032	0.032	-3.417	1.86	0.427
VIM	Q06124	PTPN11	0.726|0.739	1.465	0.733	2	0.694|0.905	0	0	0	0	0	-15.917	0.925	0.96
VIM	Q06210	GFPT1	0.689|1.034	1.724	0.862	2	0.669|1.095	0	0	0	0	0	-15.917	1.007	0.889
VIM	Q06265	EXOSC9	0.758|0.777	1.535	0.768	2	0.726|0.665	0	0	0	0	0	-15.385	1.104	0.922
VIM	Q06323	PSME1	0.378|0.724	1.102	0.551	2	0.357|0.516	0.016	0.032	0.016	0.032	0.016	-15.917	1.284	0.652
VIM	Q06587	RING1	0.850|.	1.211	0.605	2	.|0.711	0	0	0	0	0	-15.917	0.851	0.897
VIM	Q06830	PRDX1	2.334|2.357	4.691	2.345	2	1.994|2.600	0	0	0	0	0	-15.871	1.03	0.949
VIM	Q07020	RPL18	3.459|3.677	7.136	3.568	2	3.521|3.889	0	0	0	0	0	-15.917	0.964	0.956
VIM	Q07065	CKAP4	15.882|13.882	29.765	14.882	2	13.451|12.129	0	0	0	0	0	-15.398	1.165	0.867
VIM	Q07157	TJP1	1.069|1.316	2.385	1.192	2	1.033|1.267	0	0	0	0	0	-15.917	1.042	0.915
VIM	Q07666	KHDRBS1	.|0.275	0.635	0.318	2	.|0.345	0	0	0	0	0	-15.917	0.92	0.968
VIM	Q07866	KLC1	0.924|0.900	1.825	0.912	2	0.524|0.581	0.032	0.032	0.032	0.032	0.032	-3.417	1.653	0.409
VIM	Q07954	LRP1	2.719|2.751	5.47	2.735	2	0.514|0.596	1	1	1	1	1	9.081	4.941	0
VIM	Q07955	SRSF1	1.311|1.163	2.475	1.237	2	1.714|1.268	0	0	0	0	0	-15.917	0.839	0.956
VIM	Q07960	ARHGAP1	1.211|2.032	3.243	1.621	2	0.986|2.117	0	0.001	0	0.001	0	-15.917	1.122	0.764
VIM	Q08170	SRSF4	0.300|0.322	0.621	0.311	2	0.348|.	0	0	0	0	0	-15.917	0.893	0.962
VIM	Q08211	DHX9	0.760|0.666	1.426	0.713	2	0.767|1.150	0	0	0	0	0	-15.917	0.759	0.96
VIM	Q08378	GOLGA3	0.753|0.639	1.392	0.696	2	.|0.434	0.016	0.032	0.016	0.032	0.016	-8.588	1.603	0.558
VIM	Q08379	GOLGA2	1.542|1.420	2.963	1.481	2	1.246|1.237	0	0	0	0	0	-14.561	1.193	0.867
VIM	Q08945	SSRP1	1.422|1.063	2.485	1.242	2	1.426|1.585	0	0	0	0	0	-15.917	0.826	0.956
VIM	Q08AD1	CAMSAP2	0.356|.	0.717	0.358	2	.|0.323	0	0	0	0	0	-15.547	1.109	0.964
VIM	Q08J23	NSUN2	1.261|1.249	2.51	1.255	2	1.235|1.135	0	0	0	0	0	-15.703	1.06	0.939
VIM	Q09028	RBBP4	1.827|1.810	3.637	1.819	2	1.819|1.613	0	0	0	0	0	-15.691	1.062	0.938
VIM	Q09161	NCBP1	.|0.227	0.587	0.294	2	0.282|0.344	0	0	0	0	0	-15.917	0.943	0.965
VIM	Q09666	AHNAK	22.250|21.801	44.051	22.025	2	21.708|22.445	0	0	0	0	0	-15.917	0.998	0.955
VIM	Q0VDF9	HSPA14	0.515|0.379	0.894	0.447	2	0.482|.	0	0	0	0	0	-15.917	0.927	0.945
VIM	Q0ZGT2	NEXN	1.282|1.976	3.258	1.629	2	1.666|1.309	0	0	0	0	0	-15.917	1.103	0.805
VIM	Q12768	WASHC5	6.679|7.825	14.504	7.252	2	10.003|8.822	0	0	0	0	0	-15.917	0.772	0.964
VIM	Q12769	NUP160	1.278|1.247	2.526	1.263	2	1.191|1.383	0	0	0	0	0	-15.917	0.984	0.964
VIM	Q12788	TBL3	0.735|0.882	1.617	0.809	2	0.847|0.931	0	0	0	0	0	-15.917	0.911	0.96
VIM	Q12789	GTF3C1	0.425|0.382	0.808	0.404	2	0.412|0.375	0	0	0	0	0	-15.917	1.027	0.944
VIM	Q12792	TWF1	0.445|0.418	0.863	0.431	2	0.732|0.946	0	0	0	0	0	-15.917	0.519	0.96
VIM	Q12797	ASPH	5.382|4.629	10.011	5.005	2	4.819|4.547	0	0	0	0	0	-15.917	1.069	0.916
VIM	Q12802	AKAP13	0.571|0.601	1.172	0.586	2	0.458|0.421	0	0	0	0	0	-12.499	1.334	0.835
VIM	Q12824	SMARCB1	0.823|0.755	1.578	0.789	2	0.714|0.662	0	0	0	0	0	-15.301	1.147	0.894
VIM	Q12874	SF3A3	0.242|0.240	0.482	0.241	2	0.234|0.295	0	0	0	0	0	-15.917	0.917	0.96
VIM	Q12884	FAP	5.109|4.754	9.863	4.932	2	0.794|0.591	1	1	1	1	1	9.017	7.199	0
VIM	Q12888	TP53BP1	1.672|1.924	3.596	1.798	2	1.748|1.928	0	0	0	0	0	-15.917	0.979	0.948
VIM	Q12904	AIMP1	5.381|4.840	10.221	5.111	2	4.491|4.757	0	0	0	0	0	-15.757	1.106	0.909
VIM	Q12905	ILF2	1.045|1.174	2.219	1.109	2	1.062|1.186	0	0	0	0	0	-15.917	0.989	0.948
VIM	Q12906	ILF3	0.717|0.776	1.493	0.746	2	0.592|0.595	0	0	0	0	0	-13.679	1.258	0.844
VIM	Q12965	MYO1E	0.328|0.323	0.651	0.326	2	0.358|0.300	0	0	0	0	0	-15.917	0.994	0.956
VIM	Q13043	STK4	0.414|0.457	0.872	0.436	2	0.344|.	0	0	0	0	0	-14.525	1.265	0.872
VIM	Q13045	FLII	2.059|2.044	4.102	2.051	2	1.936|1.999	0	0	0	0	0	-15.809	1.043	0.945
VIM	Q13049	TRIM32	0.209|0.274	0.483	0.242	2	.|.	0	0	0	0	0	-15.917	0.671	0.96
VIM	Q13085	ACACA	4.000|3.192	7.192	3.596	2	3.360|3.643	0	0	0	0	0	-15.917	1.028	0.919
VIM	Q13098	GPS1	.|0.436	0.796	0.398	2	.|0.288	0	0	0	0	0	-14.158	1.38	0.813
VIM	Q13103	SPP2	.|0.408	0.768	0.384	2	.|.	0	0	0	0	0	-15.917	1.066	0.931
VIM	Q13111	CHAF1A	0.299|0.272	0.571	0.286	2	0.265|0.272	0	0	0	0	0	-15.911	1.064	0.94
VIM	Q13123	IK	0.481|0.519	1	0.5	2	0.558|0.428	0	0	0	0	0	-15.917	1.023	0.947
VIM	Q13136	PPFIA1	0.615|0.640	1.255	0.628	2	0.220|0.495	0.032	0.032	0.032	0.032	0.032	-3.417	1.9	0.421
VIM	Q13144	EIF2B5	0.655|0.679	1.334	0.667	2	0.359|0.398	0.032	0.032	0.032	0.032	0.032	-3.417	1.766	0.46
VIM	Q13155	AIMP2	3.567|3.160	6.727	3.364	2	3.135|3.146	0	0	0	0	0	-15.914	1.071	0.921
VIM	Q13177	PAK2	0.606|1.130	1.736	0.868	2	0.450|1.233	0.016	0.032	0.016	0.032	0.016	-15.917	1.165	0.662
VIM	Q13185	CBX3	1.578|1.461	3.039	1.52	2	1.358|1.330	0	0	0	0	0	-15.395	1.131	0.902
VIM	Q13200	PSMD2	0.548|0.800	1.348	0.674	2	0.374|0.816	0	0	0	0	0	-15.917	1.22	0.774
VIM	Q13206	DDX10	0.268|0.331	0.6	0.3	2	0.352|.	0	0	0	0	0	-15.917	0.853	0.963
VIM	Q13243	SRSF5	1.571|1.374	2.945	1.472	2	1.844|1.452	0	0	0	0	0	-15.917	0.9	0.964
VIM	Q13247	SRSF6	1.093|1.058	2.152	1.076	2	1.308|1.063	0	0	0	0	0	-15.917	0.912	0.956
VIM	Q13263	TRIM28	1.251|1.373	2.624	1.312	2	1.058|1.424	0	0	0	0	0	-15.89	1.069	0.928
VIM	Q13283	G3BP1	0.856|1.119	1.975	0.987	2	0.393|0.861	0.017	0.032	0.017	0.032	0.017	-6.68	1.697	0.544
VIM	Q13308	PTK7	0.952|0.833	1.785	0.892	2	.|.	0.032	0.032	0.032	0.032	0.032	-3.417	2.477	0.304
VIM	Q13310	PABPC4	1.016|1.177	2.193	1.097	2	0.960|1.071	0	0	0	0	0	-15.917	1.081	0.911
VIM	Q13347	EIF3I	0.977|0.855	1.831	0.916	2	0.370|1.074	0.016	0.032	0.016	0.032	0.016	-9.796	1.453	0.569
VIM	Q13362	PPP2R5C	.|0.282	0.643	0.321	2	.|0.295	0	0	0	0	0	-15.917	1.089	0.965
VIM	Q13404	UBE2V1	0.179|.	0.539	0.27	2	.|0.541	0	0	0	0	0	-15.917	0.498	0.967
VIM	Q13409	DYNC1I2	0.556|0.706	1.263	0.631	2	0.588|0.733	0	0	0	0	0	-15.917	0.962	0.941
VIM	Q13418	ILK	1.210|1.688	2.898	1.449	2	1.214|1.656	0	0	0	0	0	-15.917	1.022	0.895
VIM	Q13425	SNTB2	0.751|0.525	1.276	0.638	2	0.580|0.526	0	0	0	0	0	-15.917	1.155	0.822
VIM	Q13427	PPIG	0.853|0.699	1.552	0.776	2	0.744|0.458	0	0.001	0	0.001	0	-13.895	1.329	0.76
VIM	Q13428	TCOF1	2.496|2.304	4.8	2.4	2	2.230|2.152	0	0	0	0	0	-15.727	1.096	0.919
VIM	Q13435	SF3B2	3.672|3.668	7.34	3.67	2	4.264|3.470	0	0	0	0	0	-15.917	0.954	0.956
VIM	Q13459	MYO9B	1.635|1.427	3.062	1.531	2	1.523|1.340	0	0	0	0	0	-15.917	1.072	0.918
VIM	Q13492	PICALM	.|0.311	0.671	0.336	2	.|0.408	0	0	0	0	0	-15.917	0.823	0.965
VIM	Q13501	SQSTM1	2.253|2.305	4.558	2.279	2	2.155|2.272	0	0	0	0	0	-15.893	1.03	0.949
VIM	Q13509	TUBB3	2.914|3.841	6.755	3.377	2	2.913|3.450	0	0	0	0	0	-15.917	1.065	0.886
VIM	Q13523	PRP4K	0.985|0.818	1.803	0.902	2	0.830|0.840	0	0	0	0	0	-15.917	1.08	0.901
VIM	Q13547	HDAC1	1.219|1.055	2.274	1.137	2	1.112|1.298	0	0	0	0	0	-15.917	0.946	0.954
VIM	Q13554	CAMK2B	.|0.432	0.792	0.396	2	0.358|.	0	0	0	0	0	-15.915	1.106	0.921
VIM	Q13557	CAMK2D	1.278|1.643	2.92	1.46	2	1.003|1.709	0	0	0	0	0	-15.917	1.115	0.861
VIM	Q13561	DCTN2	0.192|0.243	0.435	0.218	2	.|0.386	0	0	0	0	0	-15.917	0.563	0.963
VIM	Q13573	SNW1	1.261|1.425	2.686	1.343	2	1.384|0.898	0	0	0	0	0	-14.781	1.204	0.848
VIM	Q13595	TRA2A	0.540|0.597	1.136	0.568	2	0.584|0.507	0	0	0	0	0	-15.917	1.044	0.938
VIM	Q13596	SNX1	0.183|0.270	0.454	0.227	2	.|0.468	0	0	0	0	0	-15.917	0.485	0.963
VIM	Q13613	MTMR1	0.425|0.465	0.89	0.445	2	0.386|0.447	0	0	0	0	0	-15.893	1.071	0.935
VIM	Q13618	CUL3	.|0.301	0.662	0.331	2	0.270|0.433	0	0	0	0	0	-15.917	0.967	0.968
VIM	Q13620	CUL4B	0.706|0.702	1.409	0.704	2	0.631|0.870	0	0	0	0	0	-15.917	0.95	0.959
VIM	Q13637	RAB32	0.279|0.281	0.56	0.28	2	.|0.358	0	0	0	0	0	-15.917	0.783	0.96
VIM	Q13724	MOGS	.|0.396	0.757	0.378	2	0.326|0.264	0	0	0	0	0	-14.38	1.291	0.874
VIM	Q13740	ALCAM	2.828|2.568	5.396	2.698	2	0.294|0.216	1	1	1	1	1	9.334	10.706	0
VIM	Q13769	THOC5	1.102|0.936	2.037	1.019	2	0.828|0.881	0	0	0	0	0	-15.294	1.193	0.839
VIM	Q13813	SPTAN1	3.746|3.996	7.742	3.871	2	3.710|4.467	0	0	0	0	0	-15.917	0.951	0.956
VIM	Q13823	GNL2	1.613|1.614	3.227	1.613	2	1.560|1.377	0	0	0	0	0	-15.23	1.101	0.923
VIM	Q13835	PKP1	0.228|.	0.589	0.294	2	.|.	0	0	0	0	0	-15.917	0.817	0.965
VIM	Q13868	EXOSC2	.|0.269	0.629	0.315	2	.|0.323	0	0	0	0	0	-15.917	0.976	0.968
VIM	Q13885	TUBB2A	0.566|0.683	1.249	0.625	2	0.494|0.647	0	0	0	0	0	-15.917	1.104	0.899
VIM	Q13888	GTF2H2	0.440|0.363	0.803	0.401	2	0.308|0.399	0	0	0	0	0	-15.865	1.145	0.899
VIM	Q13889	GTF2H3	0.375|0.568	0.943	0.471	2	0.549|0.290	0	0	0	0	0	-15.917	1.181	0.818
VIM	Q14008	CKAP5	5.697|5.360	11.056	5.528	2	5.324|4.279	0	0	0	0	0	-14.91	1.158	0.892
VIM	Q14103	HNRNPD	0.656|0.755	1.411	0.705	2	0.587|0.953	0	0	0	0	0	-15.917	0.943	0.955
VIM	Q14112	NID2	.|0.257	0.618	0.309	2	.|.	0	0	0	0	0	-15.917	0.857	0.965
VIM	Q14137	BOP1	1.474|1.430	2.904	1.452	2	1.469|1.396	0	0	0	0	0	-15.917	1.014	0.952
VIM	Q14151	SAFB2	0.721|1.127	1.848	0.924	2	1.192|0.922	0	0	0	0	0	-15.917	0.882	0.941
VIM	Q14152	EIF3A	1.158|1.642	2.8	1.4	2	0.993|1.542	0	0	0	0	0	-15.917	1.131	0.814
VIM	Q14157	UBAP2L	0.355|0.568	0.924	0.462	2	0.317|0.594	0	0	0	0	0	-15.917	1.064	0.868
VIM	Q14192	FHL2	1.885|2.271	4.156	2.078	2	1.689|2.285	0	0	0	0	0	-15.917	1.058	0.912
VIM	Q14195	DPYSL3	1.308|1.693	3.001	1.5	2	0.917|1.957	0	0	0	0	0	-15.917	1.12	0.855
VIM	Q14203	DCTN1	0.416|0.535	0.951	0.476	2	0.370|0.696	0	0	0	0	0	-15.917	0.937	0.948
VIM	Q14204	DYNC1H1	2.913|3.831	6.744	3.372	2	2.501|4.226	0	0	0	0	0	-15.917	1.037	0.902
VIM	Q14232	EIF2B1	0.628|0.637	1.265	0.633	2	0.565|0.392	0	0	0	0	0	-11.529	1.345	0.828
VIM	Q14241	ELOA	1.754|1.494	3.248	1.624	2	1.596|1.556	0	0	0	0	0	-15.917	1.03	0.929
VIM	Q14247	CTTN	0.707|1.294	2.001	1	2	.|1.329	0	0	0	0	0	-15.917	0.753	0.964
VIM	Q14254	FLOT2	0.402|0.281	0.683	0.341	2	0.199|.	0.016	0.033	0.016	0.033	0.016	-12.788	1.713	0.547
VIM	Q14258	TRIM25	0.506|0.719	1.225	0.612	2	0.423|0.829	0	0	0	0	0	-15.917	1.034	0.894
VIM	Q14315	FLNC	3.810|3.886	7.696	3.848	2	3.831|4.897	0	0	0	0	0	-15.917	0.888	0.956
VIM	Q14444	CAPRIN1	1.400|1.243	2.643	1.322	2	0.894|1.209	0	0	0	0	0	-13.524	1.271	0.797
VIM	Q14498	RBM39	1.994|1.875	3.868	1.934	2	1.916|2.123	0	0	0	0	0	-15.917	0.959	0.956
VIM	Q14517	FAT1	0.927|0.668	1.595	0.797	2	.|.	0.032	0.032	0.032	0.032	0.032	-3.417	2.213	0.304
VIM	Q14554	PDIA5	0.820|0.701	1.521	0.761	2	0.711|0.715	0	0	0	0	0	-15.917	1.067	0.917
VIM	Q14573	ITPR3	2.100|2.073	4.173	2.086	2	1.980|2.237	0	0	0	0	0	-15.917	0.991	0.956
VIM	Q14596	NBR1	0.471|.	0.832	0.416	2	.|0.398	0	0	0	0	0	-15.917	1.045	0.926
VIM	Q14644	RASA3	0.504|0.517	1.021	0.51	2	0.492|0.426	0	0	0	0	0	-15.458	1.114	0.926
VIM	Q14677	CLINT1	0.254|0.462	0.716	0.358	2	.|0.264	0.002	0.004	0.002	0.004	0.002	-15.917	1.356	0.732
VIM	Q14683	SMC1A	2.653|2.555	5.207	2.604	2	2.791|2.494	0	0	0	0	0	-15.917	0.987	0.955
VIM	Q14684	RRP1B	1.248|1.537	2.785	1.392	2	1.360|1.152	0	0	0	0	0	-15.917	1.112	0.878
VIM	Q14690	PDCD11	2.225|2.330	4.555	2.278	2	2.230|1.900	0	0	0	0	0	-15.465	1.106	0.919
VIM	Q14692	BMS1	1.026|0.888	1.913	0.957	2	1.010|1.035	0	0	0	0	0	-15.917	0.936	0.956
VIM	Q14697	GANAB	1.003|0.972	1.974	0.987	2	0.651|0.681	0.007	0.012	0.007	0.012	0.007	-6.095	1.482	0.704
VIM	Q14699	RFTN1	0.339|0.359	0.698	0.349	2	0.234|0.343	0	0	0	0	0	-14.771	1.234	0.896
VIM	Q14764	MVP	3.266|3.704	6.97	3.485	2	3.182|3.951	0	0	0	0	0	-15.917	0.983	0.949
VIM	Q14766	LTBP1	1.065|1.337	2.402	1.201	2	1.129|0.792	0	0.001	0	0.001	0	-14.853	1.27	0.758
VIM	Q14767	LTBP2	3.514|3.815	7.329	3.664	2	2.758|1.747	0.032	0.032	0.032	0.032	0.032	-3.417	1.669	0.433
VIM	Q14789	GOLGB1	.|0.505	0.866	0.433	2	.|0.681	0	0	0	0	0	-15.917	0.636	0.965
VIM	Q14839	CHD4	2.920|2.548	5.468	2.734	2	2.605|2.544	0	0	0	0	0	-15.917	1.062	0.921
VIM	Q14847	LASP1	1.448|2.299	3.747	1.874	2	1.251|2.078	0.001	0.002	0.001	0.002	0.001	-15.917	1.162	0.75
VIM	Q14938	NFIX	1.424|1.013	2.437	1.219	2	1.363|1.123	0	0	0	0	0	-15.917	0.985	0.915
VIM	Q14956	GPNMB	1.221|1.150	2.37	1.185	2	1.156|1.074	0	0	0	0	0	-15.843	1.064	0.933
VIM	Q14966	ZNF638	1.125|0.962	2.087	1.043	2	1.335|1.170	0	0	0	0	0	-15.917	0.835	0.964
VIM	Q14974	KPNB1	1.674|1.884	3.558	1.779	2	1.686|2.112	0	0	0	0	0	-15.917	0.943	0.956
VIM	Q14978	NOLC1	0.752|0.774	1.526	0.763	2	0.776|0.644	0	0	0	0	0	-15.647	1.079	0.931
VIM	Q14980	NUMA1	5.199|5.139	10.338	5.169	2	5.425|5.096	0	0	0	0	0	-15.917	0.983	0.956
VIM	Q14CN4	KRT72	1.322|1.064	2.386	1.193	2	0.475|0.450	0.497	0.963	0.497	0.963	0.497	-3.417	2.579	0.112
VIM	Q15007	WTAP	.|0.234	0.594	0.297	2	.|0.211	0	0	0	0	0	-15.636	1.405	0.965
VIM	Q15008	PSMD6	.|0.181	0.541	0.271	2	.|0.293	0	0	0	0	0	-15.917	0.922	0.967
VIM	Q15019	SEPTIN2	1.227|1.540	2.767	1.384	2	0.636|1.923	0	0	0	0	0	-15.115	1.251	0.772
VIM	Q15024	EXOSC7	0.370|0.210	0.58	0.29	2	.|0.489	0	0	0	0	0	-15.917	0.592	0.962
VIM	Q15029	EFTUD2	2.857|2.993	5.85	2.925	2	2.833|3.050	0	0	0	0	0	-15.917	0.995	0.953
VIM	Q15046	KARS1	3.228|3.126	6.354	3.177	2	2.784|2.969	0	0	0	0	0	-15.392	1.105	0.921
VIM	Q15050	RRS1	1.157|1.486	2.643	1.321	2	1.457|1.281	0	0	0	0	0	-15.917	0.967	0.937
VIM	Q15056	EIF4H	.|0.222	0.583	0.291	2	.|0.472	0	0	0	0	0	-15.917	0.617	0.967
VIM	Q15061	WDR43	1.674|1.730	3.403	1.702	2	1.720|1.665	0	0	0	0	0	-15.917	1.006	0.953
VIM	Q15063	POSTN	0.365|0.490	0.855	0.428	2	0.376|0.538	0	0	0	0	0	-15.917	0.95	0.941
VIM	Q15075	EEA1	0.068|0.319	0.386	0.193	2	.|0.904	0	0	0	0	0	-15.917	0.214	0.96
VIM	Q15084	PDIA6	.|0.257	0.617	0.309	2	.|0.366	0	0	0	0	0	-15.917	0.844	0.968
VIM	Q15121	PEA15	0.483|0.691	1.175	0.587	2	0.363|0.931	0	0	0	0	0	-15.917	1.01	0.907
VIM	Q15149	PLEC	23.241|26.575	49.816	24.908	2	27.320|26.824	0	0	0	0	0	-15.917	0.92	0.964
VIM	Q15154	PCM1	0.993|0.996	1.989	0.994	2	0.802|0.816	0	0	0	0	0	-12.786	1.229	0.861
VIM	Q15181	PPA1	0.211|.	0.571	0.285	2	.|0.329	0	0	0	0	0	-15.917	0.867	0.968
VIM	Q15185	PTGES3	.|0.365	0.725	0.363	2	.|0.639	0	0	0	0	0	-15.917	0.567	0.967
VIM	Q15233	NONO	0.587|0.861	1.449	0.724	2	0.405|1.169	0	0	0	0	0	-15.917	1.053	0.867
VIM	Q15262	PTPRK	0.610|0.601	1.211	0.605	2	.|.	0.032	0.032	0.032	0.032	0.032	-3.417	1.68	0.304
VIM	Q15269	PWP2	1.168|1.179	2.347	1.174	2	1.116|1.066	0	0	0	0	0	-15.56	1.076	0.933
VIM	Q15287	RNPS1	2.143|2.286	4.429	2.215	2	2.202|1.996	0	0	0	0	0	-15.882	1.056	0.935
VIM	Q15326	ZMYND11	0.249|.	0.61	0.305	2	.|.	0	0	0	0	0	-15.917	0.846	0.965
VIM	Q15334	LLGL1	.|0.197	0.557	0.279	2	.|.	0	0	0	0	0	-15.917	0.774	0.965
VIM	Q15365	PCBP1	2.297|2.737	5.034	2.517	2	2.268|2.949	0	0	0	0	0	-15.917	0.973	0.945
VIM	Q15366	PCBP2	1.675|2.149	3.824	1.912	2	1.644|2.295	0	0	0	0	0	-15.917	0.985	0.931
VIM	Q15369	ELOC	0.427|0.716	1.143	0.571	2	0.324|0.582	0.012	0.025	0.012	0.025	0.012	-15.917	1.316	0.688
VIM	Q15382	RHEB	0.299|0.333	0.632	0.316	2	.|0.330	0	0	0	0	0	-15.917	0.956	0.956
VIM	Q15393	SF3B3	0.719|0.914	1.633	0.817	2	0.920|0.822	0	0	0	0	0	-15.917	0.939	0.947
VIM	Q15397	PUM3	0.951|0.904	1.855	0.928	2	0.997|0.783	0	0	0	0	0	-15.877	1.05	0.939
VIM	Q15417	CNN3	0.524|0.944	1.467	0.734	2	0.202|1.317	0.016	0.032	0.016	0.032	0.016	-15.903	1.423	0.636
VIM	Q15424	SAFB	0.570|0.664	1.235	0.617	2	0.689|0.580	0	0	0	0	0	-15.917	0.976	0.948
VIM	Q15427	SF3B4	0.367|0.175	0.541	0.271	2	0.615|0.578	0	0	0	0	0	-15.917	0.454	0.962
VIM	Q15428	SF3A2	0.258|0.296	0.554	0.277	2	0.326|.	0	0	0	0	0	-15.917	0.848	0.963
VIM	Q15436	SEC23A	0.616|0.665	1.281	0.64	2	.|0.920	0	0	0	0	0	-15.917	0.696	0.96
VIM	Q15582	TGFBI	5.155|6.593	11.747	5.874	2	6.516|4.733	0	0	0	0	0	-15.917	1.058	0.897
VIM	Q15629	TRAM1	0.358|0.180	0.538	0.269	2	0.505|0.542	0	0	0	0	0	-15.917	0.514	0.963
VIM	Q15648	MED1	0.735|0.449	1.184	0.592	2	0.437|0.462	0.012	0.024	0.012	0.024	0.012	-15.917	1.317	0.69
VIM	Q15654	TRIP6	0.521|0.632	1.152	0.576	2	.|0.614	0	0	0	0	0	-15.917	0.938	0.952
VIM	Q15691	MAPRE1	0.543|0.864	1.408	0.704	2	0.385|0.908	0.001	0.001	0.001	0.001	0.001	-15.917	1.191	0.756
VIM	Q15717	ELAVL1	0.399|0.603	1.002	0.501	2	0.581|0.730	0	0	0	0	0	-15.917	0.769	0.959
VIM	Q15746	MYLK	0.841|1.106	1.947	0.973	2	0.793|1.159	0	0	0	0	0	-15.917	1.016	0.914
VIM	Q15773	MLF2	1.606|1.016	2.622	1.311	2	0.238|0.988	0.515	0.999	0.515	0.999	0.515	-3.417	2.703	0.02
VIM	Q15785	TOMM34	.|0.312	0.673	0.336	2	.|0.350	0	0	0	0	0	-15.917	0.962	0.967
VIM	Q15942	ZYX	2.069|2.790	4.859	2.429	2	1.770|3.124	0	0	0	0	0	-15.917	1.033	0.897
VIM	Q16181	SEPTIN7	0.825|1.122	1.947	0.973	2	0.642|1.565	0	0	0	0	0	-15.917	0.971	0.928
VIM	Q16222	UAP1	0.333|0.530	0.864	0.432	2	0.567|0.679	0	0	0	0	0	-15.917	0.696	0.96
VIM	Q16270	IGFBP7	0.499|0.679	1.179	0.589	2	0.526|0.357	0.001	0.003	0.001	0.003	0.001	-14.928	1.361	0.737
VIM	Q16401	PSMD5	0.261|0.439	0.7	0.35	2	0.249|0.478	0	0	0	0	0	-15.917	1.016	0.893
VIM	Q16531	DDB1	0.598|0.763	1.361	0.681	2	0.792|0.265	0.016	0.032	0.016	0.032	0.016	-12.255	1.487	0.605
VIM	Q16543	CDC37	0.586|0.909	1.495	0.748	2	0.513|0.821	0	0	0	0	0	-15.917	1.151	0.782
VIM	Q16555	DPYSL2	1.670|2.106	3.775	1.888	2	1.000|2.480	0	0	0	0	0	-15.661	1.198	0.807
VIM	Q16576	RBBP7	1.817|1.770	3.588	1.794	2	1.656|1.397	0	0	0	0	0	-14.192	1.179	0.887
VIM	Q16629	SRSF7	1.531|1.611	3.141	1.571	2	1.771|1.270	0	0	0	0	0	-15.886	1.047	0.94
VIM	Q16630	CPSF6	.|0.237	0.598	0.299	2	.|0.318	0	0	0	0	0	-15.917	0.941	0.968
VIM	Q16637	SMN1	0.800|0.727	1.527	0.763	2	0.658|0.475	0	0	0	0	0	-11.803	1.365	0.781
VIM	Q16643	DBN1	1.880|2.244	4.124	2.062	2	2.168|2.159	0	0	0	0	0	-15.917	0.953	0.95
VIM	Q16666	IFI16	5.667|5.023	10.69	5.345	2	4.919|4.830	0	0	0	0	0	-15.849	1.097	0.91
VIM	Q16832	DDR2	0.575|0.421	0.997	0.498	2	.|.	0.016	0.032	0.016	0.032	0.016	-14.076	1.383	0.616
VIM	Q16851	UGP2	0.736|1.257	1.993	0.997	2	0.730|1.484	0	0	0	0	0	-15.917	0.958	0.889
VIM	Q16891	IMMT	2.622|2.842	5.464	2.732	2	2.017|2.617	0	0	0	0	0	-14.611	1.189	0.87
VIM	Q1ED39	KNOP1	.|0.353	0.713	0.357	2	0.301|.	0	0	0	0	0	-14.993	1.184	0.94
VIM	Q1KMD3	HNRNPUL2	2.632|2.532	5.164	2.582	2	2.603|2.706	0	0	0	0	0	-15.917	0.973	0.956
VIM	Q27J81	INF2	2.142|2.376	4.518	2.259	2	1.683|1.861	0	0	0	0	0	-13.181	1.277	0.803
VIM	Q2M389	WASHC4	.|0.444	0.805	0.402	2	.|.	0	0	0	0	0	-15.917	1.117	0.874
VIM	Q2TAY7	SMU1	0.406|0.377	0.783	0.392	2	0.386|0.358	0	0	0	0	0	-15.908	1.054	0.942
VIM	Q2TB10	ZNF800	0.455|0.388	0.844	0.422	2	0.335|0.374	0	0	0	0	0	-15.551	1.193	0.889
VIM	Q32MZ4	LRRFIP1	1.750|1.891	3.641	1.821	2	1.814|1.710	0	0	0	0	0	-15.917	1.034	0.941
VIM	Q32P44	EML3	0.545|0.483	1.029	0.514	2	0.505|0.573	0	0	0	0	0	-15.917	0.956	0.954
VIM	Q3B726	POLR1F	0.293|0.265	0.557	0.279	2	0.296|.	0	0	0	0	0	-15.917	0.943	0.96
VIM	Q3KQU3	MAP7D1	1.412|1.339	2.75	1.375	2	1.201|1.267	0	0	0	0	0	-15.418	1.115	0.914
VIM	Q3MHD2	LSM12	0.382|0.434	0.816	0.408	2	.|0.435	0	0	0	0	0	-15.917	0.938	0.963
VIM	Q3YEC7	RABL6	1.068|1.100	2.169	1.084	2	1.068|1.008	0	0	0	0	0	-15.852	1.045	0.943
VIM	Q49A26	GLYR1	1.021|0.956	1.977	0.989	2	1.042|0.698	0	0	0	0	0	-14.938	1.159	0.891
VIM	Q4G0J3	LARP7	0.537|0.591	1.128	0.564	2	0.562|0.565	0	0	0	0	0	-15.917	1.001	0.949
VIM	Q4L180	FILIP1L	.|0.338	0.698	0.349	2	.|.	0	0	0	0	0	-15.917	0.968	0.965
VIM	Q4V9L6	TMEM119	0.556|0.538	1.094	0.547	2	.|0.387	0	0	0	0	0	-11.033	1.415	0.808
VIM	Q4VC05	BCL7A	0.554|0.472	1.026	0.513	2	0.536|0.390	0	0	0	0	0	-15.867	1.122	0.905
VIM	Q53EP0	FNDC3B	0.356|0.778	1.133	0.567	2	0.270|0.353	0.373	0.746	0.373	0.746	0.373	-15.167	1.836	0.176
VIM	Q53SF7	COBLL1	0.564|0.546	1.11	0.555	2	0.430|0.526	0	0	0	0	0	-14.924	1.166	0.907
VIM	Q562R1	ACTBL2	1.335|1.259	2.594	1.297	2	1.276|.	0	0	0	0	0	-15.917	1.017	0.948
VIM	Q5BKZ1	ZNF326	0.843|0.853	1.696	0.848	2	1.029|0.691	0	0	0	0	0	-15.917	1.006	0.955
VIM	Q5C9Z4	NOM1	0.427|0.434	0.861	0.431	2	.|0.352	0	0	0	0	0	-14.341	1.225	0.894
VIM	Q5D862	FLG2	0.877|0.302	1.179	0.59	2	.|.	0.016	0.032	0.016	0.032	0.016	-15.917	1.636	0.638
VIM	Q5F1R6	DNAJC21	.|0.394	0.755	0.377	2	.|0.362	0	0	0	0	0	-15.917	1.042	0.965
VIM	Q5GLZ8	HERC4	0.510|1.063	1.573	0.787	2	0.462|0.685	0.016	0.032	0.016	0.032	0.016	-15.917	1.398	0.643
VIM	Q5JTH9	RRP12	2.444|2.289	4.732	2.366	2	2.478|2.278	0	0	0	0	0	-15.917	0.996	0.952
VIM	Q5KU26	COLEC12	0.802|0.791	1.593	0.796	2	0.420|.	0.032	0.032	0.032	0.032	0.032	-3.417	1.897	0.444
VIM	Q5QJE6	DNTTIP2	1.266|1.234	2.5	1.25	2	1.157|1.049	0	0	0	0	0	-14.951	1.135	0.909
VIM	Q5RKV6	EXOSC6	0.410|0.428	0.838	0.419	2	0.255|0.473	0	0	0	0	0	-14.781	1.206	0.9
VIM	Q5SNT2	TMEM201	0.579|0.597	1.175	0.588	2	0.606|0.525	0	0	0	0	0	-15.879	1.042	0.946
VIM	Q5SRE5	NUP188	0.240|0.380	0.62	0.31	2	.|.	0	0	0	0	0	-15.917	0.861	0.946
VIM	Q5SSJ5	HP1BP3	1.470|1.235	2.705	1.353	2	1.516|2.147	0	0	0	0	0	-15.917	0.75	0.956
VIM	Q5SW79	CEP170	2.590|2.762	5.352	2.676	2	2.753|2.233	0	0	0	0	0	-15.775	1.079	0.928
VIM	Q5SY16	NOL9	1.504|1.488	2.992	1.496	2	1.430|1.362	0	0	0	0	0	-15.606	1.072	0.934
VIM	Q5T0F9	CC2D1B	.|0.336	0.696	0.348	2	.|0.388	0	0	0	0	0	-15.917	0.898	0.965
VIM	Q5T1M5	FKBP15	.|0.390	0.75	0.375	2	.|.	0	0	0	0	0	-15.917	1.041	0.964
VIM	Q5T200	ZC3H13	0.430|0.269	0.699	0.349	2	0.277|0.234	0	0.001	0	0.001	0	-15.815	1.373	0.762
VIM	Q5T280	SPOUT1	0.349|.	0.709	0.354	2	0.292|.	0	0	0	0	0	-14.81	1.212	0.932
VIM	Q5T4S7	UBR4	0.351|0.412	0.764	0.382	2	0.326|0.463	0	0	0	0	0	-15.917	0.983	0.948
VIM	Q5T749	KPRP	1.266|0.825	2.092	1.046	2	0.336|.	0.687	1	0.687	1	0.687	-0.515	3.109	0.013
VIM	Q5TEC6	H3-7	8.232|7.749	15.981	7.991	2	8.341|7.788	0	0	0	0	0	-15.917	0.991	0.953
VIM	Q5UIP0	RIF1	0.697|0.520	1.217	0.609	2	0.549|0.307	0.016	0.032	0.016	0.032	0.016	-13.288	1.482	0.613
VIM	Q5VT25	CDC42BPA	1.336|1.306	2.641	1.321	2	1.381|1.116	0	0	0	0	0	-15.726	1.064	0.937
VIM	Q5VTL8	PRPF38B	0.390|0.298	0.688	0.344	2	.|0.394	0	0	0	0	0	-15.917	0.874	0.96
VIM	Q5VWN6	TASOR2	.|0.468	0.829	0.414	2	.|.	0	0	0	0	0	-15.917	1.15	0.831
VIM	Q5VWQ8	DAB2IP	0.516|0.440	0.956	0.478	2	.|.	0.001	0.002	0.001	0.002	0.001	-12.943	1.327	0.741
VIM	Q5VZK9	CARMIL1	.|0.312	0.672	0.336	2	0.123|0.312	0	0	0	0	0	-10.289	1.714	0.821
VIM	Q5VZL5	ZMYM4	.|0.604	0.964	0.482	2	.|0.506	0	0	0	0	0	-15.917	0.952	0.914
VIM	Q5W0V3	FHIP2A	0.143|0.209	0.352	0.176	2	.|0.433	0	0	0	0	0	-15.917	0.406	0.963
VIM	Q63HR2	TNS2	0.538|0.383	0.921	0.46	2	0.294|0.233	0.016	0.032	0.016	0.032	0.016	-11.139	1.76	0.585
VIM	Q63ZY3	KANK2	0.799|1.400	2.199	1.1	2	1.246|1.141	0	0	0	0	0	-15.917	0.922	0.904
VIM	Q66K74	MAP1S	1.272|1.254	2.526	1.263	2	1.274|1.381	0	0	0	0	0	-15.917	0.952	0.964
VIM	Q66PJ3	ARL6IP4	0.322|0.272	0.594	0.297	2	.|0.300	0	0	0	0	0	-15.917	0.99	0.947
VIM	Q68CZ2	TNS3	.|0.224	0.584	0.292	2	.|.	0	0	0	0	0	-15.917	0.81	0.965
VIM	Q69YQ0	SPECC1L	1.349|1.440	2.789	1.394	2	1.040|0.979	0.001	0.002	0.001	0.002	0.001	-9.628	1.381	0.749
VIM	Q6DD88	ATL3	0.257|0.288	0.545	0.272	2	0.239|0.473	0	0	0	0	0	-15.917	0.811	0.962
VIM	Q6DKI1	RPL7L1	2.181|2.072	4.253	2.126	2	1.831|1.579	0	0	0	0	0	-12.994	1.25	0.84
VIM	Q6DN03	H2BC20P	4.948|5.053	10.001	5.001	2	4.665|5.775	0	0	0	0	0	-15.917	0.963	0.956
VIM	Q6EMK4	VASN	2.865|2.601	5.466	2.733	2	.|.	1	1	1	1	1	8.908	7.585	0
VIM	Q6I9Y2	THOC7	0.377|0.561	0.939	0.469	2	0.410|0.498	0	0	0	0	0	-15.917	1.039	0.893
VIM	Q6IBS0	TWF2	0.593|0.667	1.259	0.63	2	0.439|0.908	0	0	0	0	0	-15.917	0.998	0.947
VIM	Q6NUQ4	TMEM214	0.409|0.746	1.155	0.578	2	0.392|0.188	0.494	0.987	0.494	0.987	0.494	-10.19	2.129	0.126
VIM	Q6NW34	NEPRO	0.483|0.423	0.906	0.453	2	0.530|0.462	0	0	0	0	0	-15.917	0.916	0.96
VIM	Q6NW40	RGMB	.|0.299	0.659	0.33	2	.|.	0	0	0	0	0	-15.917	0.915	0.965
VIM	Q6NYC8	PPP1R18	0.849|1.386	2.235	1.117	2	0.923|1.269	0	0	0	0	0	-15.917	1.033	0.846
VIM	Q6NZI2	CAVIN1	19.469|19.171	38.64	19.32	2	18.661|18.781	0	0	0	0	0	-15.875	1.032	0.949
VIM	Q6P2E9	EDC4	0.916|0.755	1.671	0.835	2	0.719|0.522	0.002	0.004	0.002	0.004	0.002	-13.102	1.364	0.729
VIM	Q6P2Q9	PRPF8	3.593|3.207	6.8	3.4	2	3.023|3.024	0	0	0	0	0	-15.656	1.125	0.896
VIM	Q6PCB5	RSBN1L	0.383|.	0.743	0.372	2	.|.	0	0	0	0	0	-15.917	1.032	0.965
VIM	Q6PJG2	MIDEAS	0.304|0.287	0.591	0.295	2	.|.	0	0	0	0	0	-15.917	0.819	0.96
VIM	Q6PJT7	ZC3H14	0.464|0.419	0.883	0.441	2	0.981|1.357	0	0	0	0	0	-15.917	0.382	0.964
VIM	Q6PK04	CCDC137	0.310|.	0.671	0.335	2	.|0.343	0	0	0	0	0	-15.917	0.977	0.965
VIM	Q6PKG0	LARP1	0.337|0.457	0.794	0.397	2	0.268|0.303	0	0	0	0	0	-14.916	1.395	0.779
VIM	Q6PL18	ATAD2	0.323|0.293	0.616	0.308	2	0.293|0.481	0	0	0	0	0	-15.917	0.82	0.963
VIM	Q6RFH5	WDR74	0.602|0.763	1.365	0.683	2	0.465|0.362	0.016	0.032	0.016	0.032	0.016	-9.015	1.664	0.565
VIM	Q6UN15	FIP1L1	0.444|0.426	0.87	0.435	2	0.405|0.470	0	0	0	0	0	-15.917	0.997	0.954
VIM	Q6UVK1	CSPG4	4.672|4.255	8.927	4.463	2	0.391|.	1	1	1	1	1	9.172	11.417	0
VIM	Q6UVY6	MOXD1	1.712|1.658	3.37	1.685	2	0.545|0.546	0.994	0.997	0.994	0.997	0.994	4.681	3.092	0.001
VIM	Q6V0I7	FAT4	0.775|0.648	1.423	0.711	2	.|.	0.032	0.032	0.032	0.032	0.032	-3.417	1.974	0.304
VIM	Q6WCQ1	MPRIP	5.325|5.221	10.546	5.273	2	5.097|4.966	0	0	0	0	0	-15.814	1.048	0.943
VIM	Q6YHK3	CD109	2.990|2.685	5.675	2.837	2	0.206|1.543	1	1	1	1	1	8.908	5.037	0
VIM	Q6ZMZ3	SYNE3	14.438|13.904	28.342	14.171	2	17.246|2.236	0.032	0.032	0.032	0.032	0.032	-3.417	2.282	0.286
VIM	Q70UQ0	IKBIP	1.141|1.106	2.247	1.124	2	1.304|1.116	0	0	0	0	0	-15.917	0.931	0.956
VIM	Q71RC2	LARP4	.|0.159	0.519	0.26	2	.|.	0	0	0	0	0	-15.917	0.72	0.965
VIM	Q71U36	TUBA1A	0.435|0.516	0.951	0.476	2	0.450|0.512	0	0	0	0	0	-15.917	0.99	0.944
VIM	Q71UM5	RPS27L	1.907|2.062	3.969	1.985	2	1.826|2.140	0	0	0	0	0	-15.917	1.004	0.949
VIM	Q76FK4	NOL8	0.251|0.240	0.491	0.245	2	0.248|.	0	0	0	0	0	-15.917	0.99	0.955
VIM	Q76M96	CCDC80	0.288|0.603	0.891	0.446	2	0.713|0.276	0	0	0	0	0	-15.917	1.005	0.842
VIM	Q7KZF4	SND1	1.329|1.575	2.904	1.452	2	1.188|1.491	0	0	0	0	0	-15.917	1.091	0.9
VIM	Q7L014	DDX46	0.995|0.319	1.315	0.657	2	0.999|1.200	0	0	0	0	0	-15.917	0.6	0.964
VIM	Q7L0Y3	TRMT10C	0.843|0.795	1.638	0.819	2	0.845|0.757	0	0	0	0	0	-15.917	1.024	0.946
VIM	Q7L1Q6	BZW1	0.569|0.471	1.04	0.52	2	0.542|0.497	0	0	0	0	0	-15.917	1.002	0.938
VIM	Q7L2E3	DHX30	0.309|.	0.669	0.335	2	0.332|.	0	0	0	0	0	-15.917	1.009	0.965
VIM	Q7L2H7	EIF3M	0.252|0.356	0.608	0.304	2	0.220|0.533	0	0	0	0	0	-15.917	0.888	0.952
VIM	Q7L576	CYFIP1	0.280|0.311	0.591	0.295	2	.|0.372	0	0	0	0	0	-15.917	0.795	0.963
VIM	Q7L5N1	COPS6	0.284|.	0.644	0.322	2	.|0.418	0	0	0	0	0	-15.917	0.77	0.965
VIM	Q7L7X3	TAOK1	0.338|0.342	0.68	0.34	2	.|0.321	0	0	0	0	0	-15.818	1.058	0.945
VIM	Q7LGA3	HS2ST1	0.725|0.660	1.385	0.692	2	0.656|0.849	0	0	0	0	0	-15.917	0.928	0.96
VIM	Q7Z2W4	ZC3HAV1	0.311|0.732	1.043	0.522	2	0.302|0.562	0.016	0.032	0.016	0.032	0.016	-15.917	1.266	0.647
VIM	Q7Z3B4	NUP54	0.266|0.428	0.693	0.347	2	0.754|0.606	0	0	0	0	0	-15.917	0.513	0.964
VIM	Q7Z3K3	POGZ	0.673|0.469	1.143	0.571	2	.|0.603	0	0	0	0	0	-15.917	0.947	0.931
VIM	Q7Z406	MYH14	1.433|0.833	2.266	1.133	2	1.080|1.212	0	0	0	0	0	-15.917	0.99	0.863
VIM	Q7Z417	NUFIP2	0.426|0.330	0.757	0.378	2	0.317|0.634	0	0	0	0	0	-15.917	0.844	0.96
VIM	Q7Z478	DHX29	0.658|0.804	1.461	0.731	2	0.687|0.462	0	0	0	0	0	-14.478	1.297	0.783
VIM	Q7Z6B7	SRGAP1	0.690|0.380	1.07	0.535	2	0.359|0.686	0	0	0	0	0	-15.917	1.078	0.815
VIM	Q7Z6E9	RBBP6	2.494|1.990	4.485	2.242	2	3.199|2.706	0	0	0	0	0	-15.917	0.762	0.956
VIM	Q7Z6Z7	HUWE1	.|0.373	0.733	0.367	2	0.183|0.260	0	0	0	0	0	-8.71	1.683	0.773
VIM	Q7Z7A4	PXK	1.187|1.066	2.253	1.127	2	0.938|0.703	0.003	0.006	0.003	0.006	0.003	-10.364	1.387	0.718
VIM	Q86SQ0	PHLDB2	.|0.208	0.568	0.284	2	.|0.253	0	0	0	0	0	-15.917	1.123	0.965
VIM	Q86U86	PBRM1	1.182|1.249	2.43	1.215	2	1.014|0.983	0	0	0	0	0	-13.787	1.217	0.86
VIM	Q86UE4	MTDH	2.049|1.503	3.552	1.776	2	1.785|1.515	0	0	0	0	0	-15.917	1.08	0.866
VIM	Q86UK7	ZNF598	0.372|0.330	0.702	0.351	2	0.447|0.565	0	0	0	0	0	-15.917	0.698	0.962
VIM	Q86UP2	KTN1	5.677|4.946	10.624	5.312	2	5.023|5.066	0	0	0	0	0	-15.917	1.053	0.925
VIM	Q86V48	LUZP1	3.998|4.111	8.109	4.054	2	4.024|3.044	0	0	0	0	0	-14.591	1.158	0.895
VIM	Q86VI3	IQGAP3	0.314|0.320	0.635	0.317	2	.|.	0	0	0	0	0	-15.917	0.881	0.96
VIM	Q86VP6	CAND1	0.325|0.516	0.841	0.42	2	0.304|0.679	0	0	0	0	0	-15.917	0.925	0.93
VIM	Q86W42	THOC6	1.017|0.942	1.959	0.979	2	1.238|1.018	0	0	0	0	0	-15.917	0.872	0.964
VIM	Q86W92	PPFIBP1	1.582|1.649	3.231	1.616	2	1.431|1.416	0	0	0	0	0	-15.084	1.135	0.907
VIM	Q86XZ4	SPATS2	1.121|0.997	2.118	1.059	2	1.430|1.204	0	0	0	0	0	-15.917	0.807	0.956
VIM	Q86Y07	VRK2	0.614|0.546	1.16	0.58	2	0.488|0.480	0	0	0	0	0	-15.141	1.198	0.881
VIM	Q86YP4	GATAD2A	0.963|0.657	1.62	0.81	2	0.652|0.674	0.001	0.002	0.001	0.002	0.001	-15.917	1.222	0.748
VIM	Q86YZ3	HRNR	0.512|.	0.872	0.436	2	.|0.464	0	0	0	0	0	-15.917	0.94	0.964
VIM	Q8IUE6	H2AC21	1.976|1.867	3.843	1.921	2	1.959|2.209	0	0	0	0	0	-15.917	0.924	0.956
VIM	Q8IUF8	RIOX2	0.795|0.699	1.495	0.747	2	0.574|.	0	0	0	0	0	-13.539	1.302	0.804
VIM	Q8IV48	ERI1	0.328|0.337	0.665	0.332	2	0.241|0.265	0	0	0	0	0	-13.739	1.315	0.879
VIM	Q8IVF2	AHNAK2	1.986|2.282	4.268	2.134	2	1.636|2.318	0	0	0	0	0	-15.889	1.096	0.905
VIM	Q8IVF7	FMNL3	0.219|0.212	0.431	0.216	2	.|.	0	0	0	0	0	-15.917	0.599	0.96
VIM	Q8IWA0	WDR75	0.645|0.606	1.251	0.625	2	0.417|0.763	0	0	0	0	0	-15.606	1.109	0.921
VIM	Q8IWC1	MAP7D3	0.735|0.925	1.661	0.83	2	0.693|0.830	0	0	0	0	0	-15.917	1.094	0.884
VIM	Q8IWE2	FAM114A1	.|0.667	1.027	0.514	2	.|0.405	0.006	0.013	0.006	0.013	0.006	-15.917	1.269	0.707
VIM	Q8IWS0	PHF6	0.255|0.300	0.556	0.278	2	.|.	0	0	0	0	0	-15.917	0.771	0.96
VIM	Q8IWT6	LRRC8A	0.255|0.247	0.501	0.251	2	.|.	0	0	0	0	0	-15.917	0.696	0.96
VIM	Q8IWX8	CHERP	1.282|0.892	2.174	1.087	2	1.115|1.157	0	0	0	0	0	-15.917	0.957	0.923
VIM	Q8IWZ3	ANKHD1	0.682|0.590	1.271	0.636	2	0.312|0.663	0	0.001	0	0.001	0	-12.489	1.397	0.769
VIM	Q8IX01	SUGP2	0.790|0.727	1.517	0.758	2	0.775|0.703	0	0	0	0	0	-15.917	1.027	0.942
VIM	Q8IX12	CCAR1	0.323|0.294	0.617	0.309	2	0.254|0.316	0	0	0	0	0	-15.868	1.088	0.935
VIM	Q8IXM6	NRM	0.571|0.551	1.122	0.561	2	0.555|0.502	0	0	0	0	0	-15.817	1.063	0.94
VIM	Q8IY17	PNPLA6	0.950|0.822	1.771	0.886	2	0.731|0.778	0	0	0	0	0	-15.365	1.174	0.858
VIM	Q8IY37	DHX37	.|0.347	0.708	0.354	2	.|.	0	0	0	0	0	-15.917	0.982	0.965
VIM	Q8IY81	FTSJ3	2.830|2.916	5.746	2.873	2	3.087|2.891	0	0	0	0	0	-15.917	0.962	0.956
VIM	Q8IYB3	SRRM1	0.998|0.670	1.667	0.834	2	0.788|0.817	0	0	0	0	0	-15.917	1.039	0.868
VIM	Q8IYD1	GSPT2	.|0.102	0.462	0.231	2	.|0.331	0	0	0	0	0	-15.917	0.698	0.967
VIM	Q8IYI6	EXOC8	.|0.291	0.652	0.326	2	.|.	0	0	0	0	0	-15.917	0.904	0.965
VIM	Q8IYU8	MICU2	1.141|0.841	1.982	0.991	2	0.855|0.781	0	0.001	0	0.001	0	-15.854	1.213	0.768
VIM	Q8IZL8	PELP1	2.416|2.562	4.978	2.489	2	2.782|2.568	0	0	0	0	0	-15.917	0.931	0.956
VIM	Q8IZT6	ASPM	0.268|0.310	0.577	0.289	2	0.438|0.356	0	0	0	0	0	-15.917	0.731	0.962
VIM	Q8N163	CCAR2	0.463|0.952	1.414	0.707	2	1.046|1.058	0	0	0	0	0	-15.917	0.672	0.956
VIM	Q8N1F7	NUP93	1.593|1.692	3.284	1.642	2	1.623|1.676	0	0	0	0	0	-15.917	0.996	0.952
VIM	Q8N1G4	LRRC47	4.682|4.211	8.893	4.447	2	4.971|4.049	0	0	0	0	0	-15.917	0.991	0.949
VIM	Q8N1N4	KRT78	0.341|.	0.701	0.351	2	.|.	0	0	0	0	0	-15.917	0.973	0.965
VIM	Q8N392	ARHGAP18	.|0.287	0.648	0.324	2	0.322|0.553	0	0	0	0	0	-15.917	0.767	0.965
VIM	Q8N3C0	ASCC3	0.764|0.907	1.671	0.836	2	0.433|0.650	0.016	0.032	0.016	0.032	0.016	-8.242	1.575	0.555
VIM	Q8N3V7	SYNPO	0.869|1.140	2.009	1.004	2	1.090|0.853	0	0	0	0	0	-15.917	1.041	0.9
VIM	Q8N474	SFRP1	0.451|0.597	1.048	0.524	2	0.574|0.398	0	0	0	0	0	-15.917	1.096	0.891
VIM	Q8N556	AFAP1	1.785|1.755	3.54	1.77	2	1.915|1.543	0	0	0	0	0	-15.886	1.03	0.949
VIM	Q8N5C6	SRBD1	2.294|1.857	4.151	2.075	2	0.879|1.131	0.032	0.032	0.032	0.032	0.032	-3.417	2.082	0.304
VIM	Q8N5W9	RFLNB	0.406|0.436	0.842	0.421	2	0.905|0.756	0	0	0	0	0	-15.917	0.509	0.96
VIM	Q8N6S5	ARL6IP6	0.397|0.404	0.801	0.4	2	0.409|0.347	0	0	0	0	0	-15.795	1.064	0.943
VIM	Q8N9N2	ASCC1	0.508|0.509	1.017	0.508	2	0.420|0.390	0	0	0	0	0	-13.535	1.256	0.881
VIM	Q8N9T8	KRI1	0.354|0.339	0.694	0.347	2	0.416|0.277	0	0	0	0	0	-15.917	1.022	0.951
VIM	Q8N9Z2	CCDC71L	0.647|0.508	1.155	0.577	2	0.472|0.342	0.002	0.004	0.002	0.004	0.002	-13.386	1.436	0.728
VIM	Q8NAV1	PRPF38A	0.504|0.429	0.933	0.467	2	0.468|0.436	0	0	0	0	0	-15.917	1.033	0.935
VIM	Q8NBP0	TTC13	0.319|0.269	0.588	0.294	2	0.322|.	0	0	0	0	0	-15.917	0.914	0.962
VIM	Q8NBS9	TXNDC5	0.331|0.389	0.72	0.36	2	0.313|0.376	0	0	0	0	0	-15.917	1.05	0.934
VIM	Q8NC51	SERBP1	1.359|1.642	3.001	1.501	2	0.980|1.550	0	0	0	0	0	-15.202	1.217	0.81
VIM	Q8NC56	LEMD2	.|0.316	0.677	0.338	2	.|.	0	0	0	0	0	-15.917	0.939	0.965
VIM	Q8ND56	LSM14A	0.225|0.244	0.47	0.235	2	.|0.347	0	0	0	0	0	-15.917	0.678	0.963
VIM	Q8NDF8	TENT4B	.|0.248	0.608	0.304	2	.|.	0	0	0	0	0	-15.917	0.844	0.965
VIM	Q8NE71	ABCF1	5.538|4.695	10.232	5.116	2	4.935|4.820	0	0	0	0	0	-15.917	1.049	0.921
VIM	Q8NEJ9	NGDN	0.507|0.457	0.964	0.482	2	.|0.491	0	0	0	0	0	-15.917	0.981	0.952
VIM	Q8NEU8	APPL2	0.666|0.977	1.643	0.821	2	0.920|0.987	0	0	0	0	0	-15.917	0.862	0.952
VIM	Q8NEY8	PPHLN1	.|0.242	0.602	0.301	2	.|0.649	0	0	0	0	0	-15.917	0.464	0.968
VIM	Q8NF91	SYNE1	1.299|1.086	2.385	1.192	2	1.307|1.216	0	0	0	0	0	-15.917	0.946	0.951
VIM	Q8NFC6	BOD1L1	0.875|0.781	1.656	0.828	2	0.709|.	0	0	0	0	0	-15.246	1.168	0.874
VIM	Q8NFH3	NUP43	0.763|0.719	1.482	0.741	2	0.903|0.869	0	0	0	0	0	-15.917	0.836	0.96
VIM	Q8NFH5	NUP35	0.825|0.786	1.61	0.805	2	0.844|0.730	0	0	0	0	0	-15.917	1.026	0.947
VIM	Q8NFW8	CMAS	0.975|0.753	1.728	0.864	2	0.741|0.635	0	0.001	0	0.001	0	-15.305	1.26	0.763
VIM	Q8NI27	THOC2	2.018|1.879	3.897	1.949	2	1.763|1.775	0	0	0	0	0	-15.645	1.102	0.918
VIM	Q8NI36	WDR36	0.835|0.999	1.835	0.917	2	0.973|0.981	0	0	0	0	0	-15.917	0.939	0.952
VIM	Q8TAQ2	SMARCC2	4.254|4.164	8.418	4.209	2	3.808|3.484	0	0	0	0	0	-14.579	1.155	0.898
VIM	Q8TCJ2	STT3B	1.798|1.677	3.475	1.738	2	1.802|1.616	0	0	0	0	0	-15.917	1.018	0.946
VIM	Q8TDD1	DDX54	1.155|1.206	2.361	1.181	2	1.255|1.045	0	0	0	0	0	-15.912	1.031	0.946
VIM	Q8TDM6	DLG5	0.935|0.905	1.84	0.92	2	0.304|0.496	0.054	0.076	0.054	0.076	0.054	-3.417	2.37	0.237
VIM	Q8TDN6	BRIX1	2.192|3.094	5.286	2.643	2	2.150|2.040	0.006	0.011	0.006	0.011	0.006	-15.762	1.262	0.712
VIM	Q8TDX7	NEK7	0.815|0.967	1.783	0.891	2	0.716|0.928	0	0	0	0	0	-15.917	1.093	0.897
VIM	Q8TED0	UTP15	1.189|1.171	2.36	1.18	2	1.068|1.057	0	0	0	0	0	-15.203	1.111	0.92
VIM	Q8TEQ6	GEMIN5	0.653|0.480	1.133	0.567	2	0.559|0.538	0	0	0	0	0	-15.917	1.033	0.908
VIM	Q8TER5	ARHGEF40	0.858|0.972	1.831	0.915	2	0.696|0.643	0.001	0.002	0.001	0.002	0.001	-11.616	1.369	0.742
VIM	Q8TEW8	PARD3B	0.460|0.364	0.823	0.412	2	0.600|.	0	0	0	0	0	-15.917	0.686	0.96
VIM	Q8TF66	LRRC15	2.463|2.196	4.66	2.33	2	0.191|0.329	1	1	1	1	1	9.266	9.306	0
VIM	Q8TF72	SHROOM3	1.613|1.250	2.863	1.431	2	1.850|1.948	0	0	0	0	0	-15.917	0.754	0.956
VIM	Q8WTT2	NOC3L	1.143|1.115	2.258	1.129	2	1.045|0.919	0	0	0	0	0	-14.671	1.152	0.9
VIM	Q8WU90	ZC3H15	1.614|1.423	3.038	1.519	2	1.270|1.371	0	0	0	0	0	-15.49	1.151	0.88
VIM	Q8WUA2	PPIL4	0.350|0.355	0.705	0.353	2	.|.	0	0	0	0	0	-15.917	0.979	0.96
VIM	Q8WUJ3	CEMIP	0.817|1.233	2.05	1.025	2	0.958|0.554	0.016	0.032	0.016	0.032	0.016	-14.944	1.407	0.621
VIM	Q8WUM0	NUP133	1.525|1.537	3.061	1.531	2	1.463|1.292	0	0	0	0	0	-15.117	1.113	0.919
VIM	Q8WUM4	PDCD6IP	2.047|2.240	4.286	2.143	2	1.820|2.323	0	0	0	0	0	-15.917	1.042	0.936
VIM	Q8WVK2	SNRNP27	0.305|0.324	0.629	0.314	2	0.286|0.350	0	0	0	0	0	-15.917	0.994	0.954
VIM	Q8WVM0	TFB1M	0.423|0.264	0.687	0.344	2	0.357|0.422	0	0	0	0	0	-15.917	0.885	0.942
VIM	Q8WVM7	STAG1	1.145|1.085	2.23	1.115	2	0.914|1.062	0	0	0	0	0	-15.221	1.132	0.906
VIM	Q8WVM8	SCFD1	.|0.261	0.622	0.311	2	0.160|0.474	0	0	0	0	0	-15.917	1.128	0.968
VIM	Q8WVV4	POF1B	0.747|.	1.108	0.554	2	.|.	0.016	0.032	0.016	0.032	0.016	-15.917	1.537	0.666
VIM	Q8WWM7	ATXN2L	0.764|1.004	1.768	0.884	2	0.675|0.799	0	0	0	0	0	-15.801	1.203	0.79
VIM	Q8WWQ0	PHIP	.|0.215	0.575	0.287	2	.|.	0	0	0	0	0	-15.917	0.798	0.965
VIM	Q8WWY3	PRPF31	2.012|1.659	3.67	1.835	2	1.785|1.652	0	0	0	0	0	-15.917	1.068	0.906
VIM	Q8WX93	PALLD	0.535|0.947	1.482	0.741	2	0.668|1.092	0	0	0	0	0	-15.917	0.868	0.93
VIM	Q8WXD5	GEMIN6	0.347|0.319	0.666	0.333	2	0.373|.	0	0	0	0	0	-15.917	0.893	0.959
VIM	Q8WXI9	GATAD2B	0.473|0.462	0.935	0.468	2	0.413|0.361	0	0	0	0	0	-14.481	1.211	0.896
VIM	Q8WYP5	AHCTF1	1.527|1.559	3.086	1.543	2	1.613|1.255	0	0	0	0	0	-15.545	1.084	0.93
VIM	Q92499	DDX1	0.858|1.101	1.959	0.98	2	0.661|1.088	0	0	0	0	0	-15.907	1.155	0.834
VIM	Q92504	SLC39A7	0.624|0.647	1.271	0.635	2	0.465|0.547	0	0	0	0	0	-13.404	1.26	0.864
VIM	Q92522	H1-10	0.379|0.336	0.714	0.357	2	0.376|0.362	0	0	0	0	0	-15.917	0.968	0.953
VIM	Q92556	ELMO1	0.162|0.142	0.304	0.152	2	0.123|0.218	0	0	0	0	0	-15.917	0.927	0.963
VIM	Q92572	AP3S1	2.293|1.929	4.221	2.111	2	2.010|2.164	0	0	0	0	0	-15.917	1.012	0.933
VIM	Q92576	PHF3	0.538|0.441	0.979	0.49	2	0.503|0.521	0	0	0	0	0	-15.917	0.957	0.949
VIM	Q92597	NDRG1	.|0.271	0.631	0.316	2	.|0.264	0	0	0	0	0	-15.897	1.195	0.965
VIM	Q92598	HSPH1	0.286|0.385	0.671	0.336	2	0.288|.	0	0	0	0	0	-15.917	1.167	0.882
VIM	Q92600	CNOT9	.|0.316	0.676	0.338	2	0.477|.	0	0	0	0	0	-15.917	0.709	0.965
VIM	Q92614	MYO18A	1.892|1.973	3.865	1.932	2	1.847|1.881	0	0	0	0	0	-15.901	1.037	0.945
VIM	Q92616	GCN1	0.920|1.296	2.217	1.108	2	0.677|1.241	0	0.001	0	0.001	0	-15.916	1.209	0.757
VIM	Q92621	NUP205	1.194|1.291	2.486	1.243	2	2.133|1.415	0	0	0	0	0	-15.917	0.715	0.956
VIM	Q92626	PXDN	0.679|0.696	1.376	0.688	2	0.415|0.222	0.06	0.088	0.06	0.088	0.06	-3.377	2.266	0.226
VIM	Q92743	HTRA1	1.329|2.054	3.383	1.692	2	2.368|1.461	0	0	0	0	0	-15.917	0.909	0.932
VIM	Q92769	HDAC2	1.075|0.960	2.035	1.017	2	0.779|0.954	0	0	0	0	0	-15.047	1.18	0.865
VIM	Q92784	DPF3	0.515|0.489	1.005	0.502	2	0.480|0.433	0	0	0	0	0	-15.666	1.101	0.929
VIM	Q92785	DPF2	0.427|0.402	0.829	0.415	2	.|0.360	0	0	0	0	0	-15.395	1.151	0.917
VIM	Q92841	DDX17	0.880|0.992	1.872	0.936	2	0.867|0.857	0	0	0	0	0	-15.887	1.085	0.915
VIM	Q92888	ARHGEF1	0.273|.	0.633	0.317	2	.|0.440	0	0	0	0	0	-15.917	0.72	0.965
VIM	Q92896	GLG1	0.597|0.256	0.853	0.426	2	0.199|.	0.499	0.999	0.499	0.999	0.499	-14.275	2.138	0.088
VIM	Q92900	UPF1	0.663|0.992	1.655	0.827	2	0.667|0.930	0	0	0	0	0	-15.917	1.051	0.858
VIM	Q92905	COPS5	.|0.210	0.57	0.285	2	0.146|0.281	0	0	0	0	0	-15.879	1.41	0.965
VIM	Q92922	SMARCC1	0.740|0.654	1.394	0.697	2	0.385|.	0.032	0.032	0.032	0.032	0.032	-3.417	1.81	0.444
VIM	Q92925	SMARCD2	0.814|0.865	1.679	0.84	2	.|0.641	0	0	0	0	0	-12.116	1.31	0.811
VIM	Q92945	KHSRP	0.632|0.730	1.362	0.681	2	0.304|0.744	0.001	0.002	0.001	0.002	0.001	-11.662	1.431	0.744
VIM	Q92973	TNPO1	0.755|0.722	1.476	0.738	2	0.659|0.639	0	0	0	0	0	-15.154	1.138	0.909
VIM	Q92974	ARHGEF2	1.707|1.698	3.405	1.703	2	1.638|1.614	0	0	0	0	0	-15.775	1.047	0.943
VIM	Q92979	EMG1	0.502|0.458	0.96	0.48	2	0.526|.	0	0	0	0	0	-15.917	0.913	0.962
VIM	Q93052	LPP	0.346|0.749	1.095	0.548	2	.|0.461	0.011	0.022	0.011	0.022	0.011	-15.917	1.188	0.691
VIM	Q93062	RBPMS	0.460|0.486	0.946	0.473	2	0.374|0.550	0	0	0	0	0	-15.908	1.042	0.945
VIM	Q93077	H2AC6	8.444|8.188	16.631	8.316	2	8.416|7.668	0	0	0	0	0	-15.89	1.035	0.946
VIM	Q969G3	SMARCE1	0.736|0.252	0.988	0.494	2	0.562|0.632	0	0	0	0	0	-15.917	0.829	0.885
VIM	Q969G5	CAVIN3	8.349|8.576	16.925	8.462	2	8.155|7.999	0	0	0	0	0	-15.835	1.048	0.943
VIM	Q969Q0	RPL36AL	3.316|3.135	6.451	3.226	2	3.287|3.212	0	0	0	0	0	-15.917	0.993	0.953
VIM	Q969X6	UTP4	0.725|0.755	1.479	0.74	2	0.688|0.655	0	0	0	0	0	-15.506	1.103	0.923
VIM	Q96A65	EXOC4	1.201|1.041	2.242	1.121	2	0.490|0.823	0.032	0.032	0.032	0.032	0.032	-3.417	1.764	0.47
VIM	Q96A72	MAGOHB	0.567|0.579	1.146	0.573	2	0.602|0.558	0	0	0	0	0	-15.917	0.989	0.956
VIM	Q96AC1	FERMT2	1.160|1.586	2.746	1.373	2	0.959|1.657	0	0	0	0	0	-15.917	1.089	0.858
VIM	Q96AE4	FUBP1	0.281|0.269	0.55	0.275	2	0.289|0.392	0	0	0	0	0	-15.917	0.817	0.96
VIM	Q96AE7	TTC17	0.375|0.364	0.739	0.369	2	0.319|.	0	0	0	0	0	-15.263	1.157	0.92
VIM	Q96AG4	LRRC59	6.516|5.739	12.255	6.127	2	6.287|5.966	0	0	0	0	0	-15.917	1.001	0.944
VIM	Q96AY3	FKBP10	1.986|2.138	4.124	2.062	2	0.230|1.798	0.994	0.999	0.994	0.999	0.994	4.582	3.205	0
VIM	Q96BY6	DOCK10	2.514|2.143	4.657	2.328	2	2.608|2.191	0	0	0	0	0	-15.917	0.974	0.947
VIM	Q96CP6	GRAMD1A	.|0.262	0.622	0.311	2	.|.	0	0	0	0	0	-15.917	0.863	0.965
VIM	Q96CT7	CCDC124	0.165|.	0.525	0.262	2	.|.	0	0	0	0	0	-15.917	0.728	0.965
VIM	Q96CW1	AP2M1	2.850|2.774	5.624	2.812	2	2.613|2.892	0	0	0	0	0	-15.911	1.023	0.95
VIM	Q96CX2	KCTD12	0.627|0.789	1.416	0.708	2	0.356|0.754	0.001	0.003	0.001	0.003	0.001	-13.888	1.366	0.734
VIM	Q96DI7	SNRNP40	0.787|0.835	1.622	0.811	2	0.810|0.585	0	0	0	0	0	-14.65	1.178	0.885
VIM	Q96DZ5	CLIP3	.|0.321	0.681	0.341	2	0.520|0.406	0	0	0	0	0	-15.917	0.741	0.965
VIM	Q96EY4	TMA16	0.381|0.308	0.689	0.345	2	0.358|.	0	0	0	0	0	-15.917	0.962	0.948
VIM	Q96F07	CYFIP2	3.990|3.181	7.17	3.585	2	0.964|1.264	0.867	1	0.867	1	0.867	1.013	3.247	0.01
VIM	Q96FQ6	S100A16	1.185|1.040	2.225	1.113	2	0.868|1.167	0	0	0	0	0	-15.835	1.106	0.902
VIM	Q96FV9	THOC1	1.013|1.081	2.095	1.047	2	0.855|0.801	0	0	0	0	0	-12.857	1.265	0.825
VIM	Q96FW1	OTUB1	0.579|0.771	1.351	0.675	2	0.375|0.631	0.005	0.011	0.005	0.011	0.005	-14.264	1.389	0.714
VIM	Q96G21	IMP4	0.768|0.759	1.526	0.763	2	0.811|0.752	0	0	0	0	0	-15.917	0.977	0.96
VIM	Q96G25	MED8	0.539|0.469	1.008	0.504	2	0.500|0.462	0	0	0	0	0	-15.917	1.048	0.933
VIM	Q96GM8	TOE1	.|0.314	0.675	0.337	2	.|.	0	0	0	0	0	-15.917	0.936	0.965
VIM	Q96GP6	SCARF2	0.335|0.278	0.612	0.306	2	.|.	0	0	0	0	0	-15.917	0.85	0.96
VIM	Q96GQ7	DDX27	0.775|0.873	1.647	0.824	2	0.721|0.899	0	0	0	0	0	-15.917	1.023	0.938
VIM	Q96HC4	PDLIM5	1.242|2.219	3.461	1.731	2	1.048|2.601	0	0	0	0	0	-15.917	1.048	0.801
VIM	Q96HH9	GRAMD2B	1.963|1.755	3.718	1.859	2	1.880|1.738	0	0	0	0	0	-15.917	1.029	0.937
VIM	Q96HS1	PGAM5	2.161|1.930	4.092	2.046	2	2.102|1.727	0	0	0	0	0	-15.904	1.074	0.921
VIM	Q96HY6	DDRGK1	0.592|0.622	1.213	0.607	2	.|0.364	0.014	0.025	0.014	0.025	0.014	-5.817	1.668	0.686
VIM	Q96I25	RBM17	0.909|0.522	1.431	0.715	2	0.572|0.603	0.009	0.017	0.009	0.017	0.009	-15.917	1.218	0.701
VIM	Q96IZ0	PAWR	.|0.274	0.634	0.317	2	.|0.299	0	0	0	0	0	-15.917	1.063	0.967
VIM	Q96J01	THOC3	0.275|.	0.636	0.318	2	.|0.430	0	0	0	0	0	-15.917	0.738	0.967
VIM	Q96J84	KIRREL1	0.329|0.406	0.735	0.367	2	.|.	0	0	0	0	0	-15.917	1.019	0.924
VIM	Q96JM3	CHAMP1	0.510|0.505	1.015	0.507	2	0.469|0.512	0	0	0	0	0	-15.865	1.036	0.949
VIM	Q96KP1	EXOC2	0.827|0.816	1.643	0.821	2	0.583|0.718	0	0	0	0	0	-12.308	1.269	0.847
VIM	Q96KR1	ZFR	0.668|0.718	1.386	0.693	2	0.850|0.766	0	0	0	0	0	-15.917	0.86	0.96
VIM	Q96L91	EP400	0.473|0.378	0.851	0.425	2	.|0.291	0	0.001	0	0.001	0	-13.507	1.46	0.766
VIM	Q96LW7	CARD19	0.412|0.370	0.782	0.391	2	.|0.512	0	0	0	0	0	-15.917	0.764	0.96
VIM	Q96MF7	NSMCE2	0.256|.	0.616	0.308	2	.|.	0	0	0	0	0	-15.917	0.855	0.965
VIM	Q96N67	DOCK7	1.948|1.626	3.574	1.787	2	2.017|1.766	0	0	0	0	0	-15.917	0.947	0.951
VIM	Q96NE9	FRMD6	0.490|0.491	0.981	0.491	2	0.475|0.316	0	0	0	0	0	-13.433	1.267	0.878
VIM	Q96PE1	ADGRA2	0.305|0.239	0.544	0.272	2	.|.	0	0	0	0	0	-15.917	0.754	0.96
VIM	Q96PK6	RBM14	1.334|1.270	2.603	1.302	2	1.462|1.598	0	0	0	0	0	-15.917	0.851	0.956
VIM	Q96PZ2	FAM111A	0.325|.	0.685	0.342	2	.|0.197	0	0	0	0	0	-9.367	1.738	0.802
VIM	Q96QC0	PPP1R10	0.655|0.496	1.151	0.575	2	0.528|0.565	0	0	0	0	0	-15.917	1.053	0.904
VIM	Q96QD9	FYTTD1	1.049|0.814	1.863	0.932	2	0.917|0.782	0	0	0	0	0	-15.917	1.1	0.87
VIM	Q96QK1	VPS35	0.193|0.428	0.622	0.311	2	.|0.322	0	0	0	0	0	-15.917	0.964	0.878
VIM	Q96RF0	SNX18	1.048|1.144	2.192	1.096	2	0.965|1.146	0	0	0	0	0	-15.917	1.042	0.937
VIM	Q96RN5	MED15	0.263|0.190	0.453	0.226	2	.|.	0	0	0	0	0	-15.917	0.628	0.96
VIM	Q96RQ3	MCCC1	3.473|3.159	6.632	3.316	2	3.283|3.068	0	0	0	0	0	-15.917	1.045	0.935
VIM	Q96RT1	ERBIN	0.285|0.227	0.512	0.256	2	.|0.240	0	0	0	0	0	-15.917	1.069	0.928
VIM	Q96S97	MYADM	0.827|0.561	1.387	0.694	2	.|0.230	0.926	1	0.926	1	0.926	1.755	3.012	0.003
VIM	Q96SB3	PPP1R9B	1.178|1.195	2.372	1.186	2	0.916|1.066	0	0	0	0	0	-13.607	1.201	0.876
VIM	Q96SB4	SRPK1	2.536|2.309	4.845	2.422	2	2.924|2.460	0	0	0	0	0	-15.917	0.903	0.956
VIM	Q96SB8	SMC6	0.253|0.225	0.478	0.239	2	0.259|.	0	0	0	0	0	-15.917	0.923	0.963
VIM	Q96ST3	SIN3A	0.368|0.445	0.813	0.406	2	.|.	0	0	0	0	0	-15.884	1.128	0.873
VIM	Q96T23	RSF1	0.477|0.466	0.943	0.471	2	0.453|.	0	0	0	0	0	-15.877	1.04	0.948
VIM	Q96T37	RBM15	.|0.202	0.563	0.281	2	0.326|0.243	0	0	0	0	0	-15.917	1	0.965
VIM	Q96T58	SPEN	.|0.162	0.522	0.261	2	.|0.333	0	0	0	0	0	-15.917	0.785	0.967
VIM	Q96TA1	NIBAN2	1.544|2.073	3.617	1.809	2	1.408|1.896	0	0	0	0	0	-15.917	1.107	0.852
VIM	Q99439	CNN2	0.622|0.889	1.511	0.756	2	.|1.369	0	0	0	0	0	-15.917	0.552	0.956
VIM	Q99442	SEC62	1.265|1.226	2.491	1.246	2	1.071|1.029	0	0	0	0	0	-14.113	1.186	0.885
VIM	Q99459	CDC5L	2.013|1.969	3.982	1.991	2	1.775|1.777	0	0	0	0	0	-15.122	1.121	0.915
VIM	Q99460	PSMD1	0.203|0.265	0.468	0.234	2	.|0.321	0	0	0	0	0	-15.917	0.73	0.964
VIM	Q99536	VAT1	1.924|2.236	4.16	2.08	2	1.898|2.490	0	0	0	0	0	-15.917	0.957	0.952
VIM	Q99543	DNAJC2	0.733|0.625	1.358	0.679	2	0.344|0.429	0.018	0.032	0.018	0.032	0.018	-5.41	1.766	0.524
VIM	Q99549	MPHOSPH8	0.525|0.572	1.096	0.548	2	0.415|0.530	0	0	0	0	0	-15.259	1.169	0.898
VIM	Q99567	NUP88	1.216|1.158	2.374	1.187	2	1.076|1.216	0	0	0	0	0	-15.906	1.038	0.944
VIM	Q99575	POP1	1.081|1.158	2.24	1.12	2	1.104|1.189	0	0	0	0	0	-15.917	0.977	0.955
VIM	Q99584	S100A13	0.391|0.311	0.702	0.351	2	0.337|0.381	0	0	0	0	0	-15.917	0.978	0.943
VIM	Q99590	SCAF11	0.599|0.652	1.251	0.625	2	0.683|0.590	0	0	0	0	0	-15.917	0.986	0.952
VIM	Q99661	KIF2C	0.946|0.705	1.652	0.826	2	0.877|0.741	0	0	0	0	0	-15.917	1.024	0.904
VIM	Q99685	MGLL	0.275|0.304	0.58	0.29	2	0.214|0.631	0	0	0	0	0	-15.917	0.789	0.962
VIM	Q99700	ATXN2	0.189|0.330	0.519	0.26	2	0.184|.	0	0.001	0	0.001	0	-15.899	1.412	0.765
VIM	Q99714	HSD17B10	0.402|.	0.762	0.381	2	.|.	0	0	0	0	0	-15.917	1.057	0.942
VIM	Q99715	COL12A1	1.339|1.540	2.879	1.439	2	1.186|1.538	0	0	0	0	0	-15.917	1.066	0.92
VIM	Q99733	NAP1L4	.|0.337	0.697	0.349	2	.|0.405	0	0	0	0	0	-15.917	0.86	0.965
VIM	Q99829	CPNE1	0.463|0.597	1.061	0.53	2	0.505|.	0	0	0	0	0	-15.917	1.051	0.913
VIM	Q99832	CCT7	0.958|1.318	2.276	1.138	2	0.998|1.279	0	0	0	0	0	-15.917	1.007	0.909
VIM	Q99848	EBNA1BP2	1.025|1.221	2.246	1.123	2	1.158|0.944	0	0	0	0	0	-15.917	1.074	0.908
VIM	Q99873	PRMT1	0.616|0.611	1.227	0.614	2	0.270|0.789	0	0	0	0	0	-11.864	1.329	0.839
VIM	Q99961	SH3GL1	0.666|0.605	1.27	0.635	2	0.692|0.964	0	0	0	0	0	-15.917	0.778	0.96
VIM	Q99985	SEMA3C	0.339|0.597	0.936	0.468	2	0.460|0.345	0	0	0	0	0	-15.917	1.175	0.785
VIM	Q99986	VRK1	0.245|0.213	0.458	0.229	2	.|0.406	0	0	0	0	0	-15.917	0.564	0.96
VIM	Q99996	AKAP9	0.944|0.850	1.794	0.897	2	0.771|0.662	0	0	0	0	0	-13.717	1.256	0.819
VIM	Q9BPX5	ARPC5L	0.515|0.494	1.009	0.505	2	0.505|0.493	0	0	0	0	0	-15.917	1.012	0.952
VIM	Q9BPX6	MICU1	1.010|1.067	2.077	1.038	2	1.101|0.865	0	0	0	0	0	-15.83	1.064	0.934
VIM	Q9BQ39	DDX50	0.914|0.987	1.9	0.95	2	0.816|0.823	0	0	0	0	0	-15.029	1.16	0.889
VIM	Q9BQ51	PDCD1LG2	0.289|0.253	0.542	0.271	2	.|.	0	0	0	0	0	-15.917	0.752	0.96
VIM	Q9BQ70	TCF25	1.434|1.259	2.693	1.346	2	1.236|1.271	0	0	0	0	0	-15.916	1.074	0.918
VIM	Q9BQE3	TUBA1C	0.846|0.932	1.778	0.889	2	0.840|1.020	0	0	0	0	0	-15.917	0.96	0.955
VIM	Q9BQG0	MYBBP1A	3.455|3.365	6.82	3.41	2	3.357|3.124	0	0	0	0	0	-15.807	1.053	0.94
VIM	Q9BQS8	FYCO1	.|0.227	0.587	0.294	2	0.168|0.759	0	0	0	0	0	-15.917	0.822	0.967
VIM	Q9BR76	CORO1B	0.980|1.194	2.174	1.087	2	0.999|1.454	0	0	0	0	0	-15.917	0.902	0.956
VIM	Q9BRK3	MXRA8	0.697|0.744	1.441	0.72	2	0.396|0.471	0.02	0.032	0.02	0.032	0.02	-4.712	1.668	0.516
VIM	Q9BRP8	PYM1	0.288|0.290	0.578	0.289	2	0.275|0.273	0	0	0	0	0	-15.835	1.055	0.947
VIM	Q9BRZ2	TRIM56	0.578|0.650	1.228	0.614	2	0.678|0.510	0	0	0	0	0	-15.917	1.044	0.935
VIM	Q9BSC4	NOL10	0.506|0.528	1.034	0.517	2	.|0.444	0	0	0	0	0	-15.05	1.165	0.909
VIM	Q9BSI4	TINF2	.|0.263	0.623	0.311	2	.|.	0	0	0	0	0	-15.917	0.864	0.965
VIM	Q9BT78	COPS4	0.368|0.531	0.899	0.449	2	0.371|0.635	0	0	0	0	0	-15.917	0.926	0.939
VIM	Q9BTC8	MTA3	.|0.234	0.594	0.297	2	.|0.232	0	0	0	0	0	-15.916	1.28	0.965
VIM	Q9BTD8	RBM42	1.250|1.024	2.274	1.137	2	1.134|0.988	0	0	0	0	0	-15.917	1.074	0.901
VIM	Q9BTV4	TMEM43	1.685|1.717	3.401	1.701	2	1.443|1.810	0	0	0	0	0	-15.787	1.053	0.941
VIM	Q9BUF5	TUBB6	2.141|2.157	4.299	2.149	2	2.029|2.317	0	0	0	0	0	-15.917	0.991	0.956
VIM	Q9BUH6	PAXX	.|0.320	0.681	0.34	2	.|0.449	0	0	0	0	0	-15.917	0.759	0.965
VIM	Q9BUJ2	HNRNPUL1	0.588|0.750	1.338	0.669	2	0.402|0.926	0	0	0	0	0	-15.917	1.097	0.886
VIM	Q9BUQ8	DDX23	0.305|0.274	0.579	0.289	2	0.279|0.540	0	0	0	0	0	-15.917	0.746	0.96
VIM	Q9BV38	WDR18	1.555|1.434	2.989	1.495	2	1.712|1.561	0	0	0	0	0	-15.917	0.914	0.956
VIM	Q9BVG4	PBDC1	.|0.217	0.578	0.289	2	.|.	0	0	0	0	0	-15.917	0.802	0.965
VIM	Q9BVI4	NOC4L	0.293|0.261	0.554	0.277	2	0.285|.	0	0	0	0	0	-15.917	0.971	0.953
VIM	Q9BVJ6	UTP14A	1.596|1.630	3.225	1.613	2	1.478|1.463	0	0	0	0	0	-15.414	1.097	0.925
VIM	Q9BVL2	NUP58	0.274|0.267	0.541	0.271	2	.|0.280	0	0	0	0	0	-15.917	0.968	0.963
VIM	Q9BVP2	GNL3	2.991|3.224	6.215	3.108	2	3.183|2.834	0	0	0	0	0	-15.917	1.035	0.941
VIM	Q9BW27	NUP85	0.395|0.257	0.653	0.326	2	0.893|0.461	0	0	0	0	0	-15.917	0.508	0.959
VIM	Q9BX40	LSM14B	0.226|0.230	0.456	0.228	2	0.254|0.255	0	0	0	0	0	-15.917	0.897	0.963
VIM	Q9BXF6	RAB11FIP5	1.644|1.502	3.146	1.573	2	1.468|0.977	0	0	0	0	0	-12.085	1.313	0.784
VIM	Q9BXJ9	NAA15	0.345|1.087	1.432	0.716	2	1.798|0.342	0	0	0	0	0	-15.917	0.913	0.777
VIM	Q9BXS5	AP1M1	.|0.220	0.58	0.29	2	.|0.287	0	0	0	0	0	-15.917	1.011	0.965
VIM	Q9BXY0	MAK16	0.741|0.770	1.511	0.756	2	0.815|0.729	0	0	0	0	0	-15.917	0.981	0.96
VIM	Q9BY44	EIF2A	0.336|0.533	0.869	0.435	2	0.647|0.433	0	0	0	0	0	-15.917	0.821	0.955
VIM	Q9BY77	POLDIP3	0.491|2.027	2.518	1.259	2	2.737|1.347	0	0	0	0	0	-15.917	0.656	0.946
VIM	Q9BYG3	NIFK	1.701|1.683	3.384	1.692	2	1.485|1.511	0	0	0	0	0	-14.906	1.129	0.911
VIM	Q9BZ95	NSD3	.|0.288	0.648	0.324	2	.|.	0	0	0	0	0	-15.917	0.899	0.965
VIM	Q9BZE4	GTPBP4	3.204|3.058	6.262	3.131	2	3.099|3.049	0	0	0	0	0	-15.917	1.018	0.949
VIM	Q9BZF1	OSBPL8	2.179|1.923	4.102	2.051	2	1.862|1.996	0	0	0	0	0	-15.917	1.064	0.923
VIM	Q9BZF9	UACA	1.884|1.978	3.861	1.931	2	1.711|1.756	0	0	0	0	0	-15.401	1.114	0.915
VIM	Q9BZG1	RAB34	.|0.439	0.799	0.4	2	0.467|.	0	0	0	0	0	-15.917	0.855	0.967
VIM	Q9BZI7	UPF3B	0.867|0.698	1.565	0.782	2	0.944|0.482	0	0	0	0	0	-15.84	1.159	0.85
VIM	Q9BZJ0	CRNKL1	0.468|0.271	0.739	0.369	2	0.593|0.615	0	0	0	0	0	-15.917	0.612	0.962
VIM	Q9BZL4	PPP1R12C	0.187|.	0.547	0.274	2	.|.	0	0	0	0	0	-15.917	0.759	0.965
VIM	Q9C005	DPY30	0.932|0.877	1.809	0.904	2	0.741|0.686	0	0	0	0	0	-12.791	1.269	0.826
VIM	Q9C0C2	TNKS1BP1	1.279|1.434	2.713	1.357	2	0.956|1.545	0	0	0	0	0	-15.723	1.116	0.901
VIM	Q9C0C9	UBE2O	0.218|0.243	0.461	0.23	2	.|.	0	0	0	0	0	-15.917	0.639	0.96
VIM	Q9GZL7	WDR12	0.599|0.585	1.184	0.592	2	0.570|0.666	0	0	0	0	0	-15.917	0.961	0.963
VIM	Q9GZR7	DDX24	1.995|2.159	4.154	2.077	2	2.252|2.059	0	0	0	0	0	-15.917	0.965	0.956
VIM	Q9GZS1	POLR1E	0.923|0.842	1.765	0.883	2	0.931|0.666	0	0	0	0	0	-15.576	1.121	0.904
VIM	Q9H074	PAIP1	.|0.248	0.609	0.304	2	.|0.289	0	0	0	0	0	-15.917	1.052	0.965
VIM	Q9H0A0	NAT10	1.908|1.933	3.841	1.921	2	1.665|1.456	0	0	0	0	0	-12.811	1.234	0.857
VIM	Q9H0E3	SAP130	0.431|0.405	0.836	0.418	2	0.465|0.379	0	0	0	0	0	-15.917	0.995	0.953
VIM	Q9H0H5	RACGAP1	1.550|1.217	2.768	1.384	2	1.627|1.504	0	0	0	0	0	-15.917	0.884	0.964
VIM	Q9H0S4	DDX47	0.940|0.756	1.696	0.848	2	0.881|0.832	0	0	0	0	0	-15.917	0.991	0.934
VIM	Q9H0U3	MAGT1	0.890|0.799	1.689	0.844	2	0.728|0.819	0	0	0	0	0	-15.829	1.094	0.914
VIM	Q9H0U4	RAB1B	1.239|1.320	2.559	1.279	2	1.076|1.644	0	0	0	0	0	-15.917	0.962	0.964
VIM	Q9H1A4	ANAPC1	.|0.475	0.835	0.417	2	0.413|0.241	0	0	0	0	0	-15.248	1.323	0.806
VIM	Q9H1I8	ASCC2	0.598|0.615	1.214	0.607	2	0.594|0.619	0	0	0	0	0	-15.917	1.001	0.954
VIM	Q9H223	EHD4	0.556|0.676	1.232	0.616	2	.|0.692	0	0	0	0	0	-15.917	0.891	0.959
VIM	Q9H2D6	TRIOBP	2.932|3.073	6.005	3.003	2	2.995|2.719	0	0	0	0	0	-15.862	1.052	0.939
VIM	Q9H2K8	TAOK3	0.344|0.317	0.661	0.33	2	0.317|0.394	0	0	0	0	0	-15.917	0.935	0.964
VIM	Q9H2P0	ADNP	0.407|0.393	0.8	0.4	2	0.314|0.239	0	0	0	0	0	-11.467	1.459	0.82
VIM	Q9H307	PNN	1.401|1.529	2.93	1.465	2	1.415|1.197	0	0	0	0	0	-15.51	1.126	0.902
VIM	Q9H3S7	PTPN23	0.167|.	0.528	0.264	2	.|0.200	0	0	0	0	0	-15.917	1.318	0.967
VIM	Q9H425	C1orf198	0.217|0.326	0.543	0.271	2	.|.	0	0	0	0	0	-15.917	0.753	0.96
VIM	Q9H444	CHMP4B	0.461|.	0.821	0.411	2	.|0.447	0	0	0	0	0	-15.917	0.919	0.965
VIM	Q9H4L4	SENP3	0.513|0.498	1.011	0.506	2	0.406|0.542	0	0	0	0	0	-15.729	1.078	0.936
VIM	Q9H4L5	OSBPL3	1.740|1.729	3.469	1.735	2	1.858|1.578	0	0	0	0	0	-15.91	1.013	0.953
VIM	Q9H4M9	EHD1	1.854|2.253	4.107	2.054	2	1.455|2.188	0	0	0	0	0	-15.805	1.151	0.857
VIM	Q9H501	ESF1	.|0.379	0.739	0.37	2	0.252|.	0	0	0	0	0	-11.812	1.468	0.827
VIM	Q9H583	HEATR1	1.400|1.375	2.775	1.388	2	1.560|1.545	0	0	0	0	0	-15.917	0.894	0.956
VIM	Q9H6B4	CLMP	0.337|0.243	0.58	0.29	2	.|.	0	0	0	0	0	-15.917	0.805	0.96
VIM	Q9H6R4	NOL6	1.878|1.938	3.816	1.908	2	2.128|1.797	0	0	0	0	0	-15.917	0.976	0.956
VIM	Q9H6W3	RIOX1	0.399|0.384	0.783	0.392	2	0.383|0.353	0	0	0	0	0	-15.827	1.066	0.942
VIM	Q9H788	SH2D4A	0.260|0.245	0.505	0.253	2	.|0.498	0	0	0	0	0	-15.917	0.507	0.96
VIM	Q9H792	PEAK1	0.881|0.918	1.798	0.899	2	0.695|0.635	0	0	0	0	0	-10.453	1.354	0.788
VIM	Q9H7B2	RPF2	1.317|1.355	2.673	1.336	2	1.288|1.154	0	0	0	0	0	-15.469	1.096	0.925
VIM	Q9H7N4	SCAF1	0.297|0.318	0.615	0.308	2	.|0.467	0	0	0	0	0	-15.917	0.659	0.962
VIM	Q9H8H0	NOL11	0.614|0.554	1.167	0.584	2	0.476|0.565	0	0	0	0	0	-15.678	1.125	0.911
VIM	Q9H9Y2	RPF1	0.982|0.782	1.764	0.882	2	0.896|1.039	0	0	0	0	0	-15.917	0.914	0.954
VIM	Q9H9Y6	POLR1B	0.222|0.225	0.447	0.223	2	0.345|.	0	0	0	0	0	-15.917	0.647	0.962
VIM	Q9HAF1	MEAF6	0.507|0.532	1.039	0.519	2	0.467|.	0	0	0	0	0	-15.563	1.113	0.925
VIM	Q9HAU0	PLEKHA5	0.655|0.735	1.39	0.695	2	0.709|0.675	0	0	0	0	0	-15.917	1.004	0.945
VIM	Q9HAU5	UPF2	1.459|1.042	2.501	1.251	2	1.241|1.207	0	0	0	0	0	-15.917	1.022	0.895
VIM	Q9HB71	CACYBP	0.418|0.523	0.941	0.47	2	0.354|0.684	0	0	0	0	0	-15.917	0.955	0.947
VIM	Q9HBL0	TNS1	2.574|2.591	5.165	2.582	2	2.609|2.484	0	0	0	0	0	-15.908	1.015	0.953
VIM	Q9HCC0	MCCC2	1.898|2.033	3.931	1.965	2	2.075|1.904	0	0	0	0	0	-15.917	0.989	0.953
VIM	Q9HCD5	NCOA5	.|0.282	0.643	0.321	2	.|.	0	0	0	0	0	-15.917	0.892	0.965
VIM	Q9HCG8	CWC22	0.412|.	0.772	0.386	2	0.412|0.376	0	0	0	0	0	-15.917	0.981	0.965
VIM	Q9HCS7	XAB2	0.503|0.379	0.882	0.441	2	0.576|0.582	0	0	0	0	0	-15.917	0.761	0.96
VIM	Q9HCU0	CD248	3.995|3.860	7.856	3.928	2	0.352|0.264	1	1	1	1	1	9.411	12.871	0
VIM	Q9HD42	CHMP1A	.|0.267	0.628	0.314	2	.|.	0	0	0	0	0	-15.917	0.871	0.965
VIM	Q9NP61	ARFGAP3	0.452|0.584	1.035	0.518	2	0.165|0.420	0.042	0.082	0.042	0.082	0.042	-6.277	1.967	0.247
VIM	Q9NP72	RAB18	0.383|0.421	0.804	0.402	2	0.225|0.467	0	0	0	0	0	-14.851	1.239	0.886
VIM	Q9NPA8	ENY2	0.781|0.703	1.483	0.742	2	0.603|0.651	0	0	0	0	0	-15.065	1.183	0.875
VIM	Q9NPE3	NOP10	0.845|0.820	1.664	0.832	2	0.905|0.735	0	0	0	0	0	-15.916	1.02	0.95
VIM	Q9NQ55	PPAN	0.869|0.951	1.82	0.91	2	0.843|0.882	0	0	0	0	0	-15.913	1.055	0.932
VIM	Q9NQS3	NECTIN3	1.125|0.983	2.107	1.054	2	0.537|.	0.032	0.032	0.032	0.032	0.032	-3.417	1.964	0.433
VIM	Q9NQS7	INCENP	.|0.156	0.516	0.258	2	0.208|.	0	0	0	0	0	-15.917	1.243	0.967
VIM	Q9NQT5	EXOSC3	.|0.356	0.717	0.358	2	0.257|.	0	0	0	0	0	-12.434	1.396	0.87
VIM	Q9NQW6	ANLN	0.399|0.469	0.868	0.434	2	0.444|0.365	0	0	0	0	0	-15.917	1.078	0.924
VIM	Q9NQZ2	UTP3	0.489|0.507	0.996	0.498	2	0.518|0.468	0	0	0	0	0	-15.917	1.011	0.952
VIM	Q9NR12	PDLIM7	1.374|1.923	3.297	1.649	2	0.921|2.097	0	0	0	0	0	-15.917	1.186	0.778
VIM	Q9NR30	DDX21	3.213|2.954	6.167	3.083	2	3.179|2.860	0	0	0	0	0	-15.917	1.023	0.943
VIM	Q9NR31	SAR1A	0.742|0.848	1.59	0.795	2	0.591|1.418	0	0	0	0	0	-15.917	0.868	0.96
VIM	Q9NR50	EIF2B3	0.882|0.826	1.708	0.854	2	0.506|0.598	0.017	0.032	0.017	0.032	0.017	-6.132	1.553	0.536
VIM	Q9NR56	MBNL1	1.102|1.053	2.155	1.078	2	1.320|1.268	0	0	0	0	0	-15.917	0.833	0.964
VIM	Q9NRG9	AAAS	0.685|0.668	1.353	0.676	2	0.703|0.530	0	0	0	0	0	-15.404	1.107	0.924
VIM	Q9NRJ7	PCDHB16	0.357|0.244	0.601	0.3	2	.|.	0	0	0	0	0	-15.917	0.834	0.96
VIM	Q9NRL2	BAZ1A	0.373|.	0.733	0.367	2	0.432|.	0	0	0	0	0	-15.917	0.849	0.967
VIM	Q9NRX1	PNO1	0.711|0.936	1.647	0.824	2	0.606|0.441	0.016	0.032	0.016	0.032	0.016	-10.194	1.593	0.572
VIM	Q9NSD9	FARSB	.|0.225	0.586	0.293	2	.|0.236	0	0	0	0	0	-15.917	1.239	0.965
VIM	Q9NTI5	PDS5B	1.844|1.768	3.612	1.806	2	1.488|1.298	0	0	0	0	0	-11.581	1.3	0.809
VIM	Q9NTJ3	SMC4	0.246|0.365	0.611	0.306	2	.|0.338	0	0	0	0	0	-15.917	0.905	0.945
VIM	Q9NTK5	OLA1	0.331|0.430	0.761	0.38	2	0.361|0.388	0	0	0	0	0	-15.917	1.016	0.93
VIM	Q9NU22	MDN1	0.844|0.771	1.615	0.807	2	0.812|0.814	0	0	0	0	0	-15.917	0.994	0.95
VIM	Q9NUL3	STAU2	.|0.231	0.592	0.296	2	.|.	0	0	0	0	0	-15.917	0.821	0.965
VIM	Q9NUQ6	SPATS2L	2.627|2.275	4.901	2.451	2	2.213|2.087	0	0	0	0	0	-15.676	1.14	0.882
VIM	Q9NUQ8	ABCF3	.|0.384	0.745	0.372	2	.|0.440	0	0	0	0	0	-15.917	0.846	0.967
VIM	Q9NUU7	DDX19A	.|0.380	0.74	0.37	2	.|.	0	0	0	0	0	-15.917	1.027	0.965
VIM	Q9NV06	DCAF13	0.338|0.575	0.913	0.456	2	0.514|0.491	0	0	0	0	0	-15.917	0.909	0.926
VIM	Q9NV31	IMP3	1.053|1.135	2.189	1.094	2	0.982|0.904	0	0	0	0	0	-14.988	1.161	0.888
VIM	Q9NV70	EXOC1	1.234|1.168	2.401	1.201	2	0.798|0.768	0.025	0.032	0.025	0.032	0.025	-3.959	1.533	0.498
VIM	Q9NVA2	SEPTIN11	0.771|1.079	1.849	0.925	2	0.698|1.385	0	0	0	0	0	-15.917	0.941	0.934
VIM	Q9NVD7	PARVA	0.303|0.377	0.68	0.34	2	.|0.767	0	0	0	0	0	-15.917	0.443	0.96
VIM	Q9NVI7	ATAD3A	1.861|1.727	3.588	1.794	2	1.640|1.712	0	0	0	0	0	-15.85	1.071	0.929
VIM	Q9NVJ2	ARL8B	0.241|0.110	0.351	0.176	2	.|.	0	0	0	0	0	-15.917	0.488	0.96
VIM	Q9NVP1	DDX18	1.793|1.607	3.4	1.7	2	2.139|1.625	0	0	0	0	0	-15.917	0.912	0.956
VIM	Q9NVU7	SDAD1	2.520|1.148	3.669	1.834	2	0.756|1.155	0.036	0.072	0.036	0.072	0.036	-12.732	1.963	0.276
VIM	Q9NW13	RBM28	0.360|0.400	0.759	0.38	2	0.368|0.351	0	0	0	0	0	-15.917	1.056	0.938
VIM	Q9NW64	RBM22	0.692|0.390	1.081	0.541	2	0.713|0.640	0	0	0	0	0	-15.917	0.8	0.953
VIM	Q9NWB6	ARGLU1	0.651|0.587	1.238	0.619	2	0.636|0.515	0	0	0	0	0	-15.875	1.082	0.925
VIM	Q9NWH9	SLTM	1.793|1.901	3.694	1.847	2	1.955|1.780	0	0	0	0	0	-15.917	0.99	0.953
VIM	Q9NX24	NHP2	1.258|1.230	2.488	1.244	2	1.161|1.055	0	0	0	0	0	-15.078	1.124	0.913
VIM	Q9NX58	LYAR	0.338|0.406	0.744	0.372	2	.|0.395	0	0	0	0	0	-15.917	0.943	0.953
VIM	Q9NX63	CHCHD3	0.861|0.829	1.69	0.845	2	0.726|0.928	0	0	0	0	0	-15.91	1.029	0.948
VIM	Q9NX70	MED29	0.219|.	0.58	0.29	2	.|.	0	0	0	0	0	-15.917	0.804	0.965
VIM	Q9NXF1	TEX10	1.593|1.609	3.201	1.601	2	1.431|1.882	0	0	0	0	0	-15.917	0.976	0.956
VIM	Q9NXH8	TOR4A	1.052|1.003	2.055	1.028	2	0.468|0.930	0.026	0.032	0.026	0.032	0.026	-3.902	1.558	0.494
VIM	Q9NY12	GAR1	1.236|1.173	2.41	1.205	2	1.068|1.326	0	0	0	0	0	-15.917	1.013	0.95
VIM	Q9NY61	AATF	0.437|0.436	0.873	0.437	2	.|0.383	0	0	0	0	0	-15.167	1.14	0.922
VIM	Q9NY93	DDX56	0.977|0.936	1.914	0.957	2	1.044|0.816	0	0	0	0	0	-15.901	1.037	0.945
VIM	Q9NYF8	BCLAF1	3.207|2.699	5.906	2.953	2	2.680|2.851	0	0	0	0	0	-15.917	1.068	0.911
VIM	Q9NYH9	UTP6	0.829|1.015	1.843	0.922	2	1.044|0.976	0	0	0	0	0	-15.917	0.913	0.955
VIM	Q9NYL2	MAP3K20	.|0.247	0.608	0.304	2	0.195|0.368	0	0	0	0	0	-15.917	1.135	0.965
VIM	Q9NYL4	FKBP11	0.612|0.587	1.198	0.599	2	0.654|0.582	0	0	0	0	0	-15.917	0.971	0.962
VIM	Q9NYL9	TMOD3	1.587|1.884	3.47	1.735	2	2.595|1.942	0	0	0	0	0	-15.917	0.773	0.956
VIM	Q9NYQ8	FAT2	1.446|0.891	2.337	1.168	2	1.144|1.732	0	0	0	0	0	-15.917	0.83	0.952
VIM	Q9NZ56	FMN2	1.490|1.011	2.501	1.25	2	1.121|1.055	0	0	0	0	0	-15.917	1.15	0.787
VIM	Q9NZB2	FAM120A	1.588|1.515	3.103	1.552	2	1.824|1.457	0	0	0	0	0	-15.917	0.952	0.964
VIM	Q9NZM1	MYOF	1.639|1.798	3.437	1.719	2	1.678|1.652	0	0	0	0	0	-15.917	1.032	0.939
VIM	Q9NZM5	NOP53	0.611|0.529	1.14	0.57	2	0.733|0.401	0	0	0	0	0	-15.917	1.051	0.93
VIM	Q9NZN3	EHD3	0.239|0.311	0.549	0.275	2	.|.	0	0	0	0	0	-15.917	0.762	0.96
VIM	Q9NZN4	EHD2	2.051|2.451	4.502	2.251	2	1.617|2.769	0	0	0	0	0	-15.917	1.064	0.912
VIM	Q9NZN8	CNOT2	.|0.250	0.611	0.305	2	.|.	0	0	0	0	0	-15.917	0.848	0.965
VIM	Q9NZT1	CALML5	0.862|.	1.222	0.611	2	.|.	0.016	0.032	0.016	0.032	0.016	-15.917	1.696	0.666
VIM	Q9P016	THYN1	1.069|0.883	1.952	0.976	2	0.912|0.786	0	0	0	0	0	-15.784	1.153	0.856
VIM	Q9P0K7	RAI14	4.771|4.540	9.311	4.655	2	4.671|4.439	0	0	0	0	0	-15.917	1.022	0.948
VIM	Q9P0M6	MACROH2A2	0.662|0.648	1.309	0.655	2	0.647|0.744	0	0	0	0	0	-15.917	0.943	0.964
VIM	Q9P0V3	SH3BP4	.|0.259	0.62	0.31	2	.|.	0	0	0	0	0	-15.917	0.86	0.965
VIM	Q9P0V9	SEPTIN10	0.315|0.472	0.787	0.393	2	.|0.535	0	0	0	0	0	-15.917	0.736	0.96
VIM	Q9P1Z2	CALCOCO1	0.290|0.300	0.59	0.295	2	0.302|.	0	0	0	0	0	-15.917	0.976	0.959
VIM	Q9P206	NHSL3	0.423|0.299	0.722	0.361	2	.|0.206	0.022	0.043	0.022	0.043	0.022	-12.162	1.75	0.507
VIM	Q9P266	JCAD	1.293|1.498	2.791	1.396	2	1.261|1.053	0	0	0	0	0	-14.921	1.211	0.83
VIM	Q9P270	SLAIN2	0.333|0.309	0.642	0.321	2	0.322|0.321	0	0	0	0	0	-15.917	1	0.952
VIM	Q9P299	COPZ2	.|0.300	0.66	0.33	2	.|0.449	0	0	0	0	0	-15.917	0.735	0.967
VIM	Q9P2B4	CTTNBP2NL	0.175|.	0.536	0.268	2	.|0.222	0	0	0	0	0	-15.917	1.206	0.967
VIM	Q9P2E9	RRBP1	17.008|15.857	32.865	16.433	2	16.012|15.504	0	0	0	0	0	-15.914	1.043	0.939
VIM	Q9P2I0	CPSF2	.|0.240	0.6	0.3	2	.|.	0	0	0	0	0	-15.917	0.833	0.965
VIM	Q9P2J5	LARS1	2.031|2.089	4.121	2.06	2	1.969|1.736	0	0	0	0	0	-15.252	1.115	0.917
VIM	Q9UBB5	MBD2	0.744|0.675	1.419	0.71	2	0.642|0.353	0.002	0.005	0.002	0.005	0.002	-9.478	1.49	0.725
VIM	Q9UBG0	MRC2	2.098|1.960	4.058	2.029	2	0.924|.	0.032	0.032	0.032	0.032	0.032	-3.417	2.197	0.304
VIM	Q9UBP9	GULP1	0.595|1.020	1.615	0.808	2	0.430|0.649	0.016	0.032	0.016	0.032	0.016	-15.105	1.528	0.624
VIM	Q9UBQ5	EIF3K	0.355|0.423	0.779	0.389	2	0.367|0.378	0	0	0	0	0	-15.917	1.046	0.932
VIM	Q9UDT6	CLIP2	0.273|0.561	0.834	0.417	2	0.294|0.301	0.016	0.032	0.016	0.032	0.016	-15.917	1.402	0.654
VIM	Q9UDY2	TJP2	.|0.415	0.775	0.388	2	0.369|0.204	0	0	0	0	0	-13.368	1.414	0.817
VIM	Q9UEY8	ADD3	2.312|2.149	4.461	2.231	2	1.847|1.925	0	0	0	0	0	-14.638	1.183	0.875
VIM	Q9UG63	ABCF2	1.546|1.468	3.015	1.507	2	1.341|1.440	0	0	0	0	0	-15.689	1.085	0.927
VIM	Q9UGP8	SEC63	0.502|0.560	1.063	0.531	2	0.498|0.486	0	0	0	0	0	-15.893	1.08	0.928
VIM	Q9UH65	SWAP70	0.395|0.423	0.818	0.409	2	0.407|0.605	0	0	0	0	0	-15.917	0.824	0.96
VIM	Q9UH99	SUN2	2.286|2.218	4.505	2.252	2	2.317|2.320	0	0	0	0	0	-15.917	0.971	0.956
VIM	Q9UHA3	RSL24D1	0.485|0.474	0.959	0.479	2	0.513|0.459	0	0	0	0	0	-15.917	0.988	0.963
VIM	Q9UHB6	LIMA1	3.595|3.956	7.551	3.775	2	3.814|3.582	0	0	0	0	0	-15.917	1.021	0.942
VIM	Q9UHB7	AFF4	0.273|0.301	0.574	0.287	2	0.216|.	0	0	0	0	0	-14.356	1.331	0.873
VIM	Q9UHB9	SRP68	2.099|1.938	4.038	2.019	2	1.975|2.165	0	0	0	0	0	-15.917	0.977	0.954
VIM	Q9UHD8	SEPTIN9	1.108|1.707	2.815	1.408	2	1.436|2.081	0	0	0	0	0	-15.917	0.814	0.964
VIM	Q9UHI6	DDX20	0.955|0.880	1.834	0.917	2	0.932|0.878	0	0	0	0	0	-15.917	1.014	0.946
VIM	Q9UHX1	PUF60	0.629|0.608	1.238	0.619	2	0.559|0.679	0	0	0	0	0	-15.917	1.004	0.953
VIM	Q9UHY1	NRBP1	.|0.255	0.615	0.308	2	.|0.262	0	0	0	0	0	-15.917	1.172	0.967
VIM	Q9UI10	EIF2B4	1.734|1.663	3.397	1.699	2	1.496|1.478	0	0	0	0	0	-14.976	1.142	0.903
VIM	Q9UI12	ATP6V1H	.|0.255	0.616	0.308	2	.|0.397	0	0	0	0	0	-15.917	0.776	0.965
VIM	Q9UIG0	BAZ1B	0.953|1.065	2.018	1.009	2	1.077|0.945	0	0	0	0	0	-15.917	1	0.946
VIM	Q9UJF2	RASAL2	0.891|0.557	1.448	0.724	2	0.502|0.505	0.016	0.032	0.016	0.032	0.016	-15.36	1.438	0.629
VIM	Q9UJU6	DBNL	0.591|1.312	1.904	0.952	2	0.501|0.909	0.016	0.032	0.016	0.032	0.016	-15.917	1.41	0.658
VIM	Q9UJX2	CDC23	0.329|0.360	0.689	0.344	2	0.268|0.415	0	0	0	0	0	-15.917	1.034	0.945
VIM	Q9UJX3	ANAPC7	1.006|0.899	1.905	0.953	2	1.016|0.650	0	0	0	0	0	-15.147	1.172	0.871
VIM	Q9UJX5	ANAPC4	.|0.200	0.56	0.28	2	0.349|0.334	0	0	0	0	0	-15.917	0.819	0.967
VIM	Q9UK41	VPS28	0.207|0.216	0.424	0.212	2	0.144|.	0	0	0	0	0	-13.171	1.472	0.862
VIM	Q9UK61	TASOR	0.332|0.170	0.501	0.251	2	0.131|.	0.497	0.994	0.497	0.994	0.497	-14.653	1.909	0.119
VIM	Q9UKK3	PARP4	0.281|0.330	0.611	0.305	2	.|0.330	0	0	0	0	0	-15.917	0.926	0.964
VIM	Q9UKM9	RALY	0.932|1.008	1.94	0.97	2	0.713|0.894	0	0	0	0	0	-14.118	1.215	0.855
VIM	Q9UKX7	NUP50	0.499|0.583	1.082	0.541	2	0.485|0.525	0	0	0	0	0	-15.917	1.072	0.922
VIM	Q9UL54	TAOK2	0.399|0.481	0.88	0.44	2	0.446|0.354	0	0	0	0	0	-15.916	1.108	0.91
VIM	Q9ULC4	MCTS1	1.357|1.230	2.587	1.293	2	1.116|1.065	0	0	0	0	0	-14.831	1.186	0.866
VIM	Q9ULH0	KIDINS220	0.318|0.349	0.667	0.334	2	.|0.321	0	0	0	0	0	-15.917	1.038	0.944
VIM	Q9ULU4	ZMYND8	0.277|.	0.637	0.319	2	.|.	0	0	0	0	0	-15.917	0.884	0.965
VIM	Q9ULV3	CIZ1	.|0.332	0.692	0.346	2	0.365|0.273	0	0	0	0	0	-15.822	1.097	0.965
VIM	Q9ULV4	CORO1C	2.817|3.734	6.551	3.275	2	2.886|3.420	0	0	0	0	0	-15.917	1.042	0.896
VIM	Q9ULW0	TPX2	1.440|1.484	2.924	1.462	2	1.580|1.179	0	0	0	0	0	-15.7	1.071	0.934
VIM	Q9UMS4	PRPF19	3.601|3.432	7.033	3.517	2	3.542|3.434	0	0	0	0	0	-15.917	1.008	0.951
VIM	Q9UMY1	NOL7	0.883|1.009	1.892	0.946	2	0.944|0.910	0	0	0	0	0	-15.917	1.021	0.936
VIM	Q9UN37	VPS4A	0.261|0.326	0.587	0.294	2	0.273|0.320	0	0	0	0	0	-15.917	0.994	0.941
VIM	Q9UN70	PCDHGC3	1.785|1.876	3.661	1.831	2	1.240|1.091	0.032	0.032	0.032	0.032	0.032	-3.417	1.574	0.48
VIM	Q9UN86	G3BP2	0.576|0.730	1.307	0.653	2	0.347|0.556	0.016	0.032	0.016	0.032	0.016	-12.255	1.488	0.602
VIM	Q9UNF1	MAGED2	0.613|0.509	1.122	0.561	2	0.574|0.744	0	0	0	0	0	-15.917	0.859	0.959
VIM	Q9UNH7	SNX6	0.458|0.999	1.458	0.729	2	0.362|0.556	0.016	0.032	0.016	0.032	0.016	-15.894	1.624	0.634
VIM	Q9UNM6	PSMD13	0.147|.	0.507	0.253	2	.|0.394	0	0	0	0	0	-15.917	0.644	0.968
VIM	Q9UNN8	PROCR	0.475|.	0.836	0.418	2	.|.	0	0	0	0	0	-15.917	1.16	0.818
VIM	Q9UNP9	PPIE	0.243|.	0.603	0.302	2	0.225|.	0	0	0	0	0	-15.74	1.343	0.965
VIM	Q9UNQ2	DIMT1	0.513|0.421	0.934	0.467	2	0.492|0.317	0	0	0	0	0	-15.732	1.182	0.879
VIM	Q9UNX3	RPL26L1	3.036|2.899	5.935	2.967	2	2.960|2.755	0	0	0	0	0	-15.9	1.039	0.944
VIM	Q9UNX4	WDR3	1.159|1.089	2.248	1.124	2	1.126|1.132	0	0	0	0	0	-15.917	0.996	0.952
VIM	Q9UPT8	ZC3H4	0.356|0.331	0.687	0.343	2	.|0.385	0	0	0	0	0	-15.917	0.892	0.959
VIM	Q9UQ35	SRRM2	2.503|2.337	4.839	2.42	2	2.532|2.200	0	0	0	0	0	-15.917	1.025	0.945
VIM	Q9UQE7	SMC3	1.984|1.616	3.6	1.8	2	1.589|2.017	0	0	0	0	0	-15.917	1.005	0.931
VIM	Q9UQR1	ZNF148	0.348|.	0.709	0.354	2	.|0.351	0	0	0	0	0	-15.917	1.008	0.965
VIM	Q9Y221	NIP7	0.140|.	0.5	0.25	2	0.105|.	0	0	0	0	0	-14.608	2.385	0.927
VIM	Q9Y224	RTRAF	0.471|0.579	1.05	0.525	2	.|0.428	0	0	0	0	0	-15.487	1.225	0.849
VIM	Q9Y230	RUVBL2	1.256|1.375	2.631	1.315	2	1.128|1.214	0	0	0	0	0	-15.541	1.124	0.903
VIM	Q9Y262	EIF3L	0.416|0.558	0.973	0.487	2	.|0.640	0	0	0	0	0	-15.917	0.76	0.96
VIM	Q9Y265	RUVBL1	1.684|1.752	3.436	1.718	2	1.279|1.480	0	0	0	0	0	-12.855	1.249	0.845
VIM	Q9Y285	FARSA	0.326|0.366	0.692	0.346	2	0.341|0.323	0	0	0	0	0	-15.917	1.042	0.941
VIM	Q9Y295	DRG1	2.567|2.415	4.982	2.491	2	2.268|2.156	0	0	0	0	0	-15.332	1.127	0.908
VIM	Q9Y2A7	NCKAP1	0.493|0.627	1.12	0.56	2	0.404|0.543	0	0	0	0	0	-15.778	1.196	0.849
VIM	Q9Y2D5	PALM2AKAP2	2.510|2.774	5.283	2.642	2	2.928|2.637	0	0	0	0	0	-15.917	0.951	0.956
VIM	Q9Y2P8	RCL1	0.302|0.466	0.768	0.384	2	.|.	0	0	0	0	0	-15.917	1.066	0.837
VIM	Q9Y2R4	DDX52	0.676|0.624	1.3	0.65	2	0.663|0.641	0	0	0	0	0	-15.917	0.997	0.951
VIM	Q9Y2T2	AP3M1	2.858|2.734	5.592	2.796	2	2.428|2.719	0	0	0	0	0	-15.63	1.088	0.927
VIM	Q9Y2W1	THRAP3	3.296|3.282	6.577	3.289	2	3.314|3.019	0	0	0	0	0	-15.815	1.04	0.946
VIM	Q9Y2X3	NOP58	4.090|4.207	8.297	4.149	2	4.109|3.762	0	0	0	0	0	-15.8	1.055	0.94
VIM	Q9Y383	LUC7L2	0.834|0.847	1.681	0.841	2	0.850|0.898	0	0	0	0	0	-15.917	0.962	0.96
VIM	Q9Y3A5	SBDS	0.273|0.339	0.612	0.306	2	.|0.376	0	0	0	0	0	-15.917	0.813	0.963
VIM	Q9Y3B4	SF3B6	0.691|0.606	1.297	0.649	2	0.461|0.582	0	0	0	0	0	-14.531	1.252	0.842
VIM	Q9Y3B9	RRP15	0.580|0.587	1.167	0.583	2	0.568|0.402	0	0	0	0	0	-13.944	1.22	0.887
VIM	Q9Y3C1	NOP16	1.299|1.374	2.673	1.336	2	1.326|1.327	0	0	0	0	0	-15.917	1.007	0.951
VIM	Q9Y3F4	STRAP	0.409|0.461	0.87	0.435	2	0.361|0.488	0	0	0	0	0	-15.917	1.037	0.94
VIM	Q9Y3I0	RTCB	1.138|1.413	2.551	1.275	2	1.081|1.223	0	0	0	0	0	-15.917	1.109	0.876
VIM	Q9Y3T9	NOC2L	1.007|1.152	2.159	1.079	2	0.969|1.102	0	0	0	0	0	-15.917	1.045	0.929
VIM	Q9Y3U8	RPL36	1.010|1.113	2.124	1.062	2	0.933|1.288	0	0	0	0	0	-15.917	0.969	0.954
VIM	Q9Y3Y2	CHTOP	.|0.171	0.532	0.266	2	0.194|0.283	0	0	0	0	0	-15.917	1.135	0.967
VIM	Q9Y450	HBS1L	.|0.500	0.86	0.43	2	.|0.377	0	0	0	0	0	-15.917	1.14	0.871
VIM	Q9Y490	TLN1	5.199|6.852	12.051	6.025	2	5.662|7.252	0	0	0	0	0	-15.917	0.94	0.942
VIM	Q9Y4A5	TRRAP	0.820|0.676	1.496	0.748	2	0.523|0.776	0	0	0	0	0	-15.68	1.174	0.852
VIM	Q9Y4B5	MTCL1	0.800|1.038	1.838	0.919	2	0.852|0.822	0	0	0	0	0	-15.917	1.099	0.869
VIM	Q9Y4C2	TCAF1	.|0.217	0.577	0.288	2	.|.	0	0	0	0	0	-15.917	0.8	0.965
VIM	Q9Y4C8	RBM19	0.228|0.203	0.431	0.216	2	.|0.259	0	0	0	0	0	-15.917	0.832	0.96
VIM	Q9Y4F1	FARP1	1.138|1.272	2.41	1.205	2	0.925|1.066	0	0	0	0	0	-14.523	1.213	0.845
VIM	Q9Y4I1	MYO5A	3.173|3.016	6.189	3.095	2	3.018|2.867	0	0	0	0	0	-15.869	1.052	0.938
VIM	Q9Y4K0	LOXL2	0.709|0.711	1.42	0.71	2	0.673|0.584	0	0	0	0	0	-14.925	1.133	0.914
VIM	Q9Y4K1	CRYBG1	0.591|0.521	1.112	0.556	2	0.470|.	0	0	0	0	0	-15.355	1.184	0.886
VIM	Q9Y4P3	TBL2	2.207|2.101	4.308	2.154	2	2.356|1.934	0	0	0	0	0	-15.917	1.009	0.951
VIM	Q9Y4W2	LAS1L	1.194|1.173	2.367	1.184	2	1.174|1.144	0	0	0	0	0	-15.906	1.021	0.951
VIM	Q9Y512	SAMM50	0.279|0.324	0.602	0.301	2	0.279|0.401	0	0	0	0	0	-15.917	0.901	0.964
VIM	Q9Y520	PRRC2C	1.934|1.945	3.879	1.94	2	1.904|1.760	0	0	0	0	0	-15.692	1.059	0.939
VIM	Q9Y5B9	SUPT16H	1.875|1.627	3.502	1.751	2	1.773|1.884	0	0	0	0	0	-15.917	0.958	0.952
VIM	Q9Y5G2	PCDHGB2	0.423|0.442	0.865	0.432	2	0.286|0.301	0	0	0	0	0	-11.058	1.475	0.807
VIM	Q9Y5H3	PCDHGA10	0.995|0.769	1.763	0.882	2	0.400|0.369	0.342	0.652	0.342	0.652	0.342	-3.417	2.294	0.191
VIM	Q9Y5J1	UTP18	1.412|1.033	2.445	1.223	2	1.475|1.130	0	0	0	0	0	-15.917	0.947	0.935
VIM	Q9Y5M8	SRPRB	0.926|0.732	1.658	0.829	2	0.485|0.753	0.007	0.013	0.007	0.013	0.007	-13.553	1.373	0.706
VIM	Q9Y5S2	CDC42BPB	1.669|1.201	2.87	1.435	2	1.207|1.252	0	0	0	0	0	-15.917	1.167	0.792
VIM	Q9Y5S9	RBM8A	1.223|0.912	2.135	1.067	2	0.951|0.808	0	0	0	0	0	-15.799	1.218	0.77
VIM	Q9Y5T5	USP16	1.137|0.731	1.869	0.934	2	0.393|0.755	0.016	0.032	0.016	0.032	0.016	-10.831	1.715	0.575
VIM	Q9Y5X1	SNX9	0.722|1.062	1.784	0.892	2	0.456|1.114	0.006	0.012	0.006	0.012	0.006	-15.903	1.252	0.709
VIM	Q9Y608	LRRFIP2	0.270|0.255	0.525	0.263	2	.|.	0	0	0	0	0	-15.917	0.729	0.96
VIM	Q9Y639	NPTN	0.701|0.661	1.362	0.681	2	.|.	0.032	0.032	0.032	0.032	0.032	-3.417	1.89	0.304
VIM	Q9Y678	COPG1	1.188|1.475	2.663	1.332	2	0.836|1.532	0	0	0	0	0	-15.742	1.177	0.829
VIM	Q9Y696	CLIC4	1.454|1.903	3.356	1.678	2	1.582|1.906	0	0	0	0	0	-15.917	0.967	0.934
VIM	Q9Y6C2	EMILIN1	1.041|1.547	2.588	1.294	2	1.631|1.331	0	0	0	0	0	-15.917	0.878	0.947
VIM	Q9Y6E0	STK24	0.469|0.552	1.021	0.51	2	0.316|0.549	0	0	0	0	0	-15.251	1.225	0.863
VIM	Q9Y6N5	SQOR	0.217|0.330	0.548	0.274	2	0.170|0.210	0	0	0	0	0	-15.422	1.449	0.778
VIM	Q9Y6N7	ROBO1	0.353|0.320	0.673	0.337	2	.|.	0	0	0	0	0	-15.917	0.934	0.96
VIM	Q9Y6U3	SCIN	2.151|3.169	5.32	2.66	2	2.495|2.867	0	0	0	0	0	-15.917	0.994	0.899
VIM	Q9Y6V7	DDX49	0.700|.	1.06	0.53	2	.|.	0.016	0.032	0.016	0.032	0.016	-15.917	1.471	0.666
VIM	Q9Y6X9	MORC2	0.383|0.262	0.645	0.323	2	0.258|0.316	0	0	0	0	0	-15.917	1.132	0.879
VIM	A0A024R3Z1	MAP2	2.074|1.934	4.007	2.004	2	1.956|2.029	0	0	0	0	0	-15.917	1.006	0.95
VIM	A0A087WWU8	TPM3	2.379|3.285	5.663	2.832	2	2.236|3.494	0	0	0	0	0	-15.917	1.013	0.903
VIM	A0A0A0MRM8	MYO6	3.712|3.738	7.451	3.725	2	3.790|3.541	0	0	0	0	0	-15.904	1.017	0.952
VIM	A0A0D9SF54	SPTAN1	0.332|0.298	0.63	0.315	2	0.328|0.491	0	0	0	0	0	-15.917	0.785	0.963
VIM	A0A0G2JH50	HLA-C	1.419|1.442	2.861	1.431	2	0.926|0.714	0.032	0.032	0.032	0.032	0.032	-3.417	1.759	0.304
VIM	A0A0G2JJL1	WDR46	0.434|0.237	0.67	0.335	2	0.251|.	0.001	0.002	0.001	0.002	0.001	-15.917	1.337	0.747
VIM	A0A0G2JPD3	HLA-A	1.468|1.618	3.086	1.543	2	0.626|0.338	0.999	1	0.999	1	0.999	6.491	3.358	0
VIM	A0A140T941	HLA-A	.|0.257	0.618	0.309	2	.|.	0	0	0	0	0	-15.917	0.857	0.965
VIM	A0A1W2PNV4		0.685|0.695	1.38	0.69	2	0.628|0.632	0	0	0	0	0	-15.451	1.096	0.929
VIM	A0A2R8YHD2	TPM4	0.196|0.400	0.596	0.298	2	.|0.422	0	0	0	0	0	-15.917	0.707	0.963
VIM	A0A669KAV7	WIZ	0.265|0.388	0.653	0.327	2	.|0.285	0	0	0	0	0	-15.917	1.148	0.872
VIM	A0A6Q8PFA6	KIF2A	2.739|2.514	5.254	2.627	2	2.569|2.379	0	0	0	0	0	-15.896	1.062	0.931
VIM	A0A6Q8PHK0	TRIP12	1.425|1.430	2.855	1.427	2	1.286|1.257	0	0	0	0	0	-14.945	1.123	0.915
VIM	A0A7I2V346	SYNCRIP	1.830|1.529	3.359	1.679	2	1.175|1.965	0	0	0	0	0	-15.914	1.106	0.891
VIM	A0A7P0MRI8	PLCB4	3.629|3.191	6.82	3.41	2	3.370|3.104	0	0	0	0	0	-15.917	1.054	0.926
VIM	A0A804F6T5	PKM	0.268|0.319	0.587	0.294	2	0.310|0.343	0	0	0	0	0	-15.917	0.9	0.962
VIM	A0A8J8YL86	NFIX	0.379|0.329	0.708	0.354	2	0.395|0.324	0	0	0	0	0	-15.917	0.989	0.949
VIM	A0A8Q3SIW8	ROBO2	1.748|1.598	3.347	1.673	2	.|.	1	1	1	1	1	8.933	4.644	0
VIM	A0A8V8TLX7	LRRFIP1	0.616|0.606	1.222	0.611	2	0.582|0.568	0	0	0	0	0	-15.749	1.063	0.94
VIM	A0A994J5E0	PDE4DIP	0.609|0.471	1.081	0.54	2	0.392|0.351	0.003	0.005	0.003	0.005	0.003	-13.456	1.455	0.721
VIM	A0AA34QVJ5	ABI3BP	0.689|0.928	1.616	0.808	2	0.371|0.407	0.042	0.052	0.042	0.052	0.042	-3.417	2.08	0.257
VIM	A0AAK2PNZ4	DDX31	0.276|.	0.636	0.318	2	0.415|0.475	0	0	0	0	0	-15.917	0.716	0.967
VIM	A0AAQ5BHC3	TPM1	1.513|2.457	3.97	1.985	2	1.336|2.272	0	0.001	0	0.001	0	-15.917	1.139	0.761
VIM	A6PW57	PIP5K1A	0.460|0.409	0.869	0.435	2	0.438|0.396	0	0	0	0	0	-15.917	1.043	0.938
VIM	A7XZE4	TPM2	1.228|2.336	3.564	1.782	2	1.070|2.294	0.009	0.019	0.009	0.019	0.009	-15.917	1.137	0.698
VIM	B4DY08	HNRNPC	2.432|2.455	4.887	2.443	2	2.909|2.395	0	0	0	0	0	-15.917	0.926	0.956
VIM	C9J0J7	PFN2	0.440|0.408	0.848	0.424	2	0.372|0.511	0	0	0	0	0	-15.917	0.972	0.955
VIM	C9JKI3	CAV1	1.547|1.638	3.185	1.593	2	1.593|0.999	0	0	0	0	0	-12.795	1.262	0.829
VIM	C9JTK4	AP2M1	0.293|.	0.654	0.327	2	.|.	0	0	0	0	0	-15.917	0.907	0.965
VIM	D6RBU4	PPIP5K2	.|0.229	0.589	0.295	2	0.288|.	0	0	0	0	0	-15.917	1.024	0.965
VIM	E7ENM0	ELN	1.400|1.413	2.813	1.407	2	0.931|0.422	0.032	0.032	0.032	0.032	0.032	-3.417	2.245	0.465
VIM	E9PGZ1	CALD1	0.644|0.809	1.453	0.726	2	.|0.921	0	0	0	0	0	-15.917	0.789	0.96
VIM	E9PMS6	LMO7	1.039|1.148	2.187	1.094	2	1.006|0.964	0	0	0	0	0	-15.702	1.111	0.907
VIM	E9PQG4	PDE4DIP	.|0.225	0.586	0.293	2	.|.	0	0	0	0	0	-15.917	0.813	0.965
VIM	F6RGN5	SLC25A10	0.482|0.445	0.927	0.464	2	0.528|0.478	0	0	0	0	0	-15.917	0.923	0.96
VIM	F8WD26	LMO7	5.230|5.674	10.904	5.452	2	5.664|5.489	0	0	0	0	0	-15.917	0.978	0.954
VIM	G8JLA2	MYL6	0.831|0.843	1.675	0.837	2	0.900|0.737	0	0	0	0	0	-15.885	1.028	0.95
VIM	H3BPE1	MACF1	1.224|1.288	2.512	1.256	2	1.170|0.982	0	0	0	0	0	-14.593	1.172	0.888
VIM	H7BZB9	MAP2	0.453|0.457	0.91	0.455	2	0.676|0.536	0	0	0	0	0	-15.917	0.755	0.963
VIM	H7C1M2	SON	0.555|0.502	1.057	0.529	2	0.425|0.729	0	0	0	0	0	-15.917	0.951	0.96
VIM	I3L3Y6	MYO1C	0.832|0.860	1.692	0.846	2	0.863|0.766	0	0	0	0	0	-15.877	1.04	0.944
VIM	J3KN67	TPM3	0.845|.	1.205	0.603	2	.|.	0.016	0.032	0.016	0.032	0.016	-15.917	1.672	0.666
VIM	J3QSU6	TNC	.|0.271	0.631	0.315	2	0.270|0.216	0	0	0	0	0	-15.516	1.306	0.964
VIM	Q3BDU5	LMNA	1.765|1.893	3.658	1.829	2	1.834|1.801	0	0	0	0	0	-15.917	1.006	0.95
VIM	Q5SRN1	CDC40	0.361|0.902	1.264	0.632	2	0.362|0.419	0.016	0.032	0.016	0.032	0.016	-15.917	1.621	0.658
VIM	Q5T0I0	GSN	1.404|1.299	2.703	1.352	2	1.390|1.262	0	0	0	0	0	-15.917	1.021	0.945
VIM	Q60FE5	FLNA	12.346|14.548	26.894	13.447	2	13.387|15.093	0	0	0	0	0	-15.917	0.946	0.952
VIM	Q6ZN40	TPM1	0.608|0.831	1.44	0.72	2	0.464|0.921	0	0	0	0	0	-15.917	1.101	0.859
VIM	S4R3H4	ACIN1	1.830|1.871	3.701	1.851	2	1.843|1.755	0	0	0	0	0	-15.895	1.029	0.949

## Sheet: Experiment #2 HGF_CT_HA_Ab spc
Bait	Prey	PreyGene	Spec	SpecSum	AvgSpec	NumReplicates	ctrlCounts	AvgP	MaxP	TopoAvgP	TopoMaxP	SaintScore	logOddsScore	FoldChange	BFDR	boosted_by
VIM	A2RUR9	CCDC144A	3|3	6	3	2	6|8	0	0	0	0	0	-22.87	0.43	0.81
VIM	A6NCE7	MAP1LC3B2	1|0	1	0.5	2	0|0	0	0	0	0	0	-2.02	5	0.81
VIM	A6NHL2	TUBAL3	0|1	1	0.5	2	0|0	0	0	0	0	0	-2.02	5	0.81
VIM	A6ZKI3	RTL8C	1|0	1	0.5	2	0|2	0	0	0	0	0	-4.81	0.5	0.81
VIM	O00159	MYO1C	31|33	64	32	2	24|19	0	0	0	0	0	-32.68	1.49	0.78
VIM	O00203	AP3B1	1|2	3	1.5	2	1|2	0.01	0.02	0.01	0.02	0.01	-5.45	1	0.59
VIM	O00268	TAF4	0|1	1	0.5	2	1|0	0	0	0	0	0	-3.46	1	0.81
VIM	O00299	CLIC1	5|3	8	4	2	3|3	0	0.01	0	0.01	0	-7.8	1.33	0.64
VIM	O00300	TNFRSF11B	2|0	2	1	2	0|0	0.46	0.93	0.46	0.93	0.46	-2.02	10	0.13
VIM	O00391	QSOX1	1|1	2	1	2	0|0	0	0	0	0	0	0.49	10	0.81
VIM	O00541	PES1	18|20	38	19	2	19|16	0	0	0	0	0	-37.14	1.09	0.79
VIM	O00560	SDCBP	23|25	48	24	2	21|21	0	0	0	0	0	-42.24	1.14	0.79
VIM	O00566	MPHOSPH10	5|5	10	5	2	8|6	0	0	0	0	0	-19.12	0.71	0.81
VIM	O00567	NOP56	45|41	86	43	2	40|39	0	0	0	0	0	-81.33	1.09	0.8
VIM	O00571	DDX3X	2|2	4	2	2	1|1	0.1	0.1	0.1	0.1	0.1	-2.2	2	0.47
VIM	O00622	CCN1	8|3	11	5.5	2	3|5	0.01	0.01	0.01	0.01	0.01	-11.31	1.38	0.63
VIM	O14617	AP3D1	35|31	66	33	2	29|33	0	0	0	0	0	-65.87	1.06	0.8
VIM	O14746	TERT	25|28	53	26.5	2	28|23	0	0	0	0	0	-55.19	1.04	0.79
VIM	O14786	NRP1	8|9	17	8.5	2	1|0	1	1	1	1	1	8	17	0
VIM	O14880	MGST3	1|0	1	0.5	2	1|1	0	0	0	0	0	-5.05	0.5	0.81
VIM	O14950	MYL12B	2|3	5	2.5	2	2|4	0	0	0	0	0	-9.23	0.83	0.81
VIM	O15031	PLXNB2	4|3	7	3.5	2	0|0	0.99	1	0.99	1	0.99	4.36	35	0
VIM	O15042	U2SURP	7|6	13	6.5	2	5|4	0	0	0	0	0	-8.75	1.44	0.69
VIM	O15061	SYNM	12|10	22	11	2	10|13	0	0	0	0	0	-27.64	0.96	0.78
VIM	O15143	ARPC1B	6|1	7	3.5	2	5|2	0	0.01	0	0.01	0	-13.12	1	0.65
VIM	O15144	ARPC2	6|3	9	4.5	2	1|3	0.22	0.42	0.22	0.42	0.22	-4.27	2.25	0.35
VIM	O15145	ARPC3	3|1	4	2	2	2|3	0	0	0	0	0	-9.15	0.8	0.67
VIM	O15213	WDR46	4|9	13	6.5	2	6|8	0	0	0	0	0	-20.89	0.93	0.74
VIM	O15446	POLR1G	2|1	3	1.5	2	1|2	0.01	0.02	0.01	0.02	0.01	-5.45	1	0.59
VIM	O15511	ARPC5	2|2	4	2	2	0|0	0.93	0.93	0.93	0.93	0.93	2.52	20	0.01
VIM	O43143	DHX15	2|0	2	1	2	0|3	0.02	0.03	0.02	0.03	0.02	-6.98	0.67	0.57
VIM	O43159	RRP8	3|2	5	2.5	2	3|3	0	0	0	0	0	-9.23	0.83	0.81
VIM	O43660	PLRG1	2|4	6	3	2	0|2	0.32	0.51	0.32	0.51	0.32	-1.92	3	0.31
VIM	O43707	ACTN4	9|10	19	9.5	2	6|6	0	0	0	0	0	-9.74	1.58	0.7
VIM	O43795	MYO1B	46|53	99	49.5	2	38|36	0	0	0	0	0	-65.42	1.34	0.8
VIM	O43818	RRP9	2|0	2	1	2	1|2	0.01	0.02	0.01	0.02	0.01	-7.26	0.67	0.59
VIM	O43852	CALU	3|4	7	3.5	2	3|2	0.01	0.01	0.01	0.01	0.01	-6.03	1.4	0.63
VIM	O60264	SMARCA5	32|32	64	32	2	34|29	0	0	0	0	0	-66.18	1.02	0.8
VIM	O60306	AQR	1|2	3	1.5	2	2|3	0	0	0	0	0	-9.15	0.6	0.81
VIM	O60506	SYNCRIP	2|1	3	1.5	2	1|1	0.05	0.1	0.05	0.1	0.05	-3.65	1.5	0.49
VIM	O60508	CDC40	2|2	4	2	2	1|1	0.1	0.1	0.1	0.1	0.1	-2.2	2	0.47
VIM	O60565	GREM1	4|9	13	6.5	2	7|8	0	0	0	0	0	-22.86	0.87	0.75
VIM	O60701	UGDH	4|3	7	3.5	2	4|8	0	0	0	0	0	-18.87	0.58	0.81
VIM	O60716	CTNND1	0|1	1	0.5	2	0|1	0	0	0	0	0	-3.46	1	0.81
VIM	O60763	USO1	1|0	1	0.5	2	0|0	0	0	0	0	0	-2.02	5	0.81
VIM	O60832	DKC1	8|11	19	9.5	2	7|14	0	0	0	0	0	-26.86	0.9	0.77
VIM	O60841	EIF5B	12|18	30	15	2	9|11	0	0	0	0	0	-19.43	1.5	0.73
VIM	O75083	WDR1	1|2	3	1.5	2	2|7	0	0	0	0	0	-16.89	0.33	0.81
VIM	O75367	MACROH2A1	31|28	59	29.5	2	32|32	0	0	0	0	0	-73.91	0.92	0.81
VIM	O75390	CS	1|0	1	0.5	2	0|0	0	0	0	0	0	-2.02	5	0.81
VIM	O75396	SEC22B	1|0	1	0.5	2	0|0	0	0	0	0	0	-2.02	5	0.81
VIM	O75400	PRPF40A	5|3	8	4	2	4|3	0	0	0	0	0	-9.57	1.14	0.68
VIM	O75475	PSIP1	1|0	1	0.5	2	0|0	0	0	0	0	0	-2.02	5	0.81
VIM	O75525	KHDRBS3	1|1	2	1	2	0|0	0	0	0	0	0	0.49	10	0.81
VIM	O75531	BANF1	13|12	25	12.5	2	12|12	0	0	0	0	0	-26.46	1.04	0.78
VIM	O75607	NPM3	1|0	1	0.5	2	1|2	0	0	0	0	0	-7.26	0.33	0.81
VIM	O75643	SNRNP200	12|6	18	9	2	8|8	0	0	0	0	0	-21.18	1.12	0.74
VIM	O75683	SURF6	9|5	14	7	2	4|9	0	0	0	0	0	-17.1	1.08	0.73
VIM	O75934	BCAS2	0|1	1	0.5	2	0|3	0	0	0	0	0	-6.98	0.33	0.81
VIM	O75955	FLOT1	1|0	1	0.5	2	0|0	0	0	0	0	0	-2.02	5	0.81
VIM	O76021	RSL1D1	16|16	32	16	2	17|15	0	0	0	0	0	-34.76	1	0.81
VIM	O76081	RGS20	0|1	1	0.5	2	0|0	0	0	0	0	0	-2.02	5	0.81
VIM	O76094	SRP72	2|1	3	1.5	2	1|1	0.05	0.1	0.05	0.1	0.05	-3.65	1.5	0.49
VIM	O94776	MTA2	4|4	8	4	2	2|4	0	0	0	0	0	-6.35	1.33	0.66
VIM	O94813	SLIT2	5|3	8	4	2	2|1	0.29	0.5	0.29	0.5	0.29	-2.54	2.67	0.33
VIM	O94901	SUN1	2|2	4	2	2	2|3	0	0	0	0	0	-7.51	0.8	0.81
VIM	O94905	ERLIN2	1|2	3	1.5	2	2|1	0.01	0.02	0.01	0.02	0.01	-5.45	1	0.59
VIM	O94907	DKK1	0|3	3	1.5	2	0|0	0.49	0.99	0.49	0.99	0.49	-2.02	15	0.08
VIM	O95084	PRSS23	2|1	3	1.5	2	1|0	0.19	0.37	0.19	0.37	0.19	-1.85	3	0.38
VIM	O95478	NSA2	5|5	10	5	2	5|7	0	0	0	0	0	-15.46	0.83	0.81
VIM	O95490	ADGRL2	1|1	2	1	2	0|0	0	0	0	0	0	0.49	10	0.81
VIM	O95571	ETHE1	2|2	4	2	2	1|0	0.37	0.37	0.37	0.37	0.37	-0.52	4	0.27
VIM	O95816	BAG2	8|8	16	8	2	3|6	0	0	0	0	0	-5.97	1.78	0.65
VIM	O95980	RECK	4|3	7	3.5	2	0|0	0.99	1	0.99	1	0.99	4.36	35	0
VIM	O96019	ACTL6A	1|0	1	0.5	2	0|2	0	0	0	0	0	-4.81	0.5	0.81
VIM	O96028	NSD2	1|0	1	0.5	2	0|0	0	0	0	0	0	-2.02	5	0.81
VIM	P00338	LDHA	6|3	9	4.5	2	3|4	0	0.01	0	0.01	0	-9.57	1.29	0.65
VIM	P00387	CYB5R3	2|2	4	2	2	1|3	0	0	0	0	0	-5.72	1	0.81
VIM	P00533	EGFR	27|27	54	27	2	1|3	1	1	1	1	1	25.52	13.5	0
VIM	P00734	F2	2|0	2	1	2	0|0	0.46	0.93	0.46	0.93	0.46	-2.02	10	0.13
VIM	P00761		145|127	272	136	2	121|160	0	0	0	0	0	-312.36	0.97	0.81
VIM	P01008	SERPINC1	1|1	2	1	2	1|1	0	0	0	0	0	-3.65	1	0.81
VIM	P01023	A2M	3|2	5	2.5	2	1|0	0.53	0.69	0.53	0.69	0.53	-0.52	5	0.05
VIM	P01024	C3	2|3	5	2.5	2	1|0	0.53	0.69	0.53	0.69	0.53	-0.52	5	0.05
VIM	P02452	COL1A1	16|18	34	17	2	18|17	0	0	0	0	0	-40.07	0.97	0.79
VIM	P02461	COL3A1	3|2	5	2.5	2	2|3	0	0	0	0	0	-7.51	1	0.67
VIM	P02545	LMNA	24|21	45	22.5	2	25|29	0	0	0	0	0	-66.82	0.83	0.81
VIM	P02751	FN1	366|373	739	369.5	2	344|355	0	0	0	0	0	-702.58	1.06	0.81
VIM	P02765	AHSG	0|2	2	1	2	1|0	0.19	0.37	0.19	0.37	0.19	-3.46	2	0.38
VIM	P02769	ALB	271|258	529	264.5	2	231|238	0	0	0	0	0	-454.06	1.13	0.81
VIM	P02786	TFRC	14|15	29	14.5	2	0|0	1	1	1	1	1	21.8	145	0
VIM	P04004	VTN	9|6	15	7.5	2	4|4	0.02	0.05	0.02	0.05	0.02	-7.01	1.88	0.55
VIM	P04080	CSTB	2|2	4	2	2	0|0	0.93	0.93	0.93	0.93	0.93	2.52	20	0.01
VIM	P04083	ANXA1	8|8	16	8	2	1|5	0.17	0.17	0.17	0.17	0.17	-1.58	2.67	0.43
VIM	P04156	PRNP	0|1	1	0.5	2	0|0	0	0	0	0	0	-2.02	5	0.81
VIM	P04216	THY1	7|5	12	6	2	5|5	0	0	0	0	0	-11.95	1.2	0.71
VIM	P04264	KRT1	16|9	25	12.5	2	24|25	0	0	0	0	0	-80.6	0.51	0.81
VIM	P04406	GAPDH	10|9	19	9.5	2	9|8	0	0	0	0	0	-18.48	1.12	0.76
VIM	P04792	HSPB1	9|7	16	8	2	10|12	0	0	0	0	0	-30.76	0.73	0.81
VIM	P04843	RPN1	0|3	3	1.5	2	0|0	0.49	0.99	0.49	0.99	0.49	-2.02	15	0.08
VIM	P04899	GNAI2	7|5	12	6	2	4|4	0	0	0	0	0	-8.42	1.5	0.66
VIM	P04908	H2AC4	7|9	16	8	2	8|10	0	0	0	0	0	-23.24	0.89	0.81
VIM	P05121	SERPINE1	17|13	30	15	2	8|6	0.04	0.08	0.04	0.08	0.04	-7.7	2.14	0.53
VIM	P05141	SLC25A5	6|7	13	6.5	2	5|6	0	0	0	0	0	-12.25	1.18	0.73
VIM	P05155	SERPING1	1|1	2	1	2	1|2	0	0	0	0	0	-5.45	0.67	0.81
VIM	P05165	PCCA	24|26	50	25	2	20|24	0	0	0	0	0	-44.31	1.14	0.79
VIM	P05166	PCCB	10|12	22	11	2	9|9	0	0	0	0	0	-18.79	1.22	0.75
VIM	P05386	RPLP1	1|1	2	1	2	3|3	0	0	0	0	0	-11.05	0.33	0.81
VIM	P05387	RPLP2	0|1	1	0.5	2	3|3	0	0	0	0	0	-13.56	0.17	0.81
VIM	P05388	RPLP0	6|6	12	6	2	7|8	0	0	0	0	0	-19.37	0.8	0.81
VIM	P05452	CLEC3B	2|1	3	1.5	2	0|0	0.46	0.93	0.46	0.93	0.46	0.49	15	0.13
VIM	P05556	ITGB1	20|21	41	20.5	2	2|6	0.99	0.99	0.99	0.99	0.99	4.72	5.12	0
VIM	P05997	COL5A2	1|0	1	0.5	2	0|0	0	0	0	0	0	-2.02	5	0.81
VIM	P06396	GSN	10|7	17	8.5	2	3|7	0	0.01	0	0.01	0	-8.98	1.7	0.64
VIM	P06576	ATP5F1B	6|3	9	4.5	2	4|3	0	0.01	0	0.01	0	-9.57	1.29	0.65
VIM	P06703	S100A6	1|1	2	1	2	1|1	0	0	0	0	0	-3.65	1	0.81
VIM	P06733	ENO1	5|5	10	5	2	4|4	0	0	0	0	0	-8.42	1.25	0.7
VIM	P06748	NPM1	15|14	29	14.5	2	24|23	0	0	0	0	0	-65.98	0.62	0.81
VIM	P06756	ITGAV	3|2	5	2.5	2	0|0	0.96	0.99	0.96	0.99	0.96	2.52	25	0.01
VIM	P07093	SERPINE2	3|1	4	2	2	0|1	0.35	0.69	0.35	0.69	0.35	-1.85	4	0.29
VIM	P07195	LDHB	1|1	2	1	2	1|1	0	0	0	0	0	-3.65	1	0.81
VIM	P07237	P4HB	2|1	3	1.5	2	3|4	0	0	0	0	0	-13.13	0.43	0.81
VIM	P07355	ANXA2	13|14	27	13.5	2	10|12	0	0	0	0	0	-21.51	1.23	0.77
VIM	P07437	TUBB	60|63	123	61.5	2	67|63	0	0	0	0	0	-143.77	0.95	0.81
VIM	P07737	PFN1	4|5	9	4.5	2	4|4	0	0	0	0	0	-9.87	1.12	0.7
VIM	P07741	APRT	0|1	1	0.5	2	0|0	0	0	0	0	0	-2.02	5	0.81
VIM	P07900	HSP90AA1	1|4	5	2.5	2	3|2	0	0.01	0	0.01	0	-9.15	1	0.63
VIM	P07996	THBS1	28|24	52	26	2	14|16	0	0	0	0	0	-19.99	1.73	0.75
VIM	P08123	COL1A2	17|19	36	18	2	21|15	0	0	0	0	0	-40.35	1	0.79
VIM	P08133	ANXA6	1|1	2	1	2	1|3	0	0	0	0	0	-7.15	0.5	0.81
VIM	P08174	CD55	2|2	4	2	2	0|0	0.93	0.93	0.93	0.93	0.93	2.52	20	0.01
VIM	P08238	HSP90AB1	16|18	34	17	2	14|18	0	0	0	0	0	-34.76	1.06	0.78
VIM	P08473	MME	5|7	12	6	2	1|0	0.99	1	0.99	1	0.99	3.65	12	0
VIM	P08648	ITGA5	8|8	16	8	2	0|1	1	1	1	1	1	8	16	0
VIM	P08670	VIM	0|0	0	0	2	2655|2683	0	0	0	0	0	#NAME?	0	0.81
VIM	P08697	SERPINF2	1|1	2	1	2	1|0	0	0	0	0	0	-1.85	2	0.81
VIM	P08708	RPS17	6|7	13	6.5	2	9|10	0	0	0	0	0	-26.85	0.68	0.81
VIM	P08758	ANXA5	7|5	12	6	2	4|4	0	0	0	0	0	-8.42	1.5	0.66
VIM	P09038	FGF2	0|1	1	0.5	2	1|1	0	0	0	0	0	-5.05	0.5	0.81
VIM	P09382	LGALS1	10|10	20	10	2	8|8	0	0	0	0	0	-15.29	1.25	0.75
VIM	P09543	CNP	2|1	3	1.5	2	0|0	0.46	0.93	0.46	0.93	0.46	0.49	15	0.13
VIM	P09619	PDGFRB	2|1	3	1.5	2	0|0	0.46	0.93	0.46	0.93	0.46	0.49	15	0.13
VIM	P0C0S5	H2AZ1	2|2	4	2	2	4|3	0	0	0	0	0	-11.16	0.57	0.81
VIM	P0C0S8	H2AC11	91|80	171	85.5	2	112|97	0	0	0	0	0	-256.71	0.82	0.81
VIM	P0DMV8	HSPA1A	10|9	19	9.5	2	11|8	0	0	0	0	0	-22.01	1	0.77
VIM	P0DP23	CALM1	2|1	3	1.5	2	2|2	0	0	0	0	0	-7.15	0.75	0.81
VIM	P0DP91	ERCC6	2|0	2	1	2	2|1	0.01	0.02	0.01	0.02	0.01	-7.26	0.67	0.59
VIM	P10412	H1-4	15|15	30	15	2	18|16	0	0	0	0	0	-39.78	0.88	0.81
VIM	P11021	HSPA5	15|13	28	14	2	9|12	0	0	0	0	0	-19.76	1.33	0.76
VIM	P11142	HSPA8	39|32	71	35.5	2	40|32	0	0	0	0	0	-82.19	0.99	0.8
VIM	P11387	TOP1	15|13	28	14	2	15|16	0	0	0	0	0	-37.47	0.9	0.81
VIM	P11388	TOP2A	18|13	31	15.5	2	17|15	0	0	0	0	0	-39.28	0.97	0.78
VIM	P11413	G6PD	1|1	2	1	2	0|0	0	0	0	0	0	0.49	10	0.81
VIM	P11498	PC	52|54	106	53	2	55|47	0	0	0	0	0	-105.9	1.04	0.8
VIM	P11940	PABPC1	7|8	15	7.5	2	10|8	0	0	0	0	0	-23.24	0.83	0.81
VIM	P12109	COL6A1	12|13	25	12.5	2	5|6	0.04	0.06	0.04	0.06	0.04	-4.01	2.27	0.53
VIM	P12110	COL6A2	5|6	11	5.5	2	2|4	0.02	0.03	0.02	0.03	0.02	-4.95	1.83	0.57
VIM	P12111	COL6A3	41|42	83	41.5	2	20|20	0	0	0	0	0	-14.1	2.08	0.74
VIM	P12236	SLC25A6	1|1	2	1	2	1|1	0	0	0	0	0	-3.65	1	0.81
VIM	P12259	F5	2|1	3	1.5	2	0|0	0.46	0.93	0.46	0.93	0.46	0.49	15	0.13
VIM	P12814	ACTN1	4|4	8	4	2	1|2	0.23	0.23	0.23	0.23	0.23	-1.23	2.67	0.34
VIM	P13010	XRCC5	0|1	1	0.5	2	0|1	0	0	0	0	0	-3.46	1	0.81
VIM	P13489	RNH1	8|5	13	6.5	2	5|7	0	0	0	0	0	-15.46	1.08	0.73
VIM	P13611	VCAN	7|3	10	5	2	1|2	0.49	0.91	0.49	0.91	0.49	-2.54	3.33	0.13
VIM	P13612	ITGA4	1|0	1	0.5	2	0|0	0	0	0	0	0	-2.02	5	0.81
VIM	P13639	EEF2	14|18	32	16	2	13|15	0	0	0	0	0	-30.61	1.14	0.78
VIM	P13645	KRT10	3|1	4	2	2	5|0	0	0.01	0	0.01	0	-8.58	0.8	0.64
VIM	P13693	TPT1	2|2	4	2	2	1|2	0.02	0.02	0.02	0.02	0.02	-3.95	1.33	0.56
VIM	P13726	F3	3|0	3	1.5	2	0|0	0.49	0.99	0.49	0.99	0.49	-2.02	15	0.08
VIM	P13797	PLS3	0|1	1	0.5	2	0|0	0	0	0	0	0	-2.02	5	0.81
VIM	P13987	CD59	10|8	18	9	2	6|5	0	0	0	0	0	-9.41	1.64	0.68
VIM	P14618	PKM	17|28	45	22.5	2	16|15	0	0	0	0	0	-31.55	1.45	0.76
VIM	P14625	HSP90B1	4|5	9	4.5	2	4|4	0	0	0	0	0	-9.87	1.12	0.7
VIM	P14678	SNRPB	6|5	11	5.5	2	6|4	0	0	0	0	0	-11.95	1.1	0.72
VIM	P15144	ANPEP	26|24	50	25	2	12|13	0	0	0	0	0	-11.52	2	0.71
VIM	P15153	RAC2	2|1	3	1.5	2	2|2	0	0	0	0	0	-7.15	0.75	0.81
VIM	P15529	CD46	0|2	2	1	2	0|0	0.46	0.93	0.46	0.93	0.46	-2.02	10	0.13
VIM	P15559	NQO1	3|2	5	2.5	2	1|1	0.2	0.29	0.2	0.29	0.2	-2.2	2.5	0.36
VIM	P15880	RPS2	24|17	41	20.5	2	20|27	0	0	0	0	0	-60.6	0.87	0.79
VIM	P16070	CD44	24|19	43	21.5	2	7|6	0.92	1	0.92	1	0.92	1.59	3.31	0.02
VIM	P16104	H2AX	3|2	5	2.5	2	1|3	0.01	0.01	0.01	0.01	0.01	-5.72	1.25	0.61
VIM	P16152	CBR1	3|2	5	2.5	2	1|1	0.2	0.29	0.2	0.29	0.2	-2.2	2.5	0.36
VIM	P16401	H1-5	13|14	27	13.5	2	12|15	0	0	0	0	0	-30.3	1	0.78
VIM	P16402	H1-3	4|1	5	2.5	2	3|3	0	0	0	0	0	-11.05	0.83	0.67
VIM	P16403	H1-2	1|0	1	0.5	2	0|0	0	0	0	0	0	-2.02	5	0.81
VIM	P16615	ATP2A2	0|1	1	0.5	2	1|0	0	0	0	0	0	-3.46	1	0.81
VIM	P17301	ITGA2	16|14	30	15	2	0|1	1	1	1	1	1	16.75	30	0
VIM	P17302	GJA1	1|0	1	0.5	2	1|1	0	0	0	0	0	-5.05	0.5	0.81
VIM	P17480	UBTF	1|0	1	0.5	2	3|6	0	0	0	0	0	-20.16	0.11	0.81
VIM	P17655	CAPN2	3|2	5	2.5	2	1|3	0.01	0.01	0.01	0.01	0.01	-5.72	1.25	0.61
VIM	P17661	DES	1|3	4	2	2	4|3	0	0	0	0	0	-13.13	0.57	0.81
VIM	P17844	DDX5	2|2	4	2	2	2|4	0	0	0	0	0	-9.23	0.67	0.81
VIM	P17931	LGALS3	2|2	4	2	2	0|2	0.13	0.13	0.13	0.13	0.13	-1.92	2	0.45
VIM	P17936	IGFBP3	1|1	2	1	2	0|0	0	0	0	0	0	0.49	10	0.81
VIM	P17948	FLT1	4|3	7	3.5	2	0|1	0.8	0.9	0.8	0.9	0.8	0.82	7	0.03
VIM	P18077	RPL35A	3|3	6	3	2	5|4	0	0	0	0	0	-13.2	0.67	0.81
VIM	P18124	RPL7	46|43	89	44.5	2	49|53	0	0	0	0	0	-119.48	0.87	0.81
VIM	P18583	SON	36|31	67	33.5	2	31|32	0	0	0	0	0	-67.63	1.06	0.8
VIM	P18621	RPL17	42|42	84	42	2	50|51	0	0	0	0	0	-119.25	0.83	0.81
VIM	P19338	NCL	2|5	7	3.5	2	8|10	0	0	0	0	0	-33.51	0.39	0.81
VIM	P19823	ITIH2	2|3	5	2.5	2	0|0	0.96	0.99	0.96	0.99	0.96	2.52	25	0.01
VIM	P20742	PZP	4|4	8	4	2	3|2	0.01	0.01	0.01	0.01	0.01	-4.61	1.6	0.58
VIM	P20908	COL5A1	2|0	2	1	2	0|0	0.46	0.93	0.46	0.93	0.46	-2.02	10	0.13
VIM	P21333	FLNA	39|35	74	37	2	33|29	0	0	0	0	0	-60.1	1.19	0.8
VIM	P21589	NT5E	74|67	141	70.5	2	44|44	0	0	0	0	0	-60.35	1.6	0.79
VIM	P21980	TGM2	23|26	49	24.5	2	26|29	0	0	0	0	0	-65.41	0.89	0.81
VIM	P22087	FBL	23|22	45	22.5	2	23|21	0	0	0	0	0	-47.2	1.02	0.79
VIM	P22090	RPS4Y1	4|4	8	4	2	6|3	0	0	0	0	0	-11.65	0.89	0.81
VIM	P22105	TNXB	1|1	2	1	2	0|0	0	0	0	0	0	0.49	10	0.81
VIM	P22307	SCP2	0|1	1	0.5	2	0|0	0	0	0	0	0	-2.02	5	0.81
VIM	P22314	UBA1	1|3	4	2	2	0|2	0.15	0.31	0.15	0.31	0.15	-3.41	2	0.43
VIM	P23142	FBLN1	3|0	3	1.5	2	2|2	0.01	0.01	0.01	0.01	0.01	-9.25	0.75	0.61
VIM	P23284	PPIB	1|1	2	1	2	0|2	0	0	0	0	0	-3.41	1	0.81
VIM	P23396	RPS3	12|15	27	13.5	2	19|10	0	0	0	0	0	-35.01	0.93	0.78
VIM	P23497	SP100	2|1	3	1.5	2	1|0	0.19	0.37	0.19	0.37	0.19	-1.85	3	0.38
VIM	P23528	CFL1	7|4	11	5.5	2	3|6	0	0	0	0	0	-11.65	1.22	0.69
VIM	P23634	ATP2B4	0|1	1	0.5	2	1|1	0	0	0	0	0	-5.05	0.5	0.81
VIM	P24821	TNC	13|8	21	10.5	2	0|0	1	1	1	1	1	12.61	105	0
VIM	P24844	MYL9	4|3	7	3.5	2	5|4	0	0	0	0	0	-13.2	0.78	0.81
VIM	P25398	RPS12	1|1	2	1	2	1|0	0	0	0	0	0	-1.85	2	0.81
VIM	P25705	ATP5F1A	3|6	9	4.5	2	5|6	0	0	0	0	0	-16.99	0.82	0.74
VIM	P26038	MSN	5|3	8	4	2	1|4	0.02	0.04	0.02	0.04	0.02	-5.82	1.6	0.56
VIM	P26368	U2AF2	1|1	2	1	2	1|1	0	0	0	0	0	-3.65	1	0.81
VIM	P26373	RPL13	33|32	65	32.5	2	35|29	0	0	0	0	0	-67.94	1.02	0.8
VIM	P26447	S100A4	2|4	6	3	2	2|3	0	0.01	0	0.01	0	-7.51	1.2	0.63
VIM	P26641	EEF1G	1|4	5	2.5	2	1|3	0.03	0.05	0.03	0.05	0.03	-7.15	1.25	0.55
VIM	P27348	YWHAQ	0|1	1	0.5	2	0|0	0	0	0	0	0	-2.02	5	0.81
VIM	P27487	DPP4	12|10	22	11	2	0|0	1	1	1	1	1	15.72	110	0
VIM	P27635	RPL10	29|27	56	28	2	27|36	0	0	0	0	0	-73.65	0.89	0.81
VIM	P27658	COL8A1	1|0	1	0.5	2	0|0	0	0	0	0	0	-2.02	5	0.81
VIM	P27797	CALR	2|5	7	3.5	2	2|1	0.26	0.5	0.26	0.5	0.26	-3.95	2.33	0.33
VIM	P27816	MAP4	2|4	6	3	2	0|0	0.96	1	0.96	1	0.96	2.52	30	0.01
VIM	P27824	CANX	1|0	1	0.5	2	0|0	0	0	0	0	0	-2.02	5	0.81
VIM	P28300	LOX	1|0	1	0.5	2	0|0	0	0	0	0	0	-2.02	5	0.81
VIM	P28370	SMARCA1	4|7	11	5.5	2	6|9	0	0	0	0	0	-22.86	0.73	0.81
VIM	P28799	GRN	1|1	2	1	2	0|1	0	0	0	0	0	-1.85	2	0.81
VIM	P29279	CCN2	10|6	16	8	2	0|1	1	1	1	1	1	5.09	16	0
VIM	P29373	CRABP2	2|1	3	1.5	2	1|1	0.05	0.1	0.05	0.1	0.05	-3.65	1.5	0.49
VIM	P29401	TKT	0|1	1	0.5	2	0|0	0	0	0	0	0	-2.02	5	0.81
VIM	P29692	EEF1D	1|1	2	1	2	0|0	0	0	0	0	0	0.49	10	0.81
VIM	P30044	PRDX5	1|2	3	1.5	2	2|2	0	0	0	0	0	-7.15	0.75	0.81
VIM	P30050	RPL12	4|3	7	3.5	2	2|3	0.01	0.01	0.01	0.01	0.01	-6.03	1.4	0.63
VIM	P30084	ECHS1	0|1	1	0.5	2	0|0	0	0	0	0	0	-2.02	5	0.81
VIM	P30101	PDIA3	7|7	14	7	2	3|4	0.02	0.02	0.02	0.02	0.02	-3.94	2	0.56
VIM	P31943	HNRNPH1	11|10	21	10.5	2	11|15	0	0	0	0	0	-33.11	0.81	0.81
VIM	P31946	YWHAB	1|1	2	1	2	1|1	0	0	0	0	0	-3.65	1	0.81
VIM	P32969	RPL9	2|2	4	2	2	4|3	0	0	0	0	0	-11.16	0.57	0.81
VIM	P33176	KIF5B	1|1	2	1	2	2|3	0	0	0	0	0	-9.15	0.4	0.81
VIM	P35052	GPC1	6|2	8	4	2	3|1	0.21	0.42	0.21	0.42	0.21	-5.72	2	0.35
VIM	P35221	CTNNA1	7|9	16	8	2	0|0	1	1	1	1	1	11.03	80	0
VIM	P35222	CTNNB1	10|7	17	8.5	2	0|0	1	1	1	1	1	11.03	85	0
VIM	P35251	RFC1	0|2	2	1	2	0|1	0.19	0.37	0.19	0.37	0.19	-3.46	2	0.38
VIM	P35268	RPL22	4|3	7	3.5	2	5|3	0	0	0	0	0	-11.31	0.88	0.81
VIM	P35527	KRT9	4|2	6	3	2	11|14	0	0	0	0	0	-48.46	0.24	0.81
VIM	P35555	FBN1	16|10	26	13	2	1|4	0.91	1	0.91	1	0.91	1.49	5.2	0.02
VIM	P35556	FBN2	2|4	6	3	2	0|1	0.64	0.9	0.64	0.9	0.64	-0.52	6	0.04
VIM	P35579	MYH9	49|52	101	50.5	2	25|27	0	0	0	0	0	-23.55	1.94	0.77
VIM	P35625	TIMP3	9|6	15	7.5	2	1|1	0.97	1	0.97	1	0.97	2.65	7.5	0
VIM	P35659	DEK	20|20	40	20	2	19|18	0	0	0	0	0	-37.77	1.08	0.79
VIM	P35908	KRT2	0|1	1	0.5	2	2|0	0	0	0	0	0	-4.81	0.5	0.81
VIM	P36542	ATP5F1C	3|1	4	2	2	2|2	0.01	0.01	0.01	0.01	0.01	-7.15	1	0.61
VIM	P36578	RPL4	78|77	155	77.5	2	83|80	0	0	0	0	0	-177.21	0.95	0.81
VIM	P36873	PPP1CC	1|2	3	1.5	2	1|1	0.05	0.1	0.05	0.1	0.05	-3.65	1.5	0.49
VIM	P36955	SERPINF1	1|1	2	1	2	1|0	0	0	0	0	0	-1.85	2	0.81
VIM	P36957	DLST	0|1	1	0.5	2	0|0	0	0	0	0	0	-2.02	5	0.81
VIM	P37108	SRP14	9|8	17	8.5	2	9|10	0	0	0	0	0	-23.5	0.89	0.81
VIM	P38646	HSPA9	7|7	14	7	2	6|6	0	0	0	0	0	-12.57	1.17	0.73
VIM	P39023	RPL3	54|46	100	50	2	51|52	0	0	0	0	0	-116.58	0.97	0.8
VIM	P39656	DDOST	1|0	1	0.5	2	0|0	0	0	0	0	0	-2.02	5	0.81
VIM	P40429	RPL13A	32|31	63	31.5	2	38|33	0	0	0	0	0	-81.94	0.89	0.81
VIM	P40939	HADHA	0|4	4	2	2	1|0	0.45	0.9	0.45	0.9	0.45	-3.46	4	0.25
VIM	P41091	EIF2S3	2|1	3	1.5	2	1|1	0.05	0.1	0.05	0.1	0.05	-3.65	1.5	0.49
VIM	P41208	CETN2	5|4	9	4.5	2	2|2	0.11	0.17	0.11	0.17	0.11	-2.89	2.25	0.47
VIM	P41219	PRPH	1|1	2	1	2	1|0	0	0	0	0	0	-1.85	2	0.81
VIM	P41252	IARS1	2|2	4	2	2	1|2	0.02	0.02	0.02	0.02	0.02	-3.95	1.33	0.56
VIM	P42224	STAT1	3|1	4	2	2	3|2	0	0	0	0	0	-9.15	0.8	0.67
VIM	P42677	RPS27	2|0	2	1	2	0|1	0.19	0.37	0.19	0.37	0.19	-3.46	2	0.38
VIM	P42766	RPL35	5|3	8	4	2	7|7	0	0	0	0	0	-22.87	0.57	0.81
VIM	P42858	HTT	0|1	1	0.5	2	0|0	0	0	0	0	0	-2.02	5	0.81
VIM	P43235	CTSK	2|1	3	1.5	2	1|3	0	0	0	0	0	-7.15	0.75	0.81
VIM	P43243	MATR3	5|6	11	5.5	2	3|6	0	0	0	0	0	-10.18	1.22	0.71
VIM	P46013	MKI67	14|4	18	9	2	9|13	0	0	0	0	0	-36.87	0.82	0.77
VIM	P46776	RPL27A	12|12	24	12	2	10|11	0	0	0	0	0	-21.18	1.14	0.77
VIM	P46777	RPL5	10|8	18	9	2	12|12	0	0	0	0	0	-32.78	0.75	0.81
VIM	P46778	RPL21	18|13	31	15.5	2	15|11	0	0	0	0	0	-28.54	1.19	0.77
VIM	P46779	RPL28	10|11	21	10.5	2	10|11	0	0	0	0	0	-24.08	1	0.77
VIM	P46781	RPS9	78|74	152	76	2	83|79	0	0	0	0	0	-179.95	0.94	0.81
VIM	P46782	RPS5	8|6	14	7	2	10|8	0	0	0	0	0	-24.92	0.78	0.81
VIM	P46783	RPS10	1|1	2	1	2	1|1	0	0	0	0	0	-3.65	1	0.81
VIM	P46821	MAP1B	0|1	1	0.5	2	2|1	0	0	0	0	0	-7.26	0.33	0.81
VIM	P46940	IQGAP1	5|2	7	3.5	2	3|4	0	0	0	0	0	-11.16	1	0.68
VIM	P47914	RPL29	4|5	9	4.5	2	5|4	0	0	0	0	0	-11.65	1	0.72
VIM	P48307	TFPI2	1|0	1	0.5	2	0|1	0	0	0	0	0	-3.46	1	0.81
VIM	P48681	NES	12|10	22	11	2	4|7	0.01	0.02	0.01	0.02	0.01	-6.66	2	0.58
VIM	P49207	RPL34	3|8	11	5.5	2	7|4	0	0	0	0	0	-16.99	1	0.71
VIM	P49327	FASN	1|2	3	1.5	2	0|4	0	0	0	0	0	-6.56	0.75	0.81
VIM	P49368	CCT3	1|1	2	1	2	0|1	0	0	0	0	0	-1.85	2	0.81
VIM	P49411	TUFM	3|3	6	3	2	3|2	0	0	0	0	0	-6.03	1.2	0.65
VIM	P49458	SRP9	3|3	6	3	2	2|3	0	0	0	0	0	-6.03	1.2	0.65
VIM	P49748	ACADVL	1|0	1	0.5	2	0|2	0	0	0	0	0	-4.81	0.5	0.81
VIM	P49756	RBM25	6|6	12	6	2	5|4	0	0	0	0	0	-8.75	1.33	0.7
VIM	P50281	MMP14	4|5	9	4.5	2	0|0	1	1	1	1	1	6.11	45	0
VIM	P50402	EMD	1|1	2	1	2	1|1	0	0	0	0	0	-3.65	1	0.81
VIM	P50454	SERPINH1	6|7	13	6.5	2	5|2	0.01	0.02	0.01	0.02	0.01	-5.28	1.86	0.58
VIM	P50914	RPL14	6|8	14	7	2	9|10	0	0	0	0	0	-26.85	0.74	0.81
VIM	P50990	CCT8	1|1	2	1	2	0|0	0	0	0	0	0	0.49	10	0.81
VIM	P50991	CCT4	1|2	3	1.5	2	1|2	0.01	0.02	0.01	0.02	0.01	-5.45	1	0.59
VIM	P51149	RAB7A	2|0	2	1	2	1|3	0	0	0	0	0	-9.25	0.5	0.81
VIM	P51531	SMARCA2	0|1	1	0.5	2	2|2	0	0	0	0	0	-9.25	0.25	0.81
VIM	P51608	MECP2	2|2	4	2	2	2|2	0	0	0	0	0	-5.72	1	0.81
VIM	P51636	CAV2	1|1	2	1	2	2|3	0	0	0	0	0	-9.15	0.4	0.81
VIM	P52272	HNRNPM	33|32	65	32.5	2	33|40	0	0	0	0	0	-84	0.89	0.81
VIM	P52565	ARHGDIA	0|1	1	0.5	2	1|1	0	0	0	0	0	-5.05	0.5	0.81
VIM	P52597	HNRNPF	2|3	5	2.5	2	4|3	0	0	0	0	0	-11.16	0.71	0.81
VIM	P52907	CAPZA1	2|0	2	1	2	0|0	0.46	0.93	0.46	0.93	0.46	-2.02	10	0.13
VIM	P53007	SLC25A1	2|0	2	1	2	0|0	0.46	0.93	0.46	0.93	0.46	-2.02	10	0.13
VIM	P53396	ACLY	1|0	1	0.5	2	0|1	0	0	0	0	0	-3.46	1	0.81
VIM	P53621	COPA	3|1	4	2	2	1|4	0	0	0	0	0	-9.01	0.8	0.66
VIM	P53999	SUB1	5|6	11	5.5	2	1|3	0.3	0.42	0.3	0.42	0.3	-1.58	2.75	0.32
VIM	P54136	RARS1	0|1	1	0.5	2	0|0	0	0	0	0	0	-2.02	5	0.81
VIM	P54289	CACNA2D1	12|12	24	12	2	2|3	0.99	0.99	0.99	0.99	0.99	5.07	4.8	0
VIM	P54578	USP14	0|1	1	0.5	2	0|0	0	0	0	0	0	-2.02	5	0.81
VIM	P55072	VCP	1|1	2	1	2	0|2	0	0	0	0	0	-3.41	1	0.81
VIM	P55081	MFAP1	2|1	3	1.5	2	1|3	0	0	0	0	0	-7.15	0.75	0.81
VIM	P55084	HADHB	1|0	1	0.5	2	2|0	0	0	0	0	0	-4.81	0.5	0.81
VIM	P55209	NAP1L1	2|1	3	1.5	2	3|2	0	0	0	0	0	-9.15	0.6	0.81
VIM	P55287	CDH11	2|4	6	3	2	0|0	0.96	1	0.96	1	0.96	2.52	30	0.01
VIM	P55290	CDH13	4|3	7	3.5	2	0|0	0.99	1	0.99	1	0.99	4.36	35	0
VIM	P55769	SNU13	5|5	10	5	2	6|7	0	0	0	0	0	-17.31	0.77	0.81
VIM	P55884	EIF3B	1|1	2	1	2	0|1	0	0	0	0	0	-1.85	2	0.81
VIM	P56182	RRP1	5|5	10	5	2	6|8	0	0	0	0	0	-19.12	0.71	0.81
VIM	P56537	EIF6	9|7	16	8	2	6|6	0	0	0	0	0	-12.57	1.33	0.72
VIM	P58876	H2BC5	116|110	226	113	2	127|126	0	0	0	0	0	-288.83	0.89	0.81
VIM	P59998	ARPC4	3|3	6	3	2	3|3	0	0	0	0	0	-7.8	1	0.81
VIM	P60660	MYL6	7|5	12	6	2	5|6	0	0	0	0	0	-13.72	1.09	0.73
VIM	P60709	ACTB	3|3	6	3	2	3|3	0	0	0	0	0	-7.8	1	0.81
VIM	P60842	EIF4A1	8|7	15	7.5	2	4|10	0	0	0	0	0	-15.73	1.07	0.74
VIM	P60866	RPS20	4|4	8	4	2	4|4	0	0	0	0	0	-9.87	1	0.81
VIM	P60981	DSTN	2|1	3	1.5	2	3|1	0	0	0	0	0	-7.15	0.75	0.81
VIM	P61019	RAB2A	0|1	1	0.5	2	0|1	0	0	0	0	0	-3.46	1	0.81
VIM	P61026	RAB10	0|1	1	0.5	2	0|0	0	0	0	0	0	-2.02	5	0.81
VIM	P61106	RAB14	1|1	2	1	2	2|1	0	0	0	0	0	-5.45	0.67	0.81
VIM	P61158	ACTR3	8|5	13	6.5	2	3|3	0.14	0.27	0.14	0.27	0.14	-4.95	2.17	0.44
VIM	P61160	ACTR2	5|4	9	4.5	2	2|3	0.02	0.04	0.02	0.04	0.02	-4.61	1.8	0.55
VIM	P61204	ARF3	1|2	3	1.5	2	0|2	0.06	0.13	0.06	0.13	0.06	-3.41	1.5	0.48
VIM	P61224	RAP1B	0|1	1	0.5	2	1|1	0	0	0	0	0	-5.05	0.5	0.81
VIM	P61247	RPS3A	68|71	139	69.5	2	89|90	0	0	0	0	0	-220.89	0.78	0.81
VIM	P61254	RPL26	0|1	1	0.5	2	1|0	0	0	0	0	0	-3.46	1	0.81
VIM	P61313	RPL15	7|9	16	8	2	12|9	0	0	0	0	0	-28.87	0.76	0.81
VIM	P61353	RPL27	18|15	33	16.5	2	23|16	0	0	0	0	0	-48.94	0.85	0.81
VIM	P61513	RPL37A	3|3	6	3	2	4|4	0	0	0	0	0	-11.31	0.75	0.81
VIM	P61586	RHOA	1|2	3	1.5	2	0|0	0.46	0.93	0.46	0.93	0.46	0.49	15	0.13
VIM	P61956	SUMO2	2|3	5	2.5	2	3|5	0	0	0	0	0	-13.02	0.62	0.81
VIM	P62081	RPS7	5|7	12	6	2	10|13	0	0	0	0	0	-36.69	0.52	0.81
VIM	P62241	RPS8	76|74	150	75	2	82|85	0	0	0	0	0	-188.98	0.9	0.81
VIM	P62244	RPS15A	7|7	14	7	2	7|8	0	0	0	0	0	-17.86	0.93	0.81
VIM	P62249	RPS16	15|14	29	14.5	2	15|18	0	0	0	0	0	-39.53	0.88	0.81
VIM	P62258	YWHAE	1|1	2	1	2	1|2	0	0	0	0	0	-5.45	0.67	0.81
VIM	P62263	RPS14	5|9	14	7	2	8|8	0	0	0	0	0	-22.9	0.88	0.76
VIM	P62266	RPS23	7|7	14	7	2	8|11	0	0	0	0	0	-25.11	0.74	0.81
VIM	P62269	RPS18	15|16	31	15.5	2	18|17	0	0	0	0	0	-41.6	0.89	0.81
VIM	P62277	RPS13	16|16	32	16	2	16|17	0	0	0	0	0	-36.52	0.97	0.81
VIM	P62280	RPS11	14|13	27	13.5	2	13|13	0	0	0	0	0	-28.54	1.04	0.78
VIM	P62304	SNRPE	1|1	2	1	2	1|1	0	0	0	0	0	-3.65	1	0.81
VIM	P62306	SNRPF	2|2	4	2	2	1|0	0.37	0.37	0.37	0.37	0.37	-0.52	4	0.27
VIM	P62314	SNRPD1	2|1	3	1.5	2	1|2	0.01	0.02	0.01	0.02	0.01	-5.45	1	0.59
VIM	P62316	SNRPD2	2|1	3	1.5	2	1|0	0.19	0.37	0.19	0.37	0.19	-1.85	3	0.38
VIM	P62318	SNRPD3	1|1	2	1	2	0|1	0	0	0	0	0	-1.85	2	0.81
VIM	P62330	ARF6	1|1	2	1	2	1|1	0	0	0	0	0	-3.65	1	0.81
VIM	P62333	PSMC6	1|1	2	1	2	0|0	0	0	0	0	0	0.49	10	0.81
VIM	P62424	RPL7A	20|22	42	21	2	22|22	0	0	0	0	0	-50.14	0.95	0.81
VIM	P62701	RPS4X	28|24	52	26	2	29|28	0	0	0	0	0	-67.48	0.91	0.81
VIM	P62750	RPL23A	5|5	10	5	2	5|8	0	0	0	0	0	-17.31	0.77	0.81
VIM	P62753	RPS6	51|44	95	47.5	2	60|62	0	0	0	0	0	-155.05	0.78	0.81
VIM	P62805	H4C1	289|239	528	264	2	309|326	0	0	0	0	0	#NAME?	0.83	0.81
VIM	P62826	RAN	2|0	2	1	2	1|0	0.19	0.37	0.19	0.37	0.19	-3.46	2	0.38
VIM	P62829	RPL23	10|9	19	9.5	2	8|9	0	0	0	0	0	-18.48	1.12	0.76
VIM	P62841	RPS15	3|5	8	4	2	5|4	0	0	0	0	0	-13.2	0.89	0.72
VIM	P62847	RPS24	9|12	21	10.5	2	15|13	0	0	0	0	0	-38.61	0.75	0.81
VIM	P62851	RPS25	5|5	10	5	2	5|8	0	0	0	0	0	-17.31	0.77	0.81
VIM	P62854	RPS26	4|2	6	3	2	4|3	0	0	0	0	0	-11.16	0.86	0.7
VIM	P62879	GNB2	3|2	5	2.5	2	1|2	0.05	0.07	0.05	0.07	0.05	-3.95	1.67	0.53
VIM	P62888	RPL30	7|7	14	7	2	9|9	0	0	0	0	0	-23.24	0.78	0.81
VIM	P62891	RPL39	1|1	2	1	2	1|1	0	0	0	0	0	-3.65	1	0.81
VIM	P62899	RPL31	4|3	7	3.5	2	7|4	0	0	0	0	0	-16.99	0.64	0.81
VIM	P62906	RPL10A	12|14	26	13	2	19|16	0	0	0	0	0	-46.59	0.74	0.81
VIM	P62910	RPL32	19|13	32	16	2	20|21	0	0	0	0	0	-56.25	0.78	0.81
VIM	P62913	RPL11	14|15	29	14.5	2	15|16	0	0	0	0	0	-35.93	0.94	0.81
VIM	P62917	RPL8	13|13	26	13	2	16|17	0	0	0	0	0	-41.14	0.79	0.81
VIM	P62937	PPIA	12|11	23	11.5	2	9|12	0	0	0	0	0	-22.63	1.1	0.77
VIM	P62979	RPS27A	24|20	44	22	2	24|23	0	0	0	0	0	-55.57	0.94	0.79
VIM	P62995	TRA2B	1|0	1	0.5	2	1|0	0	0	0	0	0	-3.46	1	0.81
VIM	P63104	YWHAZ	6|6	12	6	2	3|4	0.01	0.01	0.01	0.01	0.01	-5.29	1.71	0.63
VIM	P63165	SUMO1	2|2	4	2	2	2|1	0.02	0.02	0.02	0.02	0.02	-3.95	1.33	0.56
VIM	P63167	DYNLL1	3|3	6	3	2	3|3	0	0	0	0	0	-7.8	1	0.81
VIM	P63173	RPL38	3|4	7	3.5	2	8|5	0	0	0	0	0	-20.91	0.54	0.81
VIM	P63241	EIF5A	1|0	1	0.5	2	1|1	0	0	0	0	0	-5.05	0.5	0.81
VIM	P63244	RACK1	2|3	5	2.5	2	7|5	0	0	0	0	0	-21.02	0.42	0.81
VIM	P63261	ACTG1	99|89	188	94	2	82|93	0	0	0	0	0	-180.87	1.07	0.81
VIM	P67809	YBX1	0|1	1	0.5	2	3|1	0	0	0	0	0	-9.25	0.25	0.81
VIM	P67936	TPM4	0|2	2	1	2	1|1	0.05	0.1	0.05	0.1	0.05	-5.05	1	0.49
VIM	P68032	ACTC1	8|6	14	7	2	3|3	0.15	0.27	0.15	0.27	0.15	-3.59	2.33	0.44
VIM	P68104	EEF1A1	33|35	68	34	2	23|32	0	0	0	0	0	-50.68	1.24	0.79
VIM	P68363	TUBA1B	54|53	107	53.5	2	58|54	0	0	0	0	0	-122.11	0.96	0.81
VIM	P68371	TUBB4B	7|8	15	7.5	2	9|8	0	0	0	0	0	-21.44	0.88	0.81
VIM	P68431	H3C1	43|39	82	41	2	43|38	0	0	0	0	0	-87.75	1.01	0.8
VIM	P69905	HBA2	16|14	30	15	2	13|15	0	0	0	0	0	-30.61	1.07	0.78
VIM	P78316	NOP14	0|1	1	0.5	2	0|0	0	0	0	0	0	-2.02	5	0.81
VIM	P78362	SRPK2	0|1	1	0.5	2	1|0	0	0	0	0	0	-3.46	1	0.81
VIM	P78371	CCT2	0|2	2	1	2	0|0	0.46	0.93	0.46	0.93	0.46	-2.02	10	0.13
VIM	P78504	JAG1	0|1	1	0.5	2	0|0	0	0	0	0	0	-2.02	5	0.81
VIM	P82914	MRPS15	5|1	6	3	2	1|2	0.25	0.5	0.25	0.5	0.25	-5.45	2	0.34
VIM	P83111	LACTB	4|2	6	3	2	0|1	0.64	0.9	0.64	0.9	0.64	-0.52	6	0.04
VIM	P83731	RPL24	13|12	25	12.5	2	18|18	0	0	0	0	0	-48.48	0.69	0.81
VIM	P84090	ERH	6|4	10	5	2	7|4	0	0	0	0	0	-15.25	0.91	0.74
VIM	P84098	RPL19	28|29	57	28.5	2	37|39	0	0	0	0	0	-96.1	0.75	0.81
VIM	P98160	HSPG2	58|62	120	60	2	50|49	0	0	0	0	0	-92.02	1.21	0.8
VIM	Q00325	SLC25A3	1|0	1	0.5	2	2|2	0	0	0	0	0	-9.25	0.25	0.81
VIM	Q00341	HDLBP	1|1	2	1	2	1|0	0	0	0	0	0	-1.85	2	0.81
VIM	Q00610	CLTC	18|18	36	18	2	17|22	0	0	0	0	0	-44.21	0.92	0.81
VIM	Q00839	HNRNPU	15|12	27	13.5	2	5|6	0.23	0.45	0.23	0.45	0.23	-4.01	2.45	0.34
VIM	Q01081	U2AF1	2|0	2	1	2	1|2	0.01	0.02	0.01	0.02	0.01	-7.26	0.67	0.59
VIM	Q01082	SPTBN1	1|0	1	0.5	2	0|0	0	0	0	0	0	-2.02	5	0.81
VIM	Q01130	SRSF2	1|0	1	0.5	2	0|0	0	0	0	0	0	-2.02	5	0.81
VIM	Q01813	PFKP	1|2	3	1.5	2	2|3	0	0	0	0	0	-9.15	0.6	0.81
VIM	Q01831	XPC	7|5	12	6	2	8|12	0	0	0	0	0	-30.68	0.6	0.81
VIM	Q02241	KIF23	5|2	7	3.5	2	3|3	0	0.01	0	0.01	0	-9.23	1.17	0.64
VIM	Q02543	RPL18A	36|33	69	34.5	2	37|38	0	0	0	0	0	-86.07	0.92	0.81
VIM	Q02878	RPL6	35|28	63	31.5	2	32|35	0	0	0	0	0	-79.39	0.94	0.8
VIM	Q02880	TOP2B	2|1	3	1.5	2	1|4	0	0	0	0	0	-9.01	0.6	0.81
VIM	Q03135	CAV1	20|22	42	21	2	21|26	0	0	0	0	0	-55.57	0.89	0.81
VIM	Q03188	CENPC	2|3	5	2.5	2	3|4	0	0	0	0	0	-11.16	0.71	0.81
VIM	Q03252	LMNB2	3|1	4	2	2	0|1	0.35	0.69	0.35	0.69	0.35	-1.85	4	0.29
VIM	Q03405	PLAUR	1|2	3	1.5	2	0|0	0.46	0.93	0.46	0.93	0.46	0.49	15	0.13
VIM	Q03701	CEBPZ	11|11	22	11	2	13|11	0	0	0	0	0	-27.91	0.92	0.81
VIM	Q04446	GBE1	4|2	6	3	2	1|2	0.12	0.23	0.12	0.23	0.12	-3.95	2	0.45
VIM	Q04721	NOTCH2	4|3	7	3.5	2	0|0	0.99	1	0.99	1	0.99	4.36	35	0
VIM	Q04837	SSBP1	1|0	1	0.5	2	0|1	0	0	0	0	0	-3.46	1	0.81
VIM	Q04917	YWHAH	1|0	1	0.5	2	0|0	0	0	0	0	0	-2.02	5	0.81
VIM	Q05519	SRSF11	8|7	15	7.5	2	9|6	0	0	0	0	0	-17.86	1	0.76
VIM	Q06033	ITIH3	1|1	2	1	2	2|2	0	0	0	0	0	-7.15	0.5	0.81
VIM	Q06210	GFPT1	0|2	2	1	2	0|0	0.46	0.93	0.46	0.93	0.46	-2.02	10	0.13
VIM	Q06830	PRDX1	2|3	5	2.5	2	2|4	0	0	0	0	0	-9.23	0.83	0.81
VIM	Q07020	RPL18	11|9	20	10	2	17|15	0	0	0	0	0	-46.36	0.62	0.81
VIM	Q07065	CKAP4	14|16	30	15	2	8|13	0	0	0	0	0	-18.35	1.43	0.75
VIM	Q07092	COL16A1	1|0	1	0.5	2	0|0	0	0	0	0	0	-2.02	5	0.81
VIM	Q07157	TJP1	1|1	2	1	2	1|0	0	0	0	0	0	-1.85	2	0.81
VIM	Q07954	LRP1	26|17	43	21.5	2	0|0	1	1	1	1	1	26.28	215	0
VIM	Q08945	SSRP1	11|11	22	11	2	15|13	0	0	0	0	0	-35.16	0.79	0.81
VIM	Q09028	RBBP4	4|3	7	3.5	2	5|4	0	0	0	0	0	-13.2	0.78	0.81
VIM	Q09666	AHNAK	23|16	39	19.5	2	7|11	0.1	0.21	0.1	0.21	0.1	-10.43	2.17	0.47
VIM	Q10588	BST1	5|6	11	5.5	2	1|1	0.87	0.93	0.87	0.93	0.87	1.44	5.5	0.02
VIM	Q12788	TBL3	5|10	15	7.5	2	6|11	0	0	0	0	0	-24.76	0.88	0.76
VIM	Q12797	ASPH	0|1	1	0.5	2	0|0	0	0	0	0	0	-2.02	5	0.81
VIM	Q12824	SMARCB1	2|0	2	1	2	0|0	0.46	0.93	0.46	0.93	0.46	-2.02	10	0.13
VIM	Q12873	CHD3	0|1	1	0.5	2	0|1	0	0	0	0	0	-3.46	1	0.81
VIM	Q12884	FAP	24|19	43	21.5	2	2|1	1	1	1	1	1	17.4	14.33	0
VIM	Q13085	ACACA	103|100	203	101.5	2	99|99	0	0	0	0	0	-205.45	1.03	0.81
VIM	Q13162	PRDX4	0|1	1	0.5	2	0|2	0	0	0	0	0	-4.81	0.5	0.81
VIM	Q13200	PSMD2	2|0	2	1	2	0|0	0.46	0.93	0.46	0.93	0.46	-2.02	10	0.13
VIM	Q13206	DDX10	0|1	1	0.5	2	1|1	0	0	0	0	0	-5.05	0.5	0.81
VIM	Q13243	SRSF5	1|0	1	0.5	2	0|0	0	0	0	0	0	-2.02	5	0.81
VIM	Q13247	SRSF6	2|1	3	1.5	2	0|1	0.19	0.37	0.19	0.37	0.19	-1.85	3	0.38
VIM	Q13263	TRIM28	1|0	1	0.5	2	0|0	0	0	0	0	0	-2.02	5	0.81
VIM	Q13308	PTK7	1|0	1	0.5	2	0|0	0	0	0	0	0	-2.02	5	0.81
VIM	Q13310	PABPC4	0|1	1	0.5	2	1|3	0	0	0	0	0	-9.25	0.25	0.81
VIM	Q13409	DYNC1I2	0|1	1	0.5	2	0|0	0	0	0	0	0	-2.02	5	0.81
VIM	Q13427	PPIG	3|4	7	3.5	2	3|3	0	0	0	0	0	-7.8	1.17	0.67
VIM	Q13428	TCOF1	12|14	26	13	2	13|9	0	0	0	0	0	-22.94	1.18	0.77
VIM	Q13454	TUSC3	0|1	1	0.5	2	0|1	0	0	0	0	0	-3.46	1	0.81
VIM	Q13501	SQSTM1	6|3	9	4.5	2	4|2	0.01	0.03	0.01	0.03	0.01	-7.8	1.5	0.58
VIM	Q13523	PRP4K	7|7	14	7	2	8|7	0	0	0	0	0	-17.86	0.93	0.81
VIM	Q13557	CAMK2D	0|1	1	0.5	2	2|1	0	0	0	0	0	-7.26	0.33	0.81
VIM	Q13573	SNW1	3|2	5	2.5	2	4|3	0	0	0	0	0	-11.16	0.71	0.81
VIM	Q13596	SNX1	2|2	4	2	2	2|2	0	0	0	0	0	-5.72	1	0.81
VIM	Q13601	KRR1	0|1	1	0.5	2	0|1	0	0	0	0	0	-3.46	1	0.81
VIM	Q13740	ALCAM	3|2	5	2.5	2	0|0	0.96	0.99	0.96	0.99	0.96	2.52	25	0.01
VIM	Q13823	GNL2	5|6	11	5.5	2	7|6	0	0	0	0	0	-17.31	0.85	0.81
VIM	Q14137	BOP1	13|12	25	12.5	2	10|12	0	0	0	0	0	-22.94	1.14	0.77
VIM	Q14141	SEPTIN6	1|1	2	1	2	0|0	0	0	0	0	0	0.49	10	0.81
VIM	Q14156	EFR3A	1|0	1	0.5	2	0|0	0	0	0	0	0	-2.02	5	0.81
VIM	Q14192	FHL2	1|0	1	0.5	2	0|1	0	0	0	0	0	-3.46	1	0.81
VIM	Q14204	DYNC1H1	5|4	9	4.5	2	2|6	0	0	0	0	0	-9.63	1.12	0.7
VIM	Q14241	ELOA	1|0	1	0.5	2	0|1	0	0	0	0	0	-3.46	1	0.81
VIM	Q14254	FLOT2	1|1	2	1	2	0|1	0	0	0	0	0	-1.85	2	0.81
VIM	Q14257	RCN2	2|1	3	1.5	2	1|1	0.05	0.1	0.05	0.1	0.05	-3.65	1.5	0.49
VIM	Q14315	FLNC	7|9	16	8	2	5|10	0	0	0	0	0	-17.72	1.07	0.75
VIM	Q14498	RBM39	13|13	26	13	2	11|14	0	0	0	0	0	-26.77	1.04	0.78
VIM	Q14517	FAT1	2|3	5	2.5	2	0|0	0.96	0.99	0.96	0.99	0.96	2.52	25	0.01
VIM	Q14520	HABP2	1|0	1	0.5	2	0|0	0	0	0	0	0	-2.02	5	0.81
VIM	Q14669	TRIP12	5|0	5	2.5	2	5|2	0	0	0	0	0	-15.77	0.71	0.68
VIM	Q14677	CLINT1	1|0	1	0.5	2	0|0	0	0	0	0	0	-2.02	5	0.81
VIM	Q14683	SMC1A	1|0	1	0.5	2	1|1	0	0	0	0	0	-5.05	0.5	0.81
VIM	Q14684	RRP1B	9|4	13	6.5	2	6|7	0	0	0	0	0	-19	1	0.73
VIM	Q14690	PDCD11	2|1	3	1.5	2	1|3	0	0	0	0	0	-7.15	0.75	0.81
VIM	Q14692	BMS1	7|8	15	7.5	2	9|2	0	0	0	0	0	-10.18	1.36	0.71
VIM	Q14697	GANAB	5|3	8	4	2	4|5	0	0	0	0	0	-13.2	0.89	0.72
VIM	Q14764	MVP	2|2	4	2	2	3|3	0	0	0	0	0	-9.23	0.67	0.81
VIM	Q14766	LTBP1	5|2	7	3.5	2	1|0	0.67	0.97	0.67	0.97	0.67	-0.52	7	0.03
VIM	Q14767	LTBP2	8|6	14	7	2	1|1	0.96	0.99	0.96	0.99	0.96	2.65	7	0
VIM	Q14847	LASP1	1|2	3	1.5	2	0|2	0.06	0.13	0.06	0.13	0.06	-3.41	1.5	0.48
VIM	Q14956	GPNMB	1|1	2	1	2	1|0	0	0	0	0	0	-1.85	2	0.81
VIM	Q14974	KPNB1	1|3	4	2	2	0|1	0.35	0.69	0.35	0.69	0.35	-1.85	4	0.29
VIM	Q14980	NUMA1	28|19	47	23.5	2	22|18	0	0	0	0	0	-44.5	1.18	0.78
VIM	Q15029	EFTUD2	13|14	27	13.5	2	11|10	0	0	0	0	0	-19.76	1.29	0.76
VIM	Q15050	RRS1	3|5	8	4	2	4|3	0	0	0	0	0	-9.57	1.14	0.68
VIM	Q15061	WDR43	12|8	20	10	2	9|11	0	0	0	0	0	-25.3	1	0.76
VIM	Q15111	PLCL1	1|1	2	1	2	1|1	0	0	0	0	0	-3.65	1	0.81
VIM	Q15149	PLEC	243|247	490	245	2	148|137	0	0	0	0	0	-156.55	1.72	0.81
VIM	Q15185	PTGES3	1|3	4	2	2	2|4	0	0	0	0	0	-11.05	0.67	0.81
VIM	Q15262	PTPRK	1|2	3	1.5	2	0|0	0.46	0.93	0.46	0.93	0.46	0.49	15	0.13
VIM	Q15269	PWP2	4|5	9	4.5	2	4|4	0	0	0	0	0	-9.87	1.12	0.7
VIM	Q15287	RNPS1	4|4	8	4	2	4|4	0	0	0	0	0	-9.87	1	0.81
VIM	Q15365	PCBP1	7|7	14	7	2	7|7	0	0	0	0	0	-16.09	1	0.81
VIM	Q15366	PCBP2	1|2	3	1.5	2	1|3	0	0	0	0	0	-7.15	0.75	0.81
VIM	Q15382	RHEB	0|1	1	0.5	2	0|0	0	0	0	0	0	-2.02	5	0.81
VIM	Q15397	PUM3	6|4	10	5	2	3|5	0	0	0	0	0	-9.87	1.25	0.69
VIM	Q15582	TGFBI	14|10	24	12	2	6|5	0.1	0.19	0.1	0.19	0.1	-6.66	2.18	0.48
VIM	Q15773	MLF2	1|2	3	1.5	2	1|3	0	0	0	0	0	-7.15	0.75	0.81
VIM	Q16352	INA	6|4	10	5	2	3|2	0.07	0.13	0.07	0.13	0.07	-4.61	2	0.48
VIM	Q16531	DDB1	2|2	4	2	2	0|3	0.03	0.03	0.03	0.03	0.03	-3.44	1.33	0.55
VIM	Q16658	FSCN1	1|0	1	0.5	2	1|2	0	0	0	0	0	-7.26	0.33	0.81
VIM	Q16891	IMMT	0|1	1	0.5	2	0|0	0	0	0	0	0	-2.02	5	0.81
VIM	Q1XH10	SKIDA1	15|5	20	10	2	10|16	0	0	0	0	0	-42.7	0.77	0.78
VIM	Q2NL82	TSR1	3|3	6	3	2	2|2	0.01	0.01	0.01	0.01	0.01	-4.27	1.5	0.58
VIM	Q2TB10	ZNF800	2|2	4	2	2	3|2	0	0	0	0	0	-7.51	0.8	0.81
VIM	Q3KQU3	MAP7D1	3|1	4	2	2	1|2	0.04	0.07	0.04	0.07	0.04	-5.45	1.33	0.54
VIM	Q3YEC7	RABL6	4|2	6	3	2	2|3	0	0.01	0	0.01	0	-7.51	1.2	0.63
VIM	Q49A26	GLYR1	2|4	6	3	2	4|3	0	0	0	0	0	-11.16	0.86	0.7
VIM	Q4G0J3	LARP7	0|1	1	0.5	2	2|1	0	0	0	0	0	-7.26	0.33	0.81
VIM	Q5JTH9	RRP12	33|33	66	33	2	33|35	0	0	0	0	0	-73.54	0.97	0.81
VIM	Q5KU26	COLEC12	1|2	3	1.5	2	0|0	0.46	0.93	0.46	0.93	0.46	0.49	15	0.13
VIM	Q5QJE6	DNTTIP2	6|8	14	7	2	6|7	0	0	0	0	0	-15.79	1.08	0.74
VIM	Q5SSJ5	HP1BP3	9|7	16	8	2	7|8	0	0	0	0	0	-17.86	1.07	0.75
VIM	Q5SY16	NOL9	6|7	13	6.5	2	6|7	0	0	0	0	0	-15.79	1	0.75
VIM	Q5T280	SPOUT1	1|1	2	1	2	1|1	0	0	0	0	0	-3.65	1	0.81
VIM	Q5T2N8	ATAD3C	2|1	3	1.5	2	2|1	0.01	0.02	0.01	0.02	0.01	-5.45	1	0.59
VIM	Q5T3I0	GPATCH4	2|0	2	1	2	0|0	0.46	0.93	0.46	0.93	0.46	-2.02	10	0.13
VIM	Q5TEC6	H3-7	10|9	19	9.5	2	7|6	0	0	0	0	0	-11.48	1.46	0.72
VIM	Q68CP9	ARID2	2|3	5	2.5	2	5|4	0	0	0	0	0	-15.03	0.56	0.81
VIM	Q6DD88	ATL3	2|3	5	2.5	2	1|3	0.01	0.01	0.01	0.01	0.01	-5.72	1.25	0.61
VIM	Q6DKI1	RPL7L1	10|8	18	9	2	9|9	0	0	0	0	0	-21.68	1	0.76
VIM	Q6DN03	H2BC20P	7|5	12	6	2	8|7	0	0	0	0	0	-21.03	0.8	0.81
VIM	Q6EMK4	VASN	3|1	4	2	2	0|0	0.49	0.99	0.49	0.99	0.49	0.49	20	0.08
VIM	Q6NW34	NEPRO	3|2	5	2.5	2	3|1	0.01	0.01	0.01	0.01	0.01	-5.72	1.25	0.61
VIM	Q6NZI2	CAVIN1	107|105	212	106	2	105|110	0	0	0	0	0	-228.16	0.99	0.81
VIM	Q6P2Q9	PRPF8	23|28	51	25.5	2	28|25	0	0	0	0	0	-61.77	0.96	0.8
VIM	Q6PK04	CCDC137	3|1	4	2	2	1|0	0.35	0.69	0.35	0.69	0.35	-1.85	4	0.29
VIM	Q6RFH5	WDR74	3|7	10	5	2	4|1	0.13	0.26	0.13	0.26	0.13	-5.82	2	0.45
VIM	Q6SJ93	FAM111B	2|0	2	1	2	1|1	0.05	0.1	0.05	0.1	0.05	-5.05	1	0.49
VIM	Q6UVK1	CSPG4	14|11	25	12.5	2	0|1	1	1	1	1	1	12.37	25	0
VIM	Q6UVY6	MOXD1	2|1	3	1.5	2	0|0	0.46	0.93	0.46	0.93	0.46	0.49	15	0.13
VIM	Q6V0I7	FAT4	1|0	1	0.5	2	0|0	0	0	0	0	0	-2.02	5	0.81
VIM	Q6YHK3	CD109	15|11	26	13	2	2|2	1	1	1	1	1	5.32	6.5	0
VIM	Q71UM5	RPS27L	2|2	4	2	2	2|2	0	0	0	0	0	-5.72	1	0.81
VIM	Q76M96	CCDC80	2|1	3	1.5	2	0|0	0.46	0.93	0.46	0.93	0.46	0.49	15	0.13
VIM	Q7KZF4	SND1	3|2	5	2.5	2	2|3	0	0	0	0	0	-7.51	1	0.67
VIM	Q7L014	DDX46	4|1	5	2.5	2	1|0	0.45	0.9	0.45	0.9	0.45	-1.85	5	0.25
VIM	Q7Z6E9	RBBP6	0|1	1	0.5	2	3|1	0	0	0	0	0	-9.25	0.25	0.81
VIM	Q86U86	PBRM1	14|10	24	12	2	14|12	0	0	0	0	0	-33.11	0.92	0.78
VIM	Q86UE4	MTDH	0|1	1	0.5	2	0|0	0	0	0	0	0	-2.02	5	0.81
VIM	Q8IUX7	AEBP1	2|4	6	3	2	2|1	0.12	0.23	0.12	0.23	0.12	-3.95	2	0.45
VIM	Q8IV20	LACC1	1|0	1	0.5	2	0|0	0	0	0	0	0	-2.02	5	0.81
VIM	Q8IVF2	AHNAK2	1|1	2	1	2	0|1	0	0	0	0	0	-1.85	2	0.81
VIM	Q8IWA0	WDR75	4|4	8	4	2	6|8	0	0	0	0	0	-20.89	0.57	0.81
VIM	Q8IWX8	CHERP	5|5	10	5	2	2|3	0.04	0.04	0.04	0.04	0.04	-3.24	2	0.53
VIM	Q8IY37	DHX37	1|0	1	0.5	2	0|0	0	0	0	0	0	-2.02	5	0.81
VIM	Q8IY81	FTSJ3	20|20	40	20	2	24|24	0	0	0	0	0	-57.39	0.83	0.81
VIM	Q8IYB3	SRRM1	6|8	14	7	2	7|6	0	0	0	0	0	-15.79	1.08	0.74
VIM	Q8IZL8	PELP1	19|14	33	16.5	2	14|22	0	0	0	0	0	-44.85	0.92	0.79
VIM	Q8IZS6	DYNLT2	0|1	1	0.5	2	0|0	0	0	0	0	0	-2.02	5	0.81
VIM	Q8IZT6	ASPM	1|0	1	0.5	2	1|1	0	0	0	0	0	-5.05	0.5	0.81
VIM	Q8N436	CPXM2	1|0	1	0.5	2	0|0	0	0	0	0	0	-2.02	5	0.81
VIM	Q8N474	SFRP1	1|2	3	1.5	2	1|1	0.05	0.1	0.05	0.1	0.05	-3.65	1.5	0.49
VIM	Q8N9T8	KRI1	1|3	4	2	2	1|3	0.01	0.01	0.01	0.01	0.01	-7.15	1	0.61
VIM	Q8N9Z2	CCDC71L	1|1	2	1	2	2|1	0	0	0	0	0	-5.45	0.67	0.81
VIM	Q8NAV1	PRPF38A	2|2	4	2	2	0|1	0.37	0.37	0.37	0.37	0.37	-0.52	4	0.27
VIM	Q8NE71	ABCF1	32|23	55	27.5	2	32|25	0	0	0	0	0	-69.09	0.96	0.8
VIM	Q8NEJ9	NGDN	0|1	1	0.5	2	1|1	0	0	0	0	0	-5.05	0.5	0.81
VIM	Q8NI36	WDR36	7|11	18	9	2	6|8	0	0	0	0	0	-16.09	1.29	0.72
VIM	Q8TAQ2	SMARCC2	9|7	16	8	2	5|8	0	0	0	0	0	-14.33	1.23	0.73
VIM	Q8TCJ2	STT3B	12|11	23	11.5	2	10|12	0	0	0	0	0	-24.39	1.05	0.77
VIM	Q8TDD1	DDX54	8|6	14	7	2	8|5	0	0	0	0	0	-15.79	1.08	0.74
VIM	Q8TDN6	BRIX1	14|14	28	14	2	9|11	0	0	0	0	0	-16.61	1.4	0.75
VIM	Q8TED0	UTP15	14|14	28	14	2	6|11	0	0	0	0	0	-11.52	1.65	0.73
VIM	Q8TF66	LRRC15	6|5	11	5.5	2	0|0	1	1	1	1	1	7.79	55	0
VIM	Q8WTT2	NOC3L	12|10	22	11	2	13|9	0	0	0	0	0	-25.83	1	0.77
VIM	Q8WUJ3	CEMIP	2|2	4	2	2	0|0	0.93	0.93	0.93	0.93	0.93	2.52	20	0.01
VIM	Q8WUM4	PDCD6IP	7|5	12	6	2	7|8	0	0	0	0	0	-21.03	0.8	0.81
VIM	Q8WWI1	LMO7	2|1	3	1.5	2	1|0	0.19	0.37	0.19	0.37	0.19	-1.85	3	0.38
VIM	Q8WWQ0	PHIP	3|1	4	2	2	1|2	0.04	0.07	0.04	0.07	0.04	-5.45	1.33	0.54
VIM	Q8WWY3	PRPF31	1|0	1	0.5	2	3|0	0	0	0	0	0	-6.98	0.33	0.81
VIM	Q8WXA9	SREK1	2|2	4	2	2	1|3	0	0	0	0	0	-5.72	1	0.81
VIM	Q8WYP5	AHCTF1	5|2	7	3.5	2	0|2	0.4	0.67	0.4	0.67	0.4	-1.92	3.5	0.27
VIM	Q92572	AP3S1	4|3	7	3.5	2	4|5	0	0	0	0	0	-13.2	0.78	0.81
VIM	Q92616	GCN1	0|1	1	0.5	2	1|1	0	0	0	0	0	-5.05	0.5	0.81
VIM	Q92743	HTRA1	10|6	16	8	2	2|4	0.42	0.81	0.42	0.81	0.42	-3.59	2.67	0.26
VIM	Q92769	HDAC2	4|3	7	3.5	2	2|2	0.03	0.05	0.03	0.05	0.03	-4.27	1.75	0.54
VIM	Q92922	SMARCC1	1|0	1	0.5	2	0|1	0	0	0	0	0	-3.46	1	0.81
VIM	Q93084	ATP2A3	0|1	1	0.5	2	0|0	0	0	0	0	0	-2.02	5	0.81
VIM	Q969G3	SMARCE1	1|0	1	0.5	2	1|3	0	0	0	0	0	-9.25	0.25	0.81
VIM	Q969G5	CAVIN3	24|22	46	23	2	21|29	0	0	0	0	0	-57.86	0.92	0.81
VIM	Q969Q0	RPL36AL	2|3	5	2.5	2	3|3	0	0	0	0	0	-9.23	0.83	0.81
VIM	Q969X6	UTP4	6|6	12	6	2	4|7	0	0	0	0	0	-12.25	1.09	0.73
VIM	Q96A35	MRPL24	1|1	2	1	2	0|1	0	0	0	0	0	-1.85	2	0.81
VIM	Q96AG4	LRRC59	1|0	1	0.5	2	1|2	0	0	0	0	0	-7.26	0.33	0.81
VIM	Q96AY3	FKBP10	0|1	1	0.5	2	0|0	0	0	0	0	0	-2.02	5	0.81
VIM	Q96CW1	AP2M1	11|11	22	11	2	8|9	0	0	0	0	0	-15.62	1.29	0.75
VIM	Q96DI7	SNRNP40	2|2	4	2	2	0|1	0.37	0.37	0.37	0.37	0.37	-0.52	4	0.27
VIM	Q96EY4	TMA16	2|1	3	1.5	2	2|3	0	0	0	0	0	-9.15	0.6	0.81
VIM	Q96G21	IMP4	3|3	6	3	2	2|4	0	0	0	0	0	-7.8	1	0.81
VIM	Q96GD4	AURKB	2|0	2	1	2	1|1	0.05	0.1	0.05	0.1	0.05	-5.05	1	0.49
VIM	Q96GQ7	DDX27	1|3	4	2	2	3|5	0	0	0	0	0	-15.13	0.5	0.81
VIM	Q96K58	ZNF668	1|0	1	0.5	2	1|0	0	0	0	0	0	-3.46	1	0.81
VIM	Q96ME7	ZNF512	1|1	2	1	2	1|1	0	0	0	0	0	-3.65	1	0.81
VIM	Q96PK6	RBM14	5|3	8	4	2	4|5	0	0	0	0	0	-13.2	0.89	0.72
VIM	Q96PZ2	FAM111A	8|7	15	7.5	2	9|9	0	0	0	0	0	-23.24	0.83	0.81
VIM	Q96RQ3	MCCC1	33|30	63	31.5	2	37|28	0	0	0	0	0	-72.65	0.97	0.8
VIM	Q96S97	MYADM	1|1	2	1	2	0|0	0	0	0	0	0	0.49	10	0.81
VIM	Q96TA1	NIBAN2	0|3	3	1.5	2	0|1	0.35	0.69	0.35	0.69	0.35	-3.46	3	0.29
VIM	Q99459	CDC5L	4|5	9	4.5	2	4|4	0	0	0	0	0	-9.87	1.12	0.7
VIM	Q99536	VAT1	3|3	6	3	2	0|2	0.31	0.31	0.31	0.31	0.31	-0.81	3	0.32
VIM	Q99575	POP1	12|8	20	10	2	10|8	0	0	0	0	0	-21.68	1.11	0.76
VIM	Q99685	MGLL	1|0	1	0.5	2	0|0	0	0	0	0	0	-2.02	5	0.81
VIM	Q99816	TSG101	1|0	1	0.5	2	0|0	0	0	0	0	0	-2.02	5	0.81
VIM	Q99832	CCT7	1|0	1	0.5	2	0|0	0	0	0	0	0	-2.02	5	0.81
VIM	Q99848	EBNA1BP2	8|10	18	9	2	7|9	0	0	0	0	0	-18.17	1.12	0.75
VIM	Q99985	SEMA3C	2|0	2	1	2	0|0	0.46	0.93	0.46	0.93	0.46	-2.02	10	0.13
VIM	Q9BQ39	DDX50	1|2	3	1.5	2	2|4	0	0	0	0	0	-11.05	0.5	0.81
VIM	Q9BQ75	CMSS1	1|0	1	0.5	2	1|1	0	0	0	0	0	-5.05	0.5	0.81
VIM	Q9BQE3	TUBA1C	6|5	11	5.5	2	7|5	0	0	0	0	0	-15.46	0.92	0.81
VIM	Q9BQG0	MYBBP1A	26|31	57	28.5	2	30|27	0	0	0	0	0	-64.37	1	0.8
VIM	Q9BR76	CORO1B	1|1	2	1	2	1|0	0	0	0	0	0	-1.85	2	0.81
VIM	Q9BRT6	LLPH	3|3	6	3	2	4|3	0	0	0	0	0	-9.57	0.86	0.81
VIM	Q9BSC4	NOL10	1|0	1	0.5	2	2|2	0	0	0	0	0	-9.25	0.25	0.81
VIM	Q9BUF5	TUBB6	8|6	14	7	2	7|9	0	0	0	0	0	-21.18	0.88	0.81
VIM	Q9BUQ8	DDX23	4|2	6	3	2	1|1	0.34	0.58	0.34	0.58	0.34	-2.2	3	0.31
VIM	Q9BV38	WDR18	8|7	15	7.5	2	9|8	0	0	0	0	0	-21.44	0.88	0.81
VIM	Q9BVI4	NOC4L	1|0	1	0.5	2	0|0	0	0	0	0	0	-2.02	5	0.81
VIM	Q9BVJ6	UTP14A	4|4	8	4	2	4|4	0	0	0	0	0	-9.87	1	0.81
VIM	Q9BVP2	GNL3	18|14	32	16	2	19|12	0	0	0	0	0	-35.81	1.03	0.78
VIM	Q9BXY0	MAK16	6|5	11	5.5	2	4|5	0	0	0	0	0	-10.18	1.22	0.71
VIM	Q9BYG3	NIFK	11|11	22	11	2	9|11	0	0	0	0	0	-20.87	1.1	0.77
VIM	Q9BZE4	GTPBP4	25|21	46	23	2	22|25	0	0	0	0	0	-54.02	0.98	0.79
VIM	Q9BZJ0	CRNKL1	1|1	2	1	2	0|2	0	0	0	0	0	-3.41	1	0.81
VIM	Q9GZL7	WDR12	5|8	13	6.5	2	2|7	0	0	0	0	0	-9.75	1.44	0.66
VIM	Q9GZR7	DDX24	35|29	64	32	2	36|37	0	0	0	0	0	-88.82	0.88	0.81
VIM	Q9H0A0	NAT10	11|9	20	10	2	8|10	0	0	0	0	0	-20.24	1.11	0.76
VIM	Q9H0H5	RACGAP1	10|9	19	9.5	2	8|7	0	0	0	0	0	-14.96	1.27	0.74
VIM	Q9H0U3	MAGT1	4|4	8	4	2	3|4	0	0	0	0	0	-8.1	1.14	0.69
VIM	Q9H0U4	RAB1B	4|3	7	3.5	2	5|3	0	0	0	0	0	-11.31	0.88	0.81
VIM	Q9H0U9	TSPYL1	1|0	1	0.5	2	0|1	0	0	0	0	0	-3.46	1	0.81
VIM	Q9H116	GZF1	1|1	2	1	2	1|1	0	0	0	0	0	-3.65	1	0.81
VIM	Q9H2D6	TRIOBP	0|1	1	0.5	2	0|1	0	0	0	0	0	-3.46	1	0.81
VIM	Q9H307	PNN	8|8	16	8	2	8|8	0	0	0	0	0	-18.17	1	0.81
VIM	Q9H444	CHMP4B	3|0	3	1.5	2	1|0	0.35	0.69	0.35	0.69	0.35	-3.46	3	0.29
VIM	Q9H4L4	SENP3	1|1	2	1	2	0|0	0	0	0	0	0	0.49	10	0.81
VIM	Q9H4L5	OSBPL3	0|2	2	1	2	0|1	0.19	0.37	0.19	0.37	0.19	-3.46	2	0.38
VIM	Q9H4M9	EHD1	3|3	6	3	2	0|2	0.31	0.31	0.31	0.31	0.31	-0.81	3	0.32
VIM	Q9H583	HEATR1	17|22	39	19.5	2	17|20	0	0	0	0	0	-42.14	1.05	0.79
VIM	Q9H6F5	CCDC86	1|0	1	0.5	2	0|0	0	0	0	0	0	-2.02	5	0.81
VIM	Q9H6W3	RIOX1	2|0	2	1	2	1|3	0	0	0	0	0	-9.25	0.5	0.81
VIM	Q9H7B2	RPF2	4|4	8	4	2	4|5	0	0	0	0	0	-11.65	0.89	0.81
VIM	Q9H7N4	SCAF1	3|3	6	3	2	3|5	0	0	0	0	0	-11.31	0.75	0.81
VIM	Q9H8H0	NOL11	4|6	10	5	2	4|6	0	0	0	0	0	-13.38	1	0.72
VIM	Q9H9Y2	RPF1	5|6	11	5.5	2	3|5	0	0	0	0	0	-8.42	1.38	0.69
VIM	Q9HAU5	UPF2	1|0	1	0.5	2	0|1	0	0	0	0	0	-3.46	1	0.81
VIM	Q9HB58	SP110	3|4	7	3.5	2	2|2	0.03	0.05	0.03	0.05	0.03	-4.27	1.75	0.54
VIM	Q9HCC0	MCCC2	45|41	86	43	2	31|40	0	0	0	0	0	-67.3	1.21	0.8
VIM	Q9HCS7	XAB2	0|1	1	0.5	2	1|1	0	0	0	0	0	-5.05	0.5	0.81
VIM	Q9HCU0	CD248	12|9	21	10.5	2	0|0	1	1	1	1	1	14.17	105	0
VIM	Q9NP72	RAB18	1|1	2	1	2	2|1	0	0	0	0	0	-5.45	0.67	0.81
VIM	Q9NQ55	PPAN	7|6	13	6.5	2	10|7	0	0	0	0	0	-23.06	0.76	0.81
VIM	Q9NQS3	NECTIN3	3|1	4	2	2	0|0	0.49	0.99	0.49	0.99	0.49	0.49	20	0.08
VIM	Q9NQZ2	UTP3	1|0	1	0.5	2	2|1	0	0	0	0	0	-7.26	0.33	0.81
VIM	Q9NR30	DDX21	8|6	14	7	2	5|5	0	0	0	0	0	-10.5	1.4	0.7
VIM	Q9NUQ6	SPATS2L	4|2	6	3	2	6|4	0	0	0	0	0	-16.97	0.6	0.81
VIM	Q9NV06	DCAF13	2|4	6	3	2	1|5	0	0	0	0	0	-8.85	1	0.67
VIM	Q9NV31	IMP3	2|2	4	2	2	3|2	0	0	0	0	0	-7.51	0.8	0.81
VIM	Q9NVJ2	ARL8B	3|1	4	2	2	0|2	0.15	0.31	0.15	0.31	0.15	-3.41	2	0.43
VIM	Q9NVP1	DDX18	4|4	8	4	2	4|3	0	0	0	0	0	-8.1	1.14	0.69
VIM	Q9NVU7	SDAD1	2|2	4	2	2	1|2	0.02	0.02	0.02	0.02	0.02	-3.95	1.33	0.56
VIM	Q9NW13	RBM28	1|2	3	1.5	2	1|4	0	0	0	0	0	-9.01	0.6	0.81
VIM	Q9NW64	RBM22	4|2	6	3	2	1|2	0.12	0.23	0.12	0.23	0.12	-3.95	2	0.45
VIM	Q9NWB6	ARGLU1	2|3	5	2.5	2	1|1	0.2	0.29	0.2	0.29	0.2	-2.2	2.5	0.36
VIM	Q9NWT8	AURKAIP1	1|2	3	1.5	2	0|1	0.19	0.37	0.19	0.37	0.19	-1.85	3	0.38
VIM	Q9NX24	NHP2	3|2	5	2.5	2	1|4	0	0	0	0	0	-7.36	1	0.66
VIM	Q9NXF1	TEX10	14|13	27	13.5	2	15|14	0	0	0	0	0	-33.85	0.93	0.81
VIM	Q9NXH8	TOR4A	1|1	2	1	2	1|1	0	0	0	0	0	-3.65	1	0.81
VIM	Q9NY12	GAR1	3|3	6	3	2	2|4	0	0	0	0	0	-7.8	1	0.81
VIM	Q9NY93	DDX56	12|11	23	11.5	2	9|9	0	0	0	0	0	-17.36	1.28	0.75
VIM	Q9NYF8	BCLAF1	7|9	16	8	2	6|8	0	0	0	0	0	-16.09	1.14	0.74
VIM	Q9NYH9	UTP6	5|5	10	5	2	3|7	0	0	0	0	0	-11.82	1	0.81
VIM	Q9NZM5	NOP53	0|1	1	0.5	2	0|1	0	0	0	0	0	-3.46	1	0.81
VIM	Q9NZN4	EHD2	2|1	3	1.5	2	2|4	0	0	0	0	0	-11.05	0.5	0.81
VIM	Q9P0M6	MACROH2A2	4|1	5	2.5	2	3|3	0	0	0	0	0	-11.05	0.83	0.67
VIM	Q9P1Y6	PHRF1	1|0	1	0.5	2	0|1	0	0	0	0	0	-3.46	1	0.81
VIM	Q9P2E9	RRBP1	3|0	3	1.5	2	0|3	0.05	0.11	0.05	0.11	0.05	-6.98	1	0.49
VIM	Q9UBG0	MRC2	3|5	8	4	2	0|0	0.99	1	0.99	1	0.99	4.36	40	0
VIM	Q9UBW8	COPS7A	0|1	1	0.5	2	0|0	0	0	0	0	0	-2.02	5	0.81
VIM	Q9UHA3	RSL24D1	2|1	3	1.5	2	1|2	0.01	0.02	0.01	0.02	0.01	-5.45	1	0.59
VIM	Q9UHB9	SRP68	4|2	6	3	2	3|2	0	0.01	0	0.01	0	-7.51	1.2	0.63
VIM	Q9UHI8	ADAMTS1	3|0	3	1.5	2	0|0	0.49	0.99	0.49	0.99	0.49	-2.02	15	0.08
VIM	Q9UIF9	BAZ2A	7|5	12	6	2	2|3	0.19	0.34	0.19	0.34	0.19	-3.24	2.4	0.38
VIM	Q9UIG0	BAZ1B	41|42	83	41.5	2	44|41	0	0	0	0	0	-91.9	0.98	0.81
VIM	Q9UJU6	DBNL	1|0	1	0.5	2	1|0	0	0	0	0	0	-3.46	1	0.81
VIM	Q9UK58	CCNL1	0|1	1	0.5	2	1|0	0	0	0	0	0	-3.46	1	0.81
VIM	Q9UKM9	RALY	2|6	8	4	2	9|6	0	0	0	0	0	-27.24	0.53	0.81
VIM	Q9UKV3	ACIN1	1|2	3	1.5	2	0|1	0.19	0.37	0.19	0.37	0.19	-1.85	3	0.38
VIM	Q9ULI3	HEG1	2|1	3	1.5	2	0|0	0.46	0.93	0.46	0.93	0.46	0.49	15	0.13
VIM	Q9ULR0	ISY1	1|0	1	0.5	2	0|0	0	0	0	0	0	-2.02	5	0.81
VIM	Q9ULV4	CORO1C	1|2	3	1.5	2	1|1	0.05	0.1	0.05	0.1	0.05	-3.65	1.5	0.49
VIM	Q9ULX6	AKAP8L	0|1	1	0.5	2	0|0	0	0	0	0	0	-2.02	5	0.81
VIM	Q9UMS4	PRPF19	14|14	28	14	2	14|9	0	0	0	0	0	-21.88	1.22	0.77
VIM	Q9UMY1	NOL7	3|4	7	3.5	2	3|3	0	0	0	0	0	-7.8	1.17	0.67
VIM	Q9UN70	PCDHGC3	6|5	11	5.5	2	0|3	0.5	0.57	0.5	0.57	0.5	-0.32	3.67	0.07
VIM	Q9UNF1	MAGED2	3|2	5	2.5	2	1|1	0.2	0.29	0.2	0.29	0.2	-2.2	2.5	0.36
VIM	Q9UNX3	RPL26L1	11|13	24	12	2	16|19	0	0	0	0	0	-48.39	0.69	0.81
VIM	Q9UNX4	WDR3	8|7	15	7.5	2	7|8	0	0	0	0	0	-17.86	1	0.76
VIM	Q9UQ35	SRRM2	19|16	35	17.5	2	15|25	0	0	0	0	0	-48.79	0.88	0.81
VIM	Q9Y230	RUVBL2	1|1	2	1	2	1|0	0	0	0	0	0	-1.85	2	0.81
VIM	Q9Y2P8	RCL1	0|3	3	1.5	2	1|4	0	0	0	0	0	-11.33	0.6	0.66
VIM	Q9Y2Q3	GSTK1	1|1	2	1	2	1|1	0	0	0	0	0	-3.65	1	0.81
VIM	Q9Y2R4	DDX52	1|0	1	0.5	2	0|0	0	0	0	0	0	-2.02	5	0.81
VIM	Q9Y2T2	AP3M1	1|1	2	1	2	0|3	0	0	0	0	0	-5.17	0.67	0.81
VIM	Q9Y2W1	THRAP3	6|5	11	5.5	2	6|4	0	0	0	0	0	-11.95	1.1	0.72
VIM	Q9Y2X3	NOP58	32|33	65	32.5	2	30|30	0	0	0	0	0	-60.9	1.08	0.8
VIM	Q9Y324	FCF1	0|1	1	0.5	2	0|0	0	0	0	0	0	-2.02	5	0.81
VIM	Q9Y383	LUC7L2	1|0	1	0.5	2	0|0	0	0	0	0	0	-2.02	5	0.81
VIM	Q9Y3A2	UTP11	1|2	3	1.5	2	1|4	0	0	0	0	0	-9.01	0.6	0.81
VIM	Q9Y3B9	RRP15	5|8	13	6.5	2	5|5	0	0	0	0	0	-11.95	1.3	0.7
VIM	Q9Y3C1	NOP16	3|2	5	2.5	2	3|3	0	0	0	0	0	-9.23	0.83	0.81
VIM	Q9Y3C6	PPIL1	3|1	4	2	2	2|2	0.01	0.01	0.01	0.01	0.01	-7.15	1	0.61
VIM	Q9Y3U8	RPL36	5|4	9	4.5	2	5|5	0	0	0	0	0	-13.38	0.9	0.81
VIM	Q9Y490	TLN1	4|7	11	5.5	2	2|3	0.18	0.34	0.18	0.34	0.18	-4.61	2.2	0.43
VIM	Q9Y4F1	FARP1	9|9	18	9	2	5|2	0.2	0.2	0.2	0.2	0.2	-1.41	2.57	0.37
VIM	Q9Y4I1	MYO5A	39|26	65	32.5	2	28|33	0	0	0	0	0	-71.61	1.07	0.79
VIM	Q9Y4K0	LOXL2	4|2	6	3	2	1|2	0.12	0.23	0.12	0.23	0.12	-3.95	2	0.45
VIM	Q9Y4W2	LAS1L	13|11	24	12	2	11|12	0	0	0	0	0	-26.15	1.04	0.78
VIM	Q9Y5B9	SUPT16H	15|13	28	14	2	16|14	0	0	0	0	0	-35.64	0.93	0.81
VIM	Q9Y5G2	PCDHGB2	1|0	1	0.5	2	0|0	0	0	0	0	0	-2.02	5	0.81
VIM	Q9Y5G6	PCDHGA7	0|1	1	0.5	2	0|0	0	0	0	0	0	-2.02	5	0.81
VIM	Q9Y5J1	UTP18	5|12	17	8.5	2	6|7	0	0	0	0	0	-17.31	1.31	0.69
VIM	Q9Y5S9	RBM8A	0|1	1	0.5	2	0|2	0	0	0	0	0	-4.81	0.5	0.81
VIM	Q9Y696	CLIC4	3|1	4	2	2	1|1	0.15	0.29	0.15	0.29	0.15	-3.65	2	0.44
VIM	Q9Y6C2	EMILIN1	6|6	12	6	2	5|7	0	0	0	0	0	-14.02	1	0.81
VIM	Q9Y6U3	SCIN	0|1	1	0.5	2	0|0	0	0	0	0	0	-2.02	5	0.81
VIM	A0A087WY03	SREK1	2|0	2	1	2	0|0	0.46	0.93	0.46	0.93	0.46	-2.02	10	0.13
VIM	A0A0G2JJL1	WDR46	1|0	1	0.5	2	1|1	0	0	0	0	0	-5.05	0.5	0.81
VIM	A0A0J9YWV2	TRBV4-1	1|2	3	1.5	2	0|1	0.19	0.37	0.19	0.37	0.19	-1.85	3	0.38
VIM	A0A140T941	HLA-A	5|5	10	5	2	1|1	0.81	0.81	0.81	0.81	0.81	1.44	5	0.02
VIM	A0A140T9A9	HLA-B	1|1	2	1	2	0|0	0	0	0	0	0	0.49	10	0.81
VIM	A0AA34QVJ5	ABI3BP	15|12	27	13.5	2	2|4	0.99	1	0.99	1	0.99	3.75	4.5	0
VIM	B1AHL2	FBLN1	1|0	1	0.5	2	0|0	0	0	0	0	0	-2.02	5	0.81
VIM	B4DY08	HNRNPC	13|14	27	13.5	2	18|20	0	0	0	0	0	-50.5	0.71	0.81
VIM	C9J0J7	PFN2	1|1	2	1	2	0|2	0	0	0	0	0	-3.41	1	0.81
VIM	C9JKI3	CAV1	2|1	3	1.5	2	2|3	0	0	0	0	0	-9.15	0.6	0.81
VIM	E9PQ56	PUF60	5|5	10	5	2	4|8	0	0	0	0	0	-15.42	0.83	0.81
VIM	F8W7C6	RPL10	1|1	2	1	2	1|1	0	0	0	0	0	-3.65	1	0.81
VIM	F8WDL7	NEPRO	1|0	1	0.5	2	1|1	0	0	0	0	0	-5.05	0.5	0.81
VIM	G5EA09	SDCBP	1|1	2	1	2	1|1	0	0	0	0	0	-3.65	1	0.81
VIM	H7C1M2	SON	1|2	3	1.5	2	2|1	0.01	0.02	0.01	0.02	0.01	-5.45	1	0.59
VIM	K7EIR1	TMED1	1|0	1	0.5	2	0|1	0	0	0	0	0	-3.46	1	0.81
VIM	Q2TAM5	RELA	3|2	5	2.5	2	3|2	0	0	0	0	0	-7.51	1	0.67

## Sheet: Experiment #2 HGF_CT_HA_Ab int
Bait	Prey	PreyGene	Intensity	IntensitySum	AvgIntensity	NumReplicates	ctrlIntensity	AvgP	MaxP	TopoAvgP	TopoMaxP	SaintScore	OddsScore	FoldChange	BFDR	boosted_by
VIM	A6NHL2	TUBAL3	0.323|0.331	0.654	0.327	2	0.423|0.279	0	0	0	0	0	-16.097	0.952	0.963
VIM	A6ZKI3	RTL8C	0.211|0.205	0.416	0.208	2	0.334|0.324	0	0	0	0	0	-16.097	0.632	0.96
VIM	O00148	DDX39A	0.293|0.277	0.57	0.285	2	0.379|0.336	0	0	0	0	0	-16.097	0.799	0.96
VIM	O00159	MYO1C	2.892|3.004	5.895	2.948	2	2.485|2.210	0.016	0.027	0.016	0.027	0.016	-5.216	1.258	0.785
VIM	O00203	AP3B1	0.450|0.492	0.943	0.471	2	0.906|0.343	0	0	0	0	0	-16.097	0.846	0.961
VIM	O00299	CLIC1	0.910|0.796	1.705	0.853	2	0.840|0.915	0	0	0	0	0	-16.097	0.973	0.941
VIM	O00300	TNFRSF11B	0.618|.	0.934	0.467	2	.|0.532	0	0	0	0	0	-16.097	0.878	0.906
VIM	O00391	QSOX1	0.773|0.585	1.358	0.679	2	0.391|0.360	0.027	0.027	0.027	0.027	0.027	-3.597	1.812	0.729
VIM	O00422	SAP18	0.669|0.690	1.359	0.68	2	0.601|0.710	0	0	0	0	0	-15.979	1.04	0.936
VIM	O00541	PES1	2.740|3.007	5.747	2.874	2	2.920|2.788	0	0	0	0	0	-16.097	1.007	0.935
VIM	O00560	SDCBP	4.242|4.323	8.564	4.282	2	3.824|3.732	0	0	0	0	0	-12.792	1.134	0.9
VIM	O00566	MPHOSPH10	1.341|1.614	2.955	1.478	2	1.316|1.394	0	0	0	0	0	-16.097	1.091	0.875
VIM	O00567	NOP56	5.360|5.314	10.674	5.337	2	5.292|5.306	0	0	0	0	0	-16.095	1.007	0.948
VIM	O00571	DDX3X	0.505|.	0.821	0.41	2	0.630|0.581	0	0	0	0	0	-16.097	0.678	0.968
VIM	O00622	CCN1	1.475|0.913	2.388	1.194	2	0.633|0.929	0.013	0.027	0.013	0.027	0.013	-9.165	1.556	0.807
VIM	O14617	AP3D1	3.744|3.639	7.383	3.692	2	3.668|3.845	0	0	0	0	0	-16.097	0.983	0.95
VIM	O14746	TERT	2.659|2.693	5.352	2.676	2	2.852|2.606	0	0	0	0	0	-16.097	0.982	0.95
VIM	O14786	NRP1	1.754|1.795	3.549	1.775	2	0.409|0.116	1	1	1	1	1	9.46	8.154	0
VIM	O14950	MYL12B	0.957|0.920	1.877	0.938	2	1.057|0.960	0	0	0	0	0	-16.097	0.932	0.964
VIM	O15031	PLXNB2	0.650|0.567	1.216	0.608	2	.|.	0.027	0.027	0.027	0.027	0.027	-3.597	1.929	0.54
VIM	O15042	U2SURP	1.095|0.994	2.089	1.045	2	1.057|0.888	0	0	0	0	0	-15.937	1.078	0.907
VIM	O15061	SYNM	1.824|1.704	3.528	1.764	2	1.792|1.396	0	0	0	0	0	-14.728	1.115	0.897
VIM	O15143	ARPC1B	1.456|0.713	2.17	1.085	2	0.892|0.876	0.013	0.027	0.013	0.027	0.013	-16.097	1.227	0.834
VIM	O15144	ARPC2	1.029|0.732	1.761	0.88	2	0.722|0.740	0.013	0.027	0.013	0.027	0.013	-16.097	1.204	0.825
VIM	O15145	ARPC3	0.989|0.855	1.844	0.922	2	0.729|0.565	0.027	0.027	0.027	0.027	0.027	-3.597	1.436	0.65
VIM	O15213	WDR46	1.371|1.400	2.771	1.386	2	1.272|1.397	0	0	0	0	0	-15.906	1.039	0.935
VIM	O15446	POLR1G	0.284|0.239	0.522	0.261	2	0.359|0.291	0	0	0	0	0	-16.097	0.809	0.963
VIM	O15511	ARPC5	0.590|0.417	1.006	0.503	2	0.262|.	0.027	0.027	0.027	0.027	0.027	-3.597	1.924	0.627
VIM	O43143	DHX15	0.503|0.488	0.99	0.495	2	0.394|0.828	0	0	0	0	0	-16.097	0.867	0.961
VIM	O43159	RRP8	0.653|0.521	1.173	0.587	2	0.719|0.598	0	0	0	0	0	-16.097	0.895	0.961
VIM	O43395	PRPF3	0.327|.	0.643	0.321	2	0.331|0.343	0	0	0	0	0	-16.097	0.955	0.968
VIM	O43660	PLRG1	0.360|0.319	0.679	0.34	2	0.285|0.345	0	0	0	0	0	-16.061	1.083	0.92
VIM	O43707	ACTN4	1.083|1.047	2.131	1.065	2	1.501|0.835	0	0	0	0	0	-16.097	0.951	0.964
VIM	O43795	MYO1B	6.370|5.857	12.228	6.114	2	5.175|4.873	0.013	0.027	0.013	0.027	0.013	-10.264	1.217	0.811
VIM	O43818	RRP9	0.415|0.273	0.687	0.344	2	.|0.308	0	0.001	0	0.001	0	-16.097	1.117	0.862
VIM	O43852	CALU	0.916|1.002	1.918	0.959	2	0.924|0.795	0	0	0	0	0	-15.018	1.119	0.893
VIM	O60264	SMARCA5	4.077|3.671	7.748	3.874	2	4.079|3.529	0	0	0	0	0	-16.097	1.021	0.928
VIM	O60306	AQR	0.415|0.371	0.786	0.393	2	0.329|0.376	0	0	0	0	0	-15.776	1.117	0.91
VIM	O60506	SYNCRIP	0.535|0.551	1.086	0.543	2	0.651|0.595	0	0	0	0	0	-16.097	0.872	0.959
VIM	O60508	CDC40	0.530|0.498	1.027	0.514	2	0.469|0.504	0	0	0	0	0	-16.019	1.056	0.931
VIM	O60565	GREM1	1.554|1.395	2.95	1.475	2	1.426|1.404	0	0	0	0	0	-16.097	1.042	0.917
VIM	O60701	UGDH	0.654|0.768	1.423	0.711	2	0.841|0.811	0	0	0	0	0	-16.097	0.861	0.96
VIM	O60716	CTNND1	0.328|0.261	0.589	0.295	2	0.306|0.320	0	0	0	0	0	-16.097	0.941	0.942
VIM	O60832	DKC1	1.566|1.534	3.099	1.55	2	1.736|1.414	0	0	0	0	0	-16.097	0.989	0.964
VIM	O60841	EIF5B	1.834|1.736	3.57	1.785	2	1.731|1.749	0	0	0	0	0	-16.097	1.026	0.935
VIM	O75083	WDR1	7.515|0.838	8.353	4.177	2	0.753|1.040	0.5	1	0.5	1	0.5	-16.097	4.719	0.048
VIM	O75367	MACROH2A1	5.794|5.321	11.115	5.558	2	6.164|5.845	0	0	0	0	0	-16.097	0.926	0.95
VIM	O75396	SEC22B	0.246|.	0.562	0.281	2	.|.	0	0	0	0	0	-16.097	0.891	0.969
VIM	O75400	PRPF40A	0.723|0.763	1.486	0.743	2	1.138|1.183	0	0	0	0	0	-16.097	0.64	0.964
VIM	O75475	PSIP1	0.324|0.275	0.6	0.3	2	0.297|0.283	0	0	0	0	0	-16.097	1.034	0.929
VIM	O75525	KHDRBS3	0.759|0.779	1.537	0.769	2	.|.	0.027	0.027	0.027	0.027	0.027	-3.597	2.438	0.54
VIM	O75531	BANF1	2.342|2.287	4.629	2.314	2	2.303|2.318	0	0	0	0	0	-16.097	1.002	0.948
VIM	O75607	NPM3	0.267|.	0.582	0.291	2	0.538|0.554	0	0	0	0	0	-16.097	0.533	0.968
VIM	O75643	SNRNP200	1.200|1.080	2.28	1.14	2	1.218|1.208	0	0	0	0	0	-16.097	0.94	0.964
VIM	O75683	SURF6	1.484|1.392	2.875	1.438	2	1.574|1.213	0	0	0	0	0	-16.084	1.041	0.929
VIM	O75934	BCAS2	0.638|0.608	1.246	0.623	2	0.554|0.597	0	0	0	0	0	-15.56	1.083	0.919
VIM	O76021	RSL1D1	2.297|2.383	4.68	2.34	2	2.363|2.558	0	0	0	0	0	-16.097	0.952	0.95
VIM	O76081	RGS20	0.283|0.292	0.574	0.287	2	0.167|.	0.027	0.027	0.027	0.027	0.027	-3.597	1.721	0.639
VIM	O76094	SRP72	0.580|0.419	1	0.5	2	0.541|0.586	0	0	0	0	0	-16.097	0.888	0.944
VIM	O94776	MTA2	0.625|1.044	1.669	0.834	2	0.667|0.807	0.013	0.027	0.013	0.027	0.013	-16.097	1.138	0.828
VIM	O94813	SLIT2	0.955|0.723	1.679	0.839	2	0.693|0.715	0.013	0.027	0.013	0.027	0.013	-15.94	1.192	0.822
VIM	O94901	SUN1	0.576|0.615	1.191	0.596	2	0.424|0.481	0.014	0.027	0.014	0.027	0.014	-7.537	1.319	0.795
VIM	O94905	ERLIN2	0.599|0.601	1.2	0.6	2	0.639|0.507	0	0	0	0	0	-15.645	1.054	0.933
VIM	O94907	DKK1	.|0.408	0.724	0.362	2	.|.	0.013	0.027	0.013	0.027	0.013	-16.097	1.148	0.837
VIM	O95084	PRSS23	0.598|0.539	1.137	0.569	2	0.484|0.458	0	0.001	0	0.001	0	-13.373	1.207	0.867
VIM	O95340	PAPSS2	0.301|.	0.617	0.308	2	0.303|0.293	0	0	0	0	0	-16.084	1.035	0.967
VIM	O95478	NSA2	1.394|1.532	2.925	1.463	2	1.666|1.487	0	0	0	0	0	-16.097	0.929	0.95
VIM	O95571	ETHE1	0.426|0.603	1.029	0.514	2	0.515|0.393	0.012	0.023	0.012	0.023	0.012	-16.097	1.143	0.842
VIM	O95816	BAG2	1.426|1.306	2.731	1.366	2	1.229|1.398	0	0	0	0	0	-16.097	1.042	0.924
VIM	O95980	RECK	0.732|0.435	1.167	0.583	2	0.123|.	0.998	1	0.998	1	0.998	5.816	4.738	0
VIM	O96019	ACTL6A	0.312|.	0.627	0.314	2	.|0.447	0	0	0	0	0	-16.097	0.702	0.969
VIM	P00338	LDHA	1.187|1.095	2.281	1.141	2	0.954|0.939	0.013	0.027	0.013	0.027	0.013	-10.887	1.205	0.813
VIM	P00366	GLUD1	0.230|0.296	0.527	0.263	2	.|0.259	0	0	0	0	0	-16.097	1.018	0.926
VIM	P00387	CYB5R3	0.712|0.705	1.417	0.709	2	0.626|0.769	0	0	0	0	0	-16.042	1.022	0.943
VIM	P00533	EGFR	2.933|2.758	5.691	2.845	2	0.661|0.890	0.999	1	0.999	1	0.999	6.27	3.709	0
VIM	P00734	F2	0.212|.	0.527	0.264	2	.|.	0	0	0	0	0	-16.097	0.836	0.969
VIM	P00761		17.004|15.439	32.443	16.222	2	17.006|15.988	0	0	0	0	0	-16.097	0.984	0.943
VIM	P01008	SERPINC1	0.846|0.810	1.656	0.828	2	0.675|0.573	0.027	0.027	0.027	0.027	0.027	-3.597	1.331	0.65
VIM	P01023	A2M	1.737|1.735	3.472	1.736	2	1.131|1.315	0.027	0.027	0.027	0.027	0.027	-3.597	1.423	0.735
VIM	P01024	C3	0.752|0.624	1.375	0.688	2	0.410|0.106	0.968	1	0.968	1	0.968	2.692	3.294	0
VIM	P02452	COL1A1	2.910|2.982	5.892	2.946	2	2.685|2.805	0	0	0	0	0	-15.252	1.074	0.92
VIM	P02461	COL3A1	0.685|0.620	1.305	0.653	2	0.584|0.734	0	0	0	0	0	-16.097	0.997	0.939
VIM	P02545	LMNA	2.862|2.903	5.764	2.882	2	2.910|2.697	0	0	0	0	0	-15.985	1.029	0.94
VIM	P02751	FN1	21.197|21.987	43.185	21.592	2	20.049|20.505	0	0	0	0	0	-15.61	1.065	0.923
VIM	P02765	AHSG	.|0.604	0.919	0.46	2	0.304|0.374	0.013	0.027	0.013	0.027	0.013	-16.097	1.364	0.836
VIM	P02769	ALB	24.120|24.409	48.53	24.265	2	20.566|20.414	0	0	0	0	0	-9.543	1.184	0.873
VIM	P02786	TFRC	1.885|1.795	3.68	1.84	2	0.145|0.144	1	1	1	1	1	9.527	12.718	0
VIM	P02792	FTL	0.233|0.217	0.45	0.225	2	0.343|0.269	0	0	0	0	0	-16.097	0.741	0.96
VIM	P04004	VTN	2.835|2.488	5.323	2.661	2	1.683|1.876	0.027	0.027	0.027	0.027	0.027	-3.597	1.498	0.65
VIM	P04080	CSTB	0.435|0.438	0.873	0.436	2	.|0.521	0	0	0	0	0	-16.097	0.838	0.962
VIM	P04083	ANXA1	1.464|1.817	3.281	1.64	2	1.068|2.617	0	0	0	0	0	-16.097	0.981	0.924
VIM	P04216	THY1	2.610|2.325	4.935	2.467	2	1.599|1.457	0.027	0.027	0.027	0.027	0.027	-3.597	1.617	0.211
VIM	P04264	KRT1	1.971|1.740	3.711	1.855	2	3.374|2.979	0	0	0	0	0	-16.097	0.585	0.95
VIM	P04406	GAPDH	2.007|2.029	4.036	2.018	2	2.145|2.081	0	0	0	0	0	-16.097	0.955	0.95
VIM	P04792	HSPB1	1.672|1.697	3.368	1.684	2	2.066|1.881	0	0	0	0	0	-16.097	0.854	0.95
VIM	P04843	RPN1	0.251|0.266	0.517	0.258	2	0.256|0.234	0	0	0	0	0	-16.05	1.056	0.937
VIM	P04899	GNAI2	1.605|1.510	3.115	1.557	2	1.187|1.339	0.013	0.027	0.013	0.027	0.013	-8.108	1.235	0.798
VIM	P04908	H2AC4	4.281|4.466	8.746	4.373	2	5.117|4.663	0	0	0	0	0	-16.097	0.895	0.95
VIM	P05121	SERPINE1	2.987|2.595	5.581	2.791	2	1.658|1.481	0.027	0.027	0.027	0.027	0.027	-3.597	1.781	0.211
VIM	P05141	SLC25A5	1.623|1.686	3.309	1.655	2	1.360|1.394	0.001	0.002	0.001	0.002	0.001	-9.437	1.202	0.854
VIM	P05155	SERPING1	0.472|0.538	1.011	0.505	2	0.450|0.760	0	0	0	0	0	-16.097	0.864	0.959
VIM	P05165	PCCA	2.962|3.140	6.101	3.051	2	2.757|2.767	0	0	0	0	0	-14.891	1.105	0.902
VIM	P05166	PCCB	1.947|1.925	3.872	1.936	2	1.898|1.720	0	0	0	0	0	-15.098	1.072	0.923
VIM	P05386	RPLP1	0.614|0.630	1.244	0.622	2	0.780|0.694	0	0	0	0	0	-16.097	0.846	0.961
VIM	P05387	RPLP2	0.391|0.656	1.047	0.523	2	0.944|0.870	0	0	0	0	0	-16.097	0.577	0.964
VIM	P05388	RPLP0	0.995|1.186	2.181	1.09	2	1.377|1.396	0	0	0	0	0	-16.097	0.787	0.964
VIM	P05452	CLEC3B	0.513|0.399	0.913	0.456	2	0.193|0.110	0.891	1	0.891	1	0.891	1.28	3.13	0.002
VIM	P05556	ITGB1	3.496|3.390	6.886	3.443	2	2.566|1.504	0.027	0.027	0.027	0.027	0.027	-3.597	1.752	0.211
VIM	P05997	COL5A2	0.321|0.303	0.624	0.312	2	.|.	0	0	0	0	0	-16.097	0.989	0.947
VIM	P06396	GSN	2.005|1.803	3.808	1.904	2	1.133|1.291	0.027	0.027	0.027	0.027	0.027	-3.597	1.575	0.65
VIM	P06576	ATP5F1B	1.323|0.867	2.19	1.095	2	1.121|1.325	0	0	0	0	0	-16.097	0.898	0.925
VIM	P06703	S100A6	0.509|0.617	1.126	0.563	2	0.416|0.509	0.013	0.027	0.013	0.027	0.013	-14.595	1.223	0.817
VIM	P06733	ENO1	1.005|0.898	1.903	0.952	2	0.920|0.891	0	0	0	0	0	-16.097	1.051	0.912
VIM	P06748	NPM1	2.957|3.168	6.125	3.063	2	4.506|4.186	0	0	0	0	0	-16.097	0.705	0.95
VIM	P06756	ITGAV	0.443|0.526	0.969	0.484	2	.|.	0.027	0.027	0.027	0.027	0.027	-3.597	1.536	0.54
VIM	P07093	SERPINE2	0.530|0.495	1.026	0.513	2	0.259|0.422	0.027	0.027	0.027	0.027	0.027	-3.597	1.551	0.754
VIM	P07195	LDHB	0.445|0.415	0.86	0.43	2	0.409|0.368	0	0	0	0	0	-15.518	1.109	0.914
VIM	P07237	P4HB	0.629|0.464	1.093	0.546	2	0.577|0.580	0	0	0	0	0	-16.097	0.945	0.929
VIM	P07355	ANXA2	1.916|2.289	4.205	2.103	2	1.839|2.114	0	0	0	0	0	-16.097	1.066	0.894
VIM	P07437	TUBB	6.232|6.843	13.075	6.538	2	7.154|6.837	0	0	0	0	0	-16.097	0.935	0.95
VIM	P07737	PFN1	1.318|1.147	2.465	1.232	2	1.194|1.213	0	0	0	0	0	-16.097	1.024	0.919
VIM	P07741	APRT	.|0.947	1.263	0.631	2	.|.	0.013	0.027	0.013	0.027	0.013	-16.097	2.003	0.837
VIM	P07900	HSP90AA1	0.841|1.036	1.877	0.939	2	1.000|0.968	0	0	0	0	0	-16.097	0.954	0.936
VIM	P07996	THBS1	3.535|3.258	6.793	3.397	2	2.212|2.131	0.027	0.027	0.027	0.027	0.027	-3.597	1.564	0.211
VIM	P08123	COL1A2	2.222|2.197	4.419	2.21	2	2.063|2.134	0	0	0	0	0	-15.572	1.053	0.931
VIM	P08133	ANXA6	0.452|0.509	0.961	0.481	2	0.434|0.551	0	0	0	0	0	-16.097	0.983	0.942
VIM	P08174	CD55	0.842|0.859	1.701	0.851	2	0.941|0.752	0	0	0	0	0	-16.096	1.011	0.946
VIM	P08238	HSP90AB1	2.602|2.760	5.362	2.681	2	2.687|2.628	0	0	0	0	0	-16.097	1.009	0.94
VIM	P08473	MME	0.813|1.000	1.813	0.906	2	0.231|0.258	0.999	1	0.999	1	0.999	6.064	3.709	0
VIM	P08648	ITGA5	1.919|1.789	3.708	1.854	2	0.910|0.870	0.027	0.027	0.027	0.027	0.027	-3.597	2.085	0.735
VIM	P08670	VIM	.|.	0.631	0.315	2	118.647|102.544	0	0	0	0	0	-16.097	0.003	0.969
VIM	P08697	SERPINF2	0.620|0.555	1.175	0.588	2	0.358|.	0.027	0.027	0.027	0.027	0.027	-3.597	1.641	0.65
VIM	P08708	RPS17	1.752|1.929	3.681	1.841	2	2.301|2.268	0	0	0	0	0	-16.097	0.806	0.95
VIM	P08758	ANXA5	1.365|1.303	2.669	1.334	2	1.205|1.745	0	0	0	0	0	-16.097	0.92	0.964
VIM	P08865	RPSA	0.428|.	0.743	0.371	2	0.538|0.539	0	0	0	0	0	-16.097	0.69	0.968
VIM	P09038	FGF2	.|0.362	0.678	0.339	2	0.517|0.419	0	0	0	0	0	-16.097	0.728	0.969
VIM	P09382	LGALS1	3.000|2.830	5.83	2.915	2	2.495|2.400	0.001	0.003	0.001	0.003	0.001	-10.894	1.191	0.853
VIM	P09543	CNP	0.318|0.308	0.626	0.313	2	.|0.283	0	0	0	0	0	-15.412	1.107	0.926
VIM	P09619	PDGFRB	0.456|0.386	0.842	0.421	2	.|0.213	0.027	0.027	0.027	0.027	0.027	-3.597	1.979	0.705
VIM	P0C0S5	H2AZ1	1.193|1.089	2.282	1.141	2	1.461|1.107	0	0	0	0	0	-16.097	0.897	0.964
VIM	P0C0S8	H2AC11	21.654|22.198	43.852	21.926	2	24.422|22.739	0	0	0	0	0	-16.097	0.93	0.95
VIM	P0DMV8	HSPA1A	1.701|1.783	3.484	1.742	2	2.044|1.950	0	0	0	0	0	-16.097	0.873	0.95
VIM	P0DP23	CALM1	0.827|0.745	1.572	0.786	2	0.792|0.744	0	0	0	0	0	-16.097	1.023	0.929
VIM	P0DP91	ERCC6	0.887|0.533	1.42	0.71	2	0.808|0.750	0	0	0	0	0	-16.097	0.912	0.903
VIM	P10412	H1-4	5.777|5.186	10.963	5.482	2	5.813|5.743	0	0	0	0	0	-16.097	0.949	0.95
VIM	P11021	HSPA5	2.187|2.085	4.272	2.136	2	1.822|2.044	0	0	0	0	0	-14.621	1.107	0.904
VIM	P11142	HSPA8	4.888|4.953	9.841	4.92	2	5.033|4.681	0	0	0	0	0	-16.085	1.014	0.946
VIM	P11387	TOP1	2.301|2.441	4.741	2.371	2	2.247|2.396	0	0	0	0	0	-16.097	1.022	0.936
VIM	P11388	TOP2A	1.736|1.298	3.033	1.517	2	1.557|1.753	0	0	0	0	0	-16.097	0.918	0.937
VIM	P11413	G6PD	0.297|0.265	0.562	0.281	2	0.325|0.265	0	0	0	0	0	-16.097	0.957	0.949
VIM	P11498	PC	4.886|5.092	9.978	4.989	2	5.168|4.904	0	0	0	0	0	-16.097	0.991	0.948
VIM	P11940	PABPC1	1.722|1.685	3.407	1.703	2	2.332|1.828	0	0	0	0	0	-16.097	0.825	0.95
VIM	P12109	COL6A1	2.332|2.336	4.668	2.334	2	1.615|1.771	0.027	0.027	0.027	0.027	0.027	-3.597	1.38	0.65
VIM	P12110	COL6A2	1.139|1.133	2.272	1.136	2	0.786|0.783	0.027	0.027	0.027	0.027	0.027	-3.597	1.449	0.735
VIM	P12111	COL6A3	3.692|3.617	7.309	3.654	2	2.445|2.490	0.027	0.027	0.027	0.027	0.027	-3.597	1.481	0.211
VIM	P12236	SLC25A6	0.415|0.402	0.817	0.408	2	0.411|0.334	0	0	0	0	0	-15.298	1.103	0.922
VIM	P12259	F5	0.501|0.373	0.874	0.437	2	.|.	0.013	0.027	0.013	0.027	0.013	-9.124	1.386	0.805
VIM	P12814	ACTN1	0.761|0.793	1.554	0.777	2	0.665|0.640	0	0	0	0	0	-11.4	1.191	0.874
VIM	P13010	XRCC5	.|0.221	0.536	0.268	2	.|0.275	0	0	0	0	0	-16.097	0.974	0.969
VIM	P13489	RNH1	1.146|1.025	2.171	1.086	2	1.100|1.129	0	0	0	0	0	-16.097	0.974	0.943
VIM	P13611	VCAN	1.235|1.079	2.314	1.157	2	0.410|0.630	0.027	0.027	0.027	0.027	0.027	-3.597	2.277	0.65
VIM	P13639	EEF2	1.995|2.221	4.216	2.108	2	1.906|2.184	0	0	0	0	0	-16.097	1.033	0.923
VIM	P13645	KRT10	0.884|1.097	1.981	0.991	2	1.315|0.776	0	0	0	0	0	-16.097	0.98	0.925
VIM	P13693	TPT1	0.677|0.726	1.402	0.701	2	0.837|0.802	0	0	0	0	0	-16.097	0.856	0.964
VIM	P13726	F3	0.472|0.432	0.903	0.452	2	.|.	0.027	0.027	0.027	0.027	0.027	-3.597	1.433	0.54
VIM	P13797	PLS3	0.197|0.282	0.479	0.239	2	.|0.256	0	0	0	0	0	-16.097	0.935	0.933
VIM	P13987	CD59	3.203|3.003	6.207	3.103	2	1.879|1.777	0.027	0.027	0.027	0.027	0.027	-3.597	1.698	0.211
VIM	P14618	PKM	2.629|2.826	5.455	2.728	2	2.502|2.738	0	0	0	0	0	-16.092	1.042	0.927
VIM	P14625	HSP90B1	1.432|1.388	2.82	1.41	2	1.189|1.155	0.001	0.002	0.001	0.002	0.001	-9.009	1.203	0.858
VIM	P14678	SNRPB	1.046|1.013	2.06	1.03	2	1.046|0.999	0	0	0	0	0	-16.097	1.007	0.945
VIM	P15144	ANPEP	3.378|2.980	6.358	3.179	2	1.991|1.881	0.027	0.027	0.027	0.027	0.027	-3.597	1.643	0.211
VIM	P15153	RAC2	0.396|0.598	0.994	0.497	2	0.591|0.546	0	0	0	0	0	-16.097	0.875	0.939
VIM	P15529	CD46	0.519|0.507	1.026	0.513	2	.|.	0.027	0.027	0.027	0.027	0.027	-3.597	1.627	0.54
VIM	P15559	NQO1	0.544|0.561	1.105	0.552	2	0.653|0.439	0	0	0	0	0	-16.054	1.032	0.94
VIM	P15880	RPS2	5.196|4.958	10.154	5.077	2	5.843|5.703	0	0	0	0	0	-16.097	0.879	0.95
VIM	P16070	CD44	5.379|5.471	10.85	5.425	2	2.119|2.061	0.027	0.027	0.027	0.027	0.027	-3.597	2.596	0.211
VIM	P16104	H2AX	0.808|0.789	1.597	0.799	2	0.562|0.723	0.003	0.006	0.003	0.006	0.003	-7.229	1.252	0.847
VIM	P16152	CBR1	0.534|0.385	0.919	0.459	2	0.509|0.414	0	0	0	0	0	-16.097	1	0.909
VIM	P16401	H1-5	4.218|4.561	8.778	4.389	2	4.357|4.690	0	0	0	0	0	-16.097	0.971	0.949
VIM	P16402	H1-3	0.820|0.777	1.597	0.799	2	0.893|0.840	0	0	0	0	0	-16.097	0.922	0.964
VIM	P16403	H1-2	0.322|.	0.637	0.319	2	.|.	0	0	0	0	0	-16.097	1.011	0.967
VIM	P16615	ATP2A2	0.436|0.554	0.989	0.495	2	0.471|.	0	0	0	0	0	-16.097	1.051	0.903
VIM	P17301	ITGA2	2.278|2.148	4.425	2.213	2	0.307|0.422	1	1	1	1	1	9.058	6.145	0
VIM	P17480	UBTF	0.710|0.531	1.241	0.62	2	0.889|0.909	0	0	0	0	0	-16.097	0.69	0.964
VIM	P17655	CAPN2	0.557|0.364	0.921	0.46	2	0.655|0.773	0	0	0	0	0	-16.097	0.647	0.961
VIM	P17661	DES	0.866|0.991	1.857	0.929	2	1.298|0.968	0	0	0	0	0	-16.097	0.829	0.964
VIM	P17844	DDX5	0.515|0.311	0.826	0.413	2	0.673|0.683	0	0	0	0	0	-16.097	0.609	0.967
VIM	P17931	LGALS3	0.628|0.802	1.43	0.715	2	0.336|0.550	0.027	0.027	0.027	0.027	0.027	-3.597	1.663	0.762
VIM	P17936	IGFBP3	0.607|0.579	1.187	0.593	2	0.220|0.224	0.068	0.109	0.068	0.109	0.068	-3.597	2.677	0.181
VIM	P17948	FLT1	0.505|0.535	1.04	0.52	2	0.189|0.293	0.027	0.027	0.027	0.027	0.027	-3.597	2.21	0.723
VIM	P18077	RPL35A	2.179|2.239	4.418	2.209	2	2.271|2.470	0	0	0	0	0	-16.097	0.933	0.95
VIM	P18124	RPL7	9.774|8.931	18.704	9.352	2	9.796|9.959	0	0	0	0	0	-16.097	0.947	0.95
VIM	P18583	SON	3.368|3.309	6.677	3.339	2	3.533|3.301	0	0	0	0	0	-16.097	0.978	0.95
VIM	P18621	RPL17	8.640|8.705	17.345	8.672	2	9.442|9.490	0	0	0	0	0	-16.097	0.916	0.95
VIM	P19338	NCL	1.005|1.346	2.351	1.176	2	2.079|2.032	0	0	0	0	0	-16.097	0.572	0.95
VIM	P19823	ITIH2	0.639|0.525	1.164	0.582	2	.|0.500	0.001	0.001	0.001	0.001	0.001	-15.709	1.165	0.86
VIM	P20742	PZP	2.837|2.595	5.432	2.716	2	1.713|1.708	0.027	0.027	0.027	0.027	0.027	-3.597	1.588	0.211
VIM	P20908	COL5A1	0.378|.	0.693	0.347	2	.|.	0	0	0	0	0	-16.097	1.099	0.871
VIM	P21333	FLNA	2.843|3.054	5.897	2.948	2	2.895|2.798	0	0	0	0	0	-16.097	1.036	0.93
VIM	P21589	NT5E	8.960|8.549	17.509	8.754	2	6.139|5.621	0.027	0.027	0.027	0.027	0.027	-3.597	1.49	0.211
VIM	P21980	TGM2	3.608|3.618	7.226	3.613	2	3.573|3.494	0	0	0	0	0	-15.991	1.022	0.943
VIM	P22087	FBL	3.782|4.139	7.921	3.96	2	3.957|4.114	0	0	0	0	0	-16.097	0.982	0.943
VIM	P22090	RPS4Y1	1.057|0.812	1.869	0.935	2	1.110|1.063	0	0	0	0	0	-16.097	0.861	0.964
VIM	P22105	TNXB	0.575|0.287	0.862	0.431	2	.|.	0.013	0.027	0.013	0.027	0.013	-16.097	1.367	0.829
VIM	P22314	UBA1	0.333|0.319	0.652	0.326	2	.|0.746	0	0	0	0	0	-16.097	0.437	0.964
VIM	P23142	FBLN1	0.848|0.673	1.52	0.76	2	0.635|0.631	0.013	0.027	0.013	0.027	0.013	-15.375	1.201	0.82
VIM	P23284	PPIB	0.518|0.507	1.024	0.512	2	0.509|0.420	0	0	0	0	0	-14.866	1.107	0.916
VIM	P23396	RPS3	2.360|2.327	4.687	2.344	2	2.715|2.362	0	0	0	0	0	-16.097	0.926	0.95
VIM	P23497	SP100	0.191|.	0.506	0.253	2	0.375|.	0	0	0	0	0	-16.097	0.675	0.968
VIM	P23528	CFL1	1.068|1.130	2.199	1.099	2	0.771|1.183	0	0	0	0	0	-13.008	1.151	0.883
VIM	P23634	ATP2B4	1.195|1.042	2.237	1.119	2	0.975|1.033	0	0	0	0	0	-15.747	1.115	0.875
VIM	P24752	ACAT1	0.288|.	0.604	0.302	2	.|0.227	0	0	0	0	0	-11.582	1.33	0.9
VIM	P24821	TNC	1.405|1.168	2.573	1.286	2	0.338|0.478	0.513	0.999	0.513	0.999	0.513	-3.597	3.202	0.023
VIM	P24844	MYL9	1.007|1.006	2.013	1.006	2	1.274|1.202	0	0	0	0	0	-16.097	0.813	0.964
VIM	P25398	RPS12	0.328|0.189	0.518	0.259	2	0.414|0.383	0	0	0	0	0	-16.097	0.65	0.961
VIM	P25705	ATP5F1A	0.889|0.944	1.833	0.917	2	0.869|0.906	0	0	0	0	0	-16.096	1.033	0.932
VIM	P26038	MSN	0.813|0.444	1.257	0.628	2	0.668|0.845	0	0	0	0	0	-16.097	0.837	0.928
VIM	P26368	U2AF2	0.493|0.499	0.992	0.496	2	0.546|0.491	0	0	0	0	0	-16.097	0.958	0.963
VIM	P26373	RPL13	8.830|8.465	17.295	8.648	2	9.098|8.807	0	0	0	0	0	-16.097	0.966	0.95
VIM	P26447	S100A4	1.214|1.146	2.36	1.18	2	1.183|1.156	0	0	0	0	0	-16.097	1.009	0.941
VIM	P26641	EEF1G	0.338|0.517	0.855	0.428	2	0.366|0.468	0	0	0	0	0	-16.097	1.034	0.886
VIM	P27348	YWHAQ	.|0.421	0.736	0.368	2	.|.	0.013	0.027	0.013	0.027	0.013	-16.097	1.168	0.837
VIM	P27487	DPP4	1.355|1.156	2.511	1.255	2	0.189|0.201	1	1	1	1	1	8.376	6.441	0
VIM	P27635	RPL10	5.617|5.893	11.51	5.755	2	6.092|6.113	0	0	0	0	0	-16.097	0.943	0.95
VIM	P27658	COL8A1	0.389|0.352	0.741	0.371	2	0.429|.	0	0	0	0	0	-16.097	0.864	0.96
VIM	P27797	CALR	0.822|0.725	1.548	0.774	2	0.758|0.618	0	0	0	0	0	-15.394	1.131	0.883
VIM	P27816	MAP4	0.566|0.623	1.19	0.595	2	0.429|0.441	0.014	0.027	0.014	0.027	0.014	-6.358	1.367	0.791
VIM	P27824	CANX	0.314|0.307	0.621	0.31	2	0.311|0.273	0	0	0	0	0	-15.829	1.066	0.935
VIM	P28300	LOX	0.325|.	0.64	0.32	2	0.281|.	0	0	0	0	0	-14.843	1.14	0.921
VIM	P28370	SMARCA1	1.196|1.005	2.201	1.1	2	1.427|1.315	0	0	0	0	0	-16.097	0.803	0.964
VIM	P28799	GRN	0.431|0.338	0.769	0.384	2	0.235|0.426	0.001	0.002	0.001	0.002	0.001	-15.64	1.215	0.856
VIM	P29279	CCN2	1.808|1.603	3.411	1.705	2	0.253|0.372	1	1	1	1	1	8.457	5.557	0
VIM	P29373	CRABP2	0.736|0.765	1.501	0.75	2	0.668|0.837	0	0	0	0	0	-16.097	1.003	0.945
VIM	P29692	EEF1D	0.407|0.449	0.856	0.428	2	0.200|0.413	0.019	0.027	0.019	0.027	0.019	-4.483	1.488	0.777
VIM	P30044	PRDX5	0.341|.	0.656	0.328	2	0.348|.	0	0	0	0	0	-16.097	0.943	0.969
VIM	P30050	RPL12	0.911|0.956	1.867	0.934	2	0.900|1.015	0	0	0	0	0	-16.097	0.977	0.95
VIM	P30084	ECHS1	.|0.195	0.51	0.255	2	.|.	0	0	0	0	0	-16.097	0.808	0.969
VIM	P30101	PDIA3	1.209|1.091	2.3	1.15	2	1.127|0.945	0	0	0	0	0	-15.338	1.114	0.891
VIM	P31943	HNRNPH1	1.428|1.617	3.045	1.522	2	1.783|1.820	0	0	0	0	0	-16.097	0.845	0.95
VIM	P31946	YWHAB	0.303|0.320	0.624	0.312	2	0.295|0.326	0	0	0	0	0	-16.097	1.005	0.946
VIM	P32969	RPL9	1.148|1.313	2.461	1.231	2	1.931|1.780	0	0	0	0	0	-16.097	0.664	0.95
VIM	P33176	KIF5B	0.366|0.404	0.77	0.385	2	0.316|0.319	0	0	0	0	0	-13.943	1.213	0.892
VIM	P35052	GPC1	0.824|0.600	1.424	0.712	2	0.590|0.618	0.013	0.027	0.013	0.027	0.013	-16.097	1.18	0.83
VIM	P35221	CTNNA1	1.267|1.143	2.41	1.205	2	.|0.223	1	1	1	1	1	8.75	5.413	0
VIM	P35222	CTNNB1	1.539|1.265	2.804	1.402	2	0.232|0.166	1	1	1	1	1	8.164	7.135	0
VIM	P35251	RFC1	0.238|0.354	0.592	0.296	2	.|0.248	0.003	0.005	0.003	0.005	0.003	-16.097	1.195	0.849
VIM	P35268	RPL22	2.013|2.133	4.146	2.073	2	2.339|2.157	0	0	0	0	0	-16.097	0.923	0.95
VIM	P35527	KRT9	1.436|1.085	2.522	1.261	2	1.928|2.039	0	0	0	0	0	-16.097	0.636	0.95
VIM	P35555	FBN1	1.493|1.611	3.103	1.552	2	0.816|0.750	0.027	0.027	0.027	0.027	0.027	-3.597	1.983	0.771
VIM	P35556	FBN2	0.477|0.532	1.009	0.504	2	.|0.107	1	1	1	1	1	8.783	4.734	0
VIM	P35579	MYH9	3.768|3.548	7.316	3.658	2	2.912|2.837	0.016	0.027	0.016	0.027	0.016	-5.166	1.273	0.783
VIM	P35625	TIMP3	1.505|1.249	2.754	1.377	2	0.530|0.449	0.106	0.185	0.106	0.185	0.106	-3.597	2.823	0.15
VIM	P35659	DEK	3.570|3.373	6.943	3.471	2	3.412|3.487	0	0	0	0	0	-16.097	1.006	0.941
VIM	P35908	KRT2	.|0.401	0.717	0.358	2	0.607|0.100	0.013	0.027	0.013	0.027	0.013	-11.005	1.453	0.84
VIM	P36542	ATP5F1C	0.580|0.477	1.057	0.529	2	0.480|0.513	0	0	0	0	0	-16.097	1.065	0.905
VIM	P36578	RPL4	11.808|10.168	21.976	10.988	2	11.644|10.575	0	0	0	0	0	-16.097	0.99	0.932
VIM	P36873	PPP1CC	0.400|0.351	0.751	0.375	2	0.418|0.385	0	0	0	0	0	-16.097	0.935	0.961
VIM	P36955	SERPINF1	0.478|0.379	0.857	0.428	2	.|0.238	0.027	0.027	0.027	0.027	0.027	-3.597	1.802	0.633
VIM	P36957	DLST	0.312|0.253	0.565	0.282	2	0.283|0.228	0	0	0	0	0	-16.097	1.112	0.908
VIM	P37108	SRP14	2.123|2.059	4.182	2.091	2	2.094|2.022	0	0	0	0	0	-16.097	1.016	0.942
VIM	P38646	HSPA9	1.195|1.132	2.326	1.163	2	1.003|0.962	0.001	0.001	0.001	0.001	0.001	-11.127	1.185	0.861
VIM	P38919	EIF4A3	0.191|.	0.507	0.253	2	0.372|0.520	0	0	0	0	0	-16.097	0.576	0.968
VIM	P39019	RPS19	.|0.261	0.576	0.288	2	.|0.447	0	0	0	0	0	-16.097	0.644	0.968
VIM	P39023	RPL3	7.884|7.614	15.499	7.749	2	7.828|7.794	0	0	0	0	0	-16.097	0.992	0.949
VIM	P39656	DDOST	0.285|0.269	0.554	0.277	2	0.276|.	0	0	0	0	0	-16.097	1.005	0.946
VIM	P40429	RPL13A	6.961|7.049	14.01	7.005	2	7.341|7.234	0	0	0	0	0	-16.097	0.961	0.95
VIM	P40939	HADHA	0.550|0.556	1.105	0.553	2	0.498|0.271	0.027	0.027	0.027	0.027	0.027	-3.597	1.503	0.712
VIM	P41091	EIF2S3	0.424|0.438	0.862	0.431	2	0.401|0.414	0	0	0	0	0	-15.874	1.059	0.934
VIM	P41208	CETN2	1.035|0.942	1.977	0.989	2	0.652|0.988	0.013	0.027	0.013	0.027	0.013	-9.972	1.231	0.81
VIM	P41219	PRPH	0.299|.	0.614	0.307	2	0.395|.	0	0	0	0	0	-16.097	0.778	0.968
VIM	P41252	IARS1	0.217|0.358	0.575	0.287	2	0.274|0.406	0	0	0	0	0	-16.097	0.862	0.938
VIM	P42224	STAT1	0.515|0.342	0.858	0.429	2	0.623|0.598	0	0	0	0	0	-16.097	0.703	0.967
VIM	P42677	RPS27	0.703|0.701	1.404	0.702	2	0.639|0.751	0	0	0	0	0	-16.066	1.014	0.947
VIM	P42766	RPL35	3.023|3.136	6.159	3.079	2	3.895|3.991	0	0	0	0	0	-16.097	0.781	0.95
VIM	P43235	CTSK	0.620|0.569	1.189	0.594	2	0.409|0.540	0.005	0.01	0.005	0.01	0.005	-10.664	1.265	0.844
VIM	P43243	MATR3	1.057|0.993	2.05	1.025	2	1.093|1.122	0	0	0	0	0	-16.097	0.926	0.964
VIM	P45973	CBX5	0.275|0.316	0.591	0.295	2	0.299|0.342	0	0	0	0	0	-16.097	0.925	0.962
VIM	P46013	MKI67	1.512|0.762	2.274	1.137	2	1.429|1.105	0	0	0	0	0	-16.097	0.905	0.869
VIM	P46776	RPL27A	5.067|5.350	10.417	5.208	2	5.262|5.199	0	0	0	0	0	-16.097	0.996	0.945
VIM	P46777	RPL5	2.285|2.330	4.615	2.308	2	2.862|2.898	0	0	0	0	0	-16.097	0.801	0.95
VIM	P46778	RPL21	5.638|5.427	11.066	5.533	2	5.887|5.152	0	0	0	0	0	-16.097	1.005	0.945
VIM	P46779	RPL28	4.132|3.976	8.108	4.054	2	4.153|3.731	0	0	0	0	0	-16.072	1.03	0.937
VIM	P46781	RPS9	15.265|15.381	30.646	15.323	2	15.309|15.838	0	0	0	0	0	-16.097	0.984	0.95
VIM	P46782	RPS5	1.280|1.334	2.613	1.307	2	1.674|1.519	0	0	0	0	0	-16.097	0.819	0.95
VIM	P46783	RPS10	0.332|0.422	0.754	0.377	2	0.486|0.469	0	0	0	0	0	-16.097	0.79	0.96
VIM	P46940	IQGAP1	0.889|0.825	1.714	0.857	2	0.610|0.826	0.003	0.005	0.003	0.005	0.003	-11.247	1.207	0.848
VIM	P47914	RPL29	4.210|3.968	8.179	4.089	2	3.559|4.036	0	0	0	0	0	-15.576	1.079	0.911
VIM	P48307	TFPI2	0.276|0.185	0.461	0.23	2	0.347|0.363	0	0	0	0	0	-16.097	0.649	0.962
VIM	P48681	NES	1.581|1.397	2.977	1.489	2	1.120|1.202	0.014	0.027	0.014	0.027	0.014	-7.629	1.283	0.796
VIM	P49207	RPL34	2.408|2.437	4.845	2.423	2	2.607|2.612	0	0	0	0	0	-16.097	0.928	0.95
VIM	P49327	FASN	0.919|0.798	1.718	0.859	2	0.956|1.030	0	0	0	0	0	-16.097	0.865	0.964
VIM	P49368	CCT3	0.252|.	0.568	0.284	2	.|0.308	0	0	0	0	0	-16.097	0.92	0.968
VIM	P49411	TUFM	0.761|0.685	1.446	0.723	2	0.699|0.594	0	0	0	0	0	-15.368	1.122	0.894
VIM	P49458	SRP9	1.555|1.504	3.058	1.529	2	1.459|1.512	0	0	0	0	0	-16.06	1.029	0.938
VIM	P49748	ACADVL	0.228|0.263	0.49	0.245	2	0.306|0.240	0	0	0	0	0	-16.097	0.904	0.961
VIM	P49756	RBM25	1.219|1.256	2.475	1.237	2	1.112|0.963	0.001	0.001	0.001	0.001	0.001	-9.467	1.196	0.862
VIM	P49848	TAF6	0.246|.	0.561	0.281	2	.|0.332	0	0	0	0	0	-16.097	0.844	0.968
VIM	P50281	MMP14	0.913|1.044	1.957	0.978	2	.|.	0.277	0.528	0.277	0.528	0.277	-3.597	3.103	0.091
VIM	P50402	EMD	0.585|0.627	1.212	0.606	2	0.642|0.656	0	0	0	0	0	-16.097	0.934	0.964
VIM	P50454	SERPINH1	0.919|0.963	1.882	0.941	2	1.133|0.897	0	0	0	0	0	-16.097	0.934	0.964
VIM	P50914	RPL14	3.136|3.095	6.23	3.115	2	3.479|3.605	0	0	0	0	0	-16.097	0.88	0.95
VIM	P50991	CCT4	0.372|0.457	0.829	0.414	2	0.443|0.422	0	0	0	0	0	-16.097	0.959	0.939
VIM	P51148	RAB5C	0.496|0.468	0.964	0.482	2	0.466|0.496	0	0	0	0	0	-16.097	1.003	0.944
VIM	P51149	RAB7A	0.763|0.564	1.327	0.664	2	0.630|0.579	0.001	0.002	0.001	0.002	0.001	-16.097	1.098	0.855
VIM	P51531	SMARCA2	0.124|0.445	0.569	0.285	2	0.489|0.405	0	0	0	0	0	-16.097	0.639	0.961
VIM	P51532	SMARCA4	0.317|0.312	0.629	0.315	2	.|0.301	0	0	0	0	0	-15.973	1.045	0.94
VIM	P51608	MECP2	0.750|0.741	1.49	0.745	2	0.811|0.702	0	0	0	0	0	-16.097	0.988	0.961
VIM	P51636	CAV2	0.397|0.387	0.785	0.392	2	0.544|0.909	0	0	0	0	0	-16.097	0.558	0.964
VIM	P52272	HNRNPM	4.626|5.521	10.147	5.074	2	4.190|3.951	0.013	0.027	0.013	0.027	0.013	-12.043	1.247	0.814
VIM	P52565	ARHGDIA	0.416|0.352	0.768	0.384	2	0.409|0.388	0	0	0	0	0	-16.097	0.964	0.942
VIM	P52597	HNRNPF	0.816|0.844	1.66	0.83	2	0.974|0.950	0	0	0	0	0	-16.097	0.863	0.964
VIM	P52907	CAPZA1	0.549|0.337	0.886	0.443	2	0.300|0.321	0.013	0.027	0.013	0.027	0.013	-15.375	1.428	0.821
VIM	P53007	SLC25A1	0.349|.	0.664	0.332	2	0.336|0.287	0	0	0	0	0	-16.076	1.068	0.932
VIM	P53396	ACLY	0.283|0.278	0.562	0.281	2	0.323|0.246	0	0	0	0	0	-16.097	0.998	0.95
VIM	P53621	COPA	0.439|.	0.755	0.377	2	0.527|0.786	0	0	0	0	0	-16.097	0.587	0.968
VIM	P53999	SUB1	1.445|1.412	2.856	1.428	2	1.258|1.382	0	0	0	0	0	-14.951	1.083	0.915
VIM	P54136	RARS1	0.350|0.362	0.712	0.356	2	.|0.359	0	0	0	0	0	-16.097	0.991	0.949
VIM	P54289	CACNA2D1	1.800|1.518	3.318	1.659	2	0.959|1.293	0.027	0.027	0.027	0.027	0.027	-3.597	1.49	0.735
VIM	P55072	VCP	1.182|1.238	2.42	1.21	2	1.160|0.942	0	0	0	0	0	-12.413	1.157	0.882
VIM	P55081	MFAP1	0.338|0.412	0.75	0.375	2	0.361|0.413	0	0	0	0	0	-16.097	0.971	0.938
VIM	P55084	HADHB	0.361|0.392	0.752	0.376	2	0.562|.	0	0	0	0	0	-16.097	0.67	0.959
VIM	P55209	NAP1L1	0.377|0.408	0.785	0.392	2	0.727|0.592	0	0	0	0	0	-16.097	0.598	0.959
VIM	P55287	CDH11	0.375|0.490	0.865	0.433	2	.|.	0.013	0.027	0.013	0.027	0.013	-8.734	1.372	0.803
VIM	P55290	CDH13	0.609|0.502	1.111	0.555	2	0.203|0.164	0.73	0.999	0.73	0.999	0.73	-0.153	3.045	0.009
VIM	P55769	SNU13	2.068|2.049	4.117	2.058	2	1.967|2.225	0	0	0	0	0	-16.097	0.984	0.95
VIM	P55795	HNRNPH2	0.274|0.320	0.594	0.297	2	0.478|0.470	0	0	0	0	0	-16.097	0.626	0.961
VIM	P55884	EIF3B	0.126|0.105	0.231	0.116	2	.|.	0	0	0	0	0	-16.097	0.366	0.963
VIM	P56182	RRP1	1.566|1.598	3.164	1.582	2	1.537|1.619	0	0	0	0	0	-16.097	1.003	0.948
VIM	P56537	EIF6	1.697|2.005	3.702	1.851	2	1.603|0.941	0.027	0.027	0.027	0.027	0.027	-3.597	1.507	0.65
VIM	P58876	H2BC5	16.957|16.396	33.353	16.676	2	20.371|19.536	0	0	0	0	0	-16.097	0.836	0.95
VIM	P59998	ARPC4	0.944|0.818	1.761	0.881	2	0.815|0.779	0	0	0	0	0	-15.935	1.105	0.884
VIM	P60660	MYL6	1.517|1.513	3.031	1.515	2	1.498|1.529	0	0	0	0	0	-16.097	1.001	0.95
VIM	P60709	ACTB	1.772|1.705	3.477	1.738	2	1.632|1.594	0	0	0	0	0	-15.342	1.078	0.916
VIM	P60842	EIF4A1	1.425|1.477	2.902	1.451	2	1.414|1.675	0	0	0	0	0	-16.097	0.943	0.95
VIM	P60866	RPS20	1.806|1.735	3.541	1.771	2	1.932|1.892	0	0	0	0	0	-16.097	0.926	0.95
VIM	P60981	DSTN	1.617|1.680	3.297	1.649	2	1.842|1.434	0	0	0	0	0	-16.097	1.014	0.942
VIM	P61026	RAB10	0.214|0.228	0.442	0.221	2	0.205|0.266	0	0	0	0	0	-16.097	0.946	0.962
VIM	P61158	ACTR3	1.119|0.910	2.029	1.014	2	0.585|0.855	0.027	0.027	0.027	0.027	0.027	-3.597	1.435	0.752
VIM	P61160	ACTR2	0.810|0.811	1.621	0.81	2	0.490|0.609	0.027	0.027	0.027	0.027	0.027	-3.597	1.484	0.65
VIM	P61204	ARF3	0.280|0.542	0.822	0.411	2	0.261|0.560	0.013	0.027	0.013	0.027	0.013	-16.097	1.076	0.832
VIM	P61224	RAP1B	.|0.465	0.78	0.39	2	0.476|0.208	0.013	0.027	0.013	0.027	0.013	-16.096	1.241	0.841
VIM	P61247	RPS3A	10.467|10.691	21.158	10.579	2	11.988|12.114	0	0	0	0	0	-16.097	0.878	0.95
VIM	P61254	RPL26	.|0.315	0.63	0.315	2	0.297|0.377	0	0	0	0	0	-16.097	0.941	0.969
VIM	P61313	RPL15	2.608|2.947	5.554	2.777	2	3.094|3.328	0	0	0	0	0	-16.097	0.865	0.95
VIM	P61353	RPL27	5.811|5.310	11.121	5.561	2	6.122|5.829	0	0	0	0	0	-16.097	0.931	0.95
VIM	P61513	RPL37A	1.016|1.053	2.068	1.034	2	0.890|1.189	0	0	0	0	0	-16.097	1.005	0.945
VIM	P61586	RHOA	0.554|0.543	1.097	0.549	2	0.556|.	0	0	0	0	0	-16.097	0.987	0.964
VIM	P61956	SUMO2	0.993|1.121	2.115	1.057	2	1.349|1.497	0	0	0	0	0	-16.097	0.744	0.964
VIM	P62081	RPS7	1.790|1.882	3.672	1.836	2	2.163|2.130	0	0	0	0	0	-16.097	0.855	0.95
VIM	P62241	RPS8	13.917|13.848	27.765	13.882	2	14.236|14.334	0	0	0	0	0	-16.097	0.972	0.95
VIM	P62244	RPS15A	1.657|2.236	3.893	1.946	2	2.930|2.075	0	0	0	0	0	-16.097	0.789	0.95
VIM	P62249	RPS16	4.552|4.466	9.018	4.509	2	4.495|4.794	0	0	0	0	0	-16.097	0.971	0.95
VIM	P62258	YWHAE	0.396|0.431	0.827	0.414	2	0.392|0.450	0	0	0	0	0	-16.097	0.984	0.947
VIM	P62263	RPS14	1.824|1.656	3.48	1.74	2	2.173|2.033	0	0	0	0	0	-16.097	0.828	0.95
VIM	P62266	RPS23	3.158|3.423	6.581	3.291	2	3.550|3.977	0	0	0	0	0	-16.097	0.876	0.95
VIM	P62269	RPS18	3.452|3.826	7.278	3.639	2	3.761|3.685	0	0	0	0	0	-16.097	0.978	0.943
VIM	P62277	RPS13	3.098|3.462	6.561	3.28	2	3.582|3.836	0	0	0	0	0	-16.097	0.885	0.95
VIM	P62280	RPS11	3.568|3.609	7.177	3.588	2	3.827|3.604	0	0	0	0	0	-16.097	0.966	0.95
VIM	P62304	SNRPE	0.529|0.516	1.045	0.523	2	0.497|0.532	0	0	0	0	0	-16.096	1.016	0.944
VIM	P62306	SNRPF	0.651|0.650	1.302	0.651	2	0.394|0.617	0.016	0.017	0.016	0.017	0.016	-4.159	1.32	0.781
VIM	P62314	SNRPD1	0.885|0.863	1.747	0.874	2	0.817|0.943	0	0	0	0	0	-16.097	0.995	0.949
VIM	P62316	SNRPD2	0.928|0.960	1.888	0.944	2	0.865|0.940	0	0	0	0	0	-15.895	1.047	0.932
VIM	P62318	SNRPD3	0.568|0.595	1.162	0.581	2	0.607|0.631	0	0	0	0	0	-16.097	0.939	0.961
VIM	P62330	ARF6	0.263|0.307	0.57	0.285	2	0.332|0.293	0	0	0	0	0	-16.097	0.914	0.961
VIM	P62424	RPL7A	3.621|3.966	7.587	3.794	2	5.029|4.809	0	0	0	0	0	-16.097	0.771	0.95
VIM	P62491	RAB11A	0.338|.	0.653	0.326	2	.|0.276	0	0	0	0	0	-14.418	1.184	0.906
VIM	P62701	RPS4X	4.501|4.370	8.871	4.436	2	4.636|4.636	0	0	0	0	0	-16.097	0.957	0.95
VIM	P62750	RPL23A	1.935|1.724	3.659	1.83	2	2.005|2.274	0	0	0	0	0	-16.097	0.857	0.95
VIM	P62753	RPS6	8.571|15.181	23.752	11.876	2	17.195|16.172	0	0	0	0	0	-16.097	0.712	0.95
VIM	P62805	H4C1	37.070|32.747	69.817	34.909	2	39.451|36.953	0	0	0	0	0	-16.097	0.914	0.95
VIM	P62826	RAN	0.569|0.588	1.157	0.578	2	0.449|0.515	0	0	0	0	0	-11.76	1.204	0.889
VIM	P62829	RPL23	2.433|2.565	4.998	2.499	2	2.523|2.508	0	0	0	0	0	-16.097	0.993	0.946
VIM	P62841	RPS15	1.792|2.166	3.958	1.979	2	1.939|2.181	0	0	0	0	0	-16.097	0.962	0.936
VIM	P62847	RPS24	2.990|2.429	5.419	2.71	2	3.641|3.830	0	0	0	0	0	-16.097	0.726	0.95
VIM	P62851	RPS25	2.748|2.751	5.499	2.75	2	3.024|3.213	0	0	0	0	0	-16.097	0.882	0.95
VIM	P62854	RPS26	1.874|2.118	3.993	1.996	2	2.110|2.351	0	0	0	0	0	-16.097	0.896	0.95
VIM	P62879	GNB2	0.682|0.760	1.442	0.721	2	0.340|0.561	0.027	0.027	0.027	0.027	0.027	-3.597	1.65	0.712
VIM	P62888	RPL30	2.723|2.802	5.525	2.762	2	3.091|3.082	0	0	0	0	0	-16.097	0.895	0.95
VIM	P62891	RPL39	1.289|1.093	2.382	1.191	2	1.210|1.449	0	0	0	0	0	-16.097	0.9	0.964
VIM	P62899	RPL31	7.155|1.053	8.208	4.104	2	1.421|8.680	0.013	0.027	0.013	0.027	0.013	-16.097	1.169	0.826
VIM	P62906	RPL10A	3.431|3.904	7.335	3.668	2	4.603|4.207	0	0	0	0	0	-16.097	0.833	0.95
VIM	P62910	RPL32	4.386|4.107	8.492	4.246	2	4.375|4.522	0	0	0	0	0	-16.097	0.955	0.95
VIM	P62913	RPL11	4.222|3.942	8.164	4.082	2	4.244|4.423	0	0	0	0	0	-16.097	0.942	0.95
VIM	P62917	RPL8	3.072|3.171	6.242	3.121	2	3.704|3.909	0	0	0	0	0	-16.097	0.82	0.95
VIM	P62937	PPIA	2.209|2.046	4.254	2.127	2	2.042|2.141	0	0	0	0	0	-16.097	1.017	0.934
VIM	P62979	RPS27A	4.906|4.955	9.861	4.93	2	5.228|5.142	0	0	0	0	0	-16.097	0.951	0.95
VIM	P62995	TRA2B	0.296|.	0.611	0.305	2	0.312|.	0	0	0	0	0	-16.097	0.978	0.969
VIM	P63104	YWHAZ	2.169|2.001	4.17	2.085	2	1.297|1.361	0.027	0.027	0.027	0.027	0.027	-3.597	1.57	0.65
VIM	P63165	SUMO1	0.879|0.837	1.716	0.858	2	0.940|1.058	0	0	0	0	0	-16.097	0.86	0.964
VIM	P63167	DYNLL1	0.824|0.779	1.603	0.801	2	0.724|0.749	0	0	0	0	0	-15.403	1.088	0.911
VIM	P63173	RPL38	1.409|1.508	2.917	1.458	2	2.129|1.930	0	0	0	0	0	-16.097	0.719	0.95
VIM	P63241	EIF5A	0.417|0.456	0.874	0.437	2	0.460|0.498	0	0	0	0	0	-16.097	0.913	0.962
VIM	P63244	RACK1	0.716|0.735	1.451	0.725	2	0.844|1.109	0	0	0	0	0	-16.097	0.75	0.964
VIM	P63261	ACTG1	10.771|10.773	21.544	10.772	2	9.380|9.848	0	0	0	0	0	-12.898	1.121	0.905
VIM	P67809	YBX1	.|0.428	0.743	0.372	2	0.687|0.470	0	0	0	0	0	-16.097	0.654	0.968
VIM	P68032	ACTC1	2.789|2.560	5.349	2.675	2	2.754|2.470	0	0	0	0	0	-16.097	1.026	0.931
VIM	P68104	EEF1A1	5.709|6.280	11.988	5.994	2	5.451|6.258	0	0	0	0	0	-16.097	1.026	0.928
VIM	P68363	TUBA1B	6.583|7.065	13.648	6.824	2	7.685|7.073	0	0	0	0	0	-16.097	0.926	0.95
VIM	P68371	TUBB4B	1.664|1.721	3.386	1.693	2	1.925|1.807	0	0	0	0	0	-16.097	0.908	0.95
VIM	P68431	H3C1	22.514|21.532	44.046	22.023	2	22.295|21.754	0	0	0	0	0	-16.097	1	0.945
VIM	P69905	HBA2	4.142|4.420	8.562	4.281	2	3.350|3.936	0.001	0.001	0.001	0.001	0.001	-11.829	1.179	0.859
VIM	P82914	MRPS15	0.791|0.768	1.558	0.779	2	0.996|0.947	0	0	0	0	0	-16.097	0.802	0.964
VIM	P83111	LACTB	0.872|0.774	1.646	0.823	2	.|0.571	0.027	0.027	0.027	0.027	0.027	-3.597	1.442	0.65
VIM	P83731	RPL24	4.413|4.437	8.849	4.425	2	4.907|4.999	0	0	0	0	0	-16.097	0.893	0.95
VIM	P84090	ERH	1.974|1.803	3.776	1.888	2	2.106|1.889	0	0	0	0	0	-16.097	0.947	0.95
VIM	P84098	RPL19	6.944|6.800	13.744	6.872	2	6.703|6.982	0	0	0	0	0	-16.097	1.005	0.948
VIM	P98160	HSPG2	3.947|4.114	8.061	4.03	2	3.810|3.649	0	0	0	0	0	-15.303	1.081	0.914
VIM	Q00325	SLC25A3	0.558|0.381	0.939	0.469	2	0.766|0.455	0	0	0	0	0	-16.097	0.795	0.962
VIM	Q00610	CLTC	2.354|2.371	4.726	2.363	2	2.271|2.321	0	0	0	0	0	-15.941	1.029	0.94
VIM	Q00839	HNRNPU	1.539|1.412	2.951	1.475	2	0.861|1.044	0.027	0.027	0.027	0.027	0.027	-3.597	1.556	0.735
VIM	Q01081	U2AF1	0.509|0.338	0.847	0.424	2	0.604|0.572	0	0	0	0	0	-16.097	0.721	0.964
VIM	Q01130	SRSF2	0.346|.	0.662	0.331	2	.|.	0	0	0	0	0	-16.097	1.049	0.918
VIM	Q01813	PFKP	0.702|0.792	1.494	0.747	2	0.774|0.816	0	0	0	0	0	-16.097	0.939	0.959
VIM	Q01831	XPC	1.426|1.435	2.861	1.431	2	1.662|1.644	0	0	0	0	0	-16.097	0.866	0.95
VIM	Q02241	KIF23	0.807|0.784	1.591	0.795	2	0.731|0.619	0	0	0	0	0	-11.271	1.182	0.884
VIM	Q02543	RPL18A	5.825|5.360	11.185	5.592	2	5.766|5.517	0	0	0	0	0	-16.097	0.992	0.942
VIM	Q02878	RPL6	6.339|6.241	12.58	6.29	2	6.451|6.387	0	0	0	0	0	-16.097	0.98	0.95
VIM	Q02880	TOP2B	0.792|0.586	1.378	0.689	2	0.606|0.829	0	0	0	0	0	-16.097	0.972	0.913
VIM	Q02978	SLC25A11	.|0.436	0.751	0.376	2	.|0.327	0	0.001	0	0.001	0	-16.097	1.148	0.864
VIM	Q03135	CAV1	5.627|5.810	11.438	5.719	2	4.966|6.630	0	0	0	0	0	-16.097	0.997	0.948
VIM	Q03188	CENPC	0.680|0.730	1.41	0.705	2	0.724|0.711	0	0	0	0	0	-16.097	0.982	0.947
VIM	Q03252	LMNB2	0.517|0.334	0.851	0.425	2	0.464|.	0	0	0	0	0	-16.097	0.916	0.924
VIM	Q03405	PLAUR	0.251|0.275	0.525	0.263	2	.|.	0	0	0	0	0	-16.097	0.833	0.963
VIM	Q03701	CEBPZ	1.695|1.668	3.363	1.681	2	1.810|1.821	0	0	0	0	0	-16.097	0.926	0.964
VIM	Q04446	GBE1	0.716|0.548	1.264	0.632	2	0.587|0.586	0	0	0	0	0	-16.097	1.078	0.879
VIM	Q04721	NOTCH2	0.401|0.404	0.806	0.403	2	.|.	0.027	0.027	0.027	0.027	0.027	-3.597	1.278	0.54
VIM	Q04837	SSBP1	0.341|0.387	0.728	0.364	2	.|0.405	0	0	0	0	0	-16.097	0.9	0.963
VIM	Q04917	YWHAH	0.286|0.241	0.527	0.263	2	0.262|.	0	0	0	0	0	-16.097	1.005	0.936
VIM	Q05519	SRSF11	1.628|1.623	3.252	1.626	2	1.585|1.445	0	0	0	0	0	-14.88	1.074	0.922
VIM	Q06033	ITIH3	0.718|0.748	1.466	0.733	2	0.753|0.621	0	0	0	0	0	-15.599	1.072	0.922
VIM	Q06830	PRDX1	0.869|0.881	1.75	0.875	2	0.647|0.867	0	0	0	0	0	-11.118	1.168	0.89
VIM	Q07020	RPL18	3.892|4.031	7.923	3.961	2	4.766|4.635	0	0	0	0	0	-16.097	0.843	0.95
VIM	Q07065	CKAP4	1.974|2.147	4.122	2.061	2	1.774|1.799	0	0	0	0	0	-13.628	1.154	0.87
VIM	Q07954	LRP1	1.871|1.922	3.792	1.896	2	.|0.622	0.027	0.027	0.027	0.027	0.027	-3.597	3.049	0.485
VIM	Q08945	SSRP1	1.669|1.809	3.478	1.739	2	2.076|1.945	0	0	0	0	0	-16.097	0.866	0.95
VIM	Q09028	RBBP4	1.062|1.059	2.121	1.06	2	0.999|0.861	0	0	0	0	0	-11.777	1.143	0.896
VIM	Q09666	AHNAK	2.052|1.722	3.774	1.887	2	1.494|1.568	0.013	0.027	0.013	0.027	0.013	-12.652	1.233	0.816
VIM	Q10588	BST1	1.143|1.135	2.278	1.139	2	0.457|0.389	0.027	0.027	0.027	0.027	0.027	-3.597	2.702	0.65
VIM	Q12788	TBL3	1.180|1.289	2.469	1.234	2	1.289|1.503	0	0	0	0	0	-16.097	0.887	0.964
VIM	Q12797	ASPH	0.493|0.554	1.046	0.523	2	.|0.553	0	0	0	0	0	-16.097	0.946	0.95
VIM	Q12824	SMARCB1	0.340|.	0.655	0.328	2	0.237|.	0.002	0.004	0.002	0.004	0.002	-9.485	1.382	0.852
VIM	Q12884	FAP	3.124|2.822	5.946	2.973	2	0.724|0.685	1	1	1	1	1	8.35	4.224	0
VIM	Q13085	ACACA	6.745|6.482	13.227	6.613	2	6.725|6.493	0	0	0	0	0	-16.097	1.001	0.946
VIM	Q13162	PRDX4	0.193|0.335	0.528	0.264	2	0.171|0.483	0	0	0	0	0	-16.097	0.917	0.916
VIM	Q13200	PSMD2	0.434|0.374	0.809	0.404	2	0.417|0.253	0	0.001	0	0.001	0	-13.918	1.245	0.863
VIM	Q13243	SRSF5	0.412|0.483	0.895	0.448	2	0.577|0.429	0	0	0	0	0	-16.097	0.9	0.962
VIM	Q13247	SRSF6	0.414|0.469	0.883	0.442	2	0.432|0.298	0	0.001	0	0.001	0	-13.711	1.231	0.868
VIM	Q13263	TRIM28	0.178|.	0.494	0.247	2	.|.	0	0	0	0	0	-16.097	0.783	0.969
VIM	Q13310	PABPC4	0.343|0.357	0.699	0.35	2	0.601|0.621	0	0	0	0	0	-16.097	0.573	0.967
VIM	Q13409	DYNC1I2	.|0.324	0.639	0.32	2	.|.	0	0	0	0	0	-16.097	1.014	0.967
VIM	Q13427	PPIG	0.740|0.894	1.633	0.817	2	0.795|0.875	0	0	0	0	0	-16.097	0.979	0.93
VIM	Q13428	TCOF1	1.930|1.910	3.84	1.92	2	1.718|1.831	0	0	0	0	0	-14.755	1.082	0.917
VIM	Q13454	TUSC3	.|0.329	0.645	0.322	2	.|0.279	0	0	0	0	0	-14.725	1.153	0.914
VIM	Q13501	SQSTM1	1.147|1.049	2.196	1.098	2	1.059|0.925	0	0	0	0	0	-15.26	1.109	0.895
VIM	Q13509	TUBB3	0.411|0.438	0.849	0.425	2	0.418|0.486	0	0	0	0	0	-16.097	0.942	0.96
VIM	Q13523	PRP4K	1.223|1.124	2.346	1.173	2	1.226|1.214	0	0	0	0	0	-16.097	0.962	0.95
VIM	Q13557	CAMK2D	0.325|.	0.64	0.32	2	0.509|0.315	0	0	0	0	0	-16.097	0.799	0.969
VIM	Q13573	SNW1	0.806|0.707	1.513	0.756	2	0.728|0.660	0	0	0	0	0	-16.011	1.091	0.9
VIM	Q13595	TRA2A	0.247|.	0.562	0.281	2	0.347|0.262	0	0	0	0	0	-16.097	0.931	0.968
VIM	Q13601	KRR1	.|0.269	0.584	0.292	2	0.187|0.230	0	0	0	0	0	-11.234	1.408	0.899
VIM	Q13740	ALCAM	0.837|0.752	1.589	0.795	2	0.230|.	0.998	1	0.998	1	0.998	5.737	3.46	0
VIM	Q13823	GNL2	0.987|1.126	2.112	1.056	2	1.167|1.094	0	0	0	0	0	-16.097	0.935	0.964
VIM	Q14137	BOP1	1.871|1.978	3.848	1.924	2	1.842|1.959	0	0	0	0	0	-16.097	1.013	0.939
VIM	Q14141	SEPTIN6	0.286|0.333	0.619	0.31	2	0.311|0.285	0	0	0	0	0	-16.097	1.04	0.929
VIM	Q14192	FHL2	0.276|.	0.591	0.296	2	0.246|0.297	0	0	0	0	0	-16.059	1.093	0.967
VIM	Q14204	DYNC1H1	0.579|0.472	1.051	0.526	2	0.326|0.713	0	0	0	0	0	-16.097	1.091	0.896
VIM	Q14254	FLOT2	0.374|0.364	0.738	0.369	2	.|0.326	0	0	0	0	0	-14.735	1.133	0.915
VIM	Q14257	RCN2	0.470|0.339	0.81	0.405	2	0.627|0.503	0	0	0	0	0	-16.097	0.721	0.961
VIM	Q14315	FLNC	1.066|0.800	1.867	0.933	2	1.336|1.268	0	0	0	0	0	-16.097	0.717	0.964
VIM	Q14498	RBM39	2.115|2.051	4.166	2.083	2	2.093|2.076	0	0	0	0	0	-16.097	0.999	0.948
VIM	Q14517	FAT1	0.435|0.390	0.825	0.413	2	0.182|.	0.027	0.027	0.027	0.027	0.027	-3.597	2.268	0.472
VIM	Q14520	HABP2	0.404|.	0.72	0.36	2	0.136|.	0.495	0.989	0.495	0.989	0.495	-3.597	2.647	0.07
VIM	Q14669	TRIP12	0.847|0.350	1.197	0.598	2	0.820|0.794	0	0	0	0	0	-16.097	0.742	0.937
VIM	Q14677	CLINT1	0.254|.	0.569	0.285	2	.|.	0	0	0	0	0	-16.097	0.903	0.969
VIM	Q14683	SMC1A	1.342|1.278	2.62	1.31	2	1.149|1.440	0	0	0	0	0	-16.097	1.018	0.939
VIM	Q14684	RRP1B	1.132|0.872	2.004	1.002	2	1.204|1.132	0	0	0	0	0	-16.097	0.858	0.964
VIM	Q14690	PDCD11	0.397|0.409	0.806	0.403	2	0.501|0.528	0	0	0	0	0	-16.097	0.784	0.964
VIM	Q14692	BMS1	1.258|1.218	2.476	1.238	2	1.424|1.355	0	0	0	0	0	-16.097	0.891	0.964
VIM	Q14697	GANAB	1.018|1.121	2.139	1.069	2	1.028|1.022	0	0	0	0	0	-16.097	1.043	0.92
VIM	Q14764	MVP	0.985|0.871	1.856	0.928	2	1.058|1.046	0	0	0	0	0	-16.097	0.882	0.964
VIM	Q14766	LTBP1	1.799|1.755	3.554	1.777	2	1.569|1.187	0.027	0.027	0.027	0.027	0.027	-3.597	1.302	0.762
VIM	Q14767	LTBP2	3.575|4.256	7.832	3.916	2	3.287|3.968	0	0	0	0	0	-16.097	1.084	0.886
VIM	Q14956	GPNMB	0.962|0.966	1.928	0.964	2	0.822|0.710	0.023	0.027	0.023	0.027	0.023	-3.9	1.262	0.773
VIM	Q14974	KPNB1	0.404|0.531	0.935	0.467	2	0.352|0.521	0	0	0	0	0	-16.097	1.09	0.89
VIM	Q14980	NUMA1	2.407|2.125	4.532	2.266	2	2.061|3.096	0	0	0	0	0	-16.097	0.897	0.95
VIM	Q15019	SEPTIN2	.|0.284	0.599	0.299	2	0.311|0.331	0	0	0	0	0	-16.097	0.934	0.969
VIM	Q15029	EFTUD2	1.689|1.857	3.546	1.773	2	1.797|1.779	0	0	0	0	0	-16.097	0.992	0.94
VIM	Q15050	RRS1	0.980|1.058	2.038	1.019	2	1.030|1.104	0	0	0	0	0	-16.097	0.956	0.964
VIM	Q15061	WDR43	2.037|1.810	3.847	1.924	2	1.699|2.138	0	0	0	0	0	-16.097	1.009	0.931
VIM	Q15111	PLCL1	1.761|1.772	3.533	1.767	2	1.339|2.036	0	0	0	0	0	-15.075	1.07	0.925
VIM	Q15149	PLEC	10.455|10.637	21.091	10.546	2	7.442|6.714	0.027	0.027	0.027	0.027	0.027	-3.597	1.492	0.211
VIM	Q15185	PTGES3	0.969|0.993	1.962	0.981	2	1.518|1.282	0	0	0	0	0	-16.097	0.703	0.964
VIM	Q15262	PTPRK	0.495|0.524	1.018	0.509	2	0.241|0.151	0.177	0.327	0.177	0.327	0.177	-3.597	2.665	0.12
VIM	Q15269	PWP2	0.993|1.112	2.105	1.052	2	1.036|0.982	0	0	0	0	0	-16.097	1.044	0.915
VIM	Q15287	RNPS1	0.824|0.828	1.652	0.826	2	1.054|0.970	0	0	0	0	0	-16.097	0.817	0.964
VIM	Q15365	PCBP1	1.670|1.772	3.442	1.721	2	1.651|1.674	0	0	0	0	0	-16.092	1.035	0.932
VIM	Q15366	PCBP2	0.683|0.910	1.593	0.797	2	0.742|0.930	0	0	0	0	0	-16.097	0.959	0.919
VIM	Q15397	PUM3	1.133|0.761	1.895	0.947	2	0.869|0.862	0.013	0.027	0.013	0.027	0.013	-16.097	1.095	0.834
VIM	Q15582	TGFBI	2.353|1.936	4.289	2.145	2	1.060|1.194	0.027	0.027	0.027	0.027	0.027	-3.597	1.906	0.762
VIM	Q15773	MLF2	0.499|0.509	1.008	0.504	2	0.379|0.773	0	0	0	0	0	-16.097	0.931	0.96
VIM	Q16352	INA	1.051|0.400	1.451	0.725	2	0.913|0.849	0	0	0	0	0	-16.097	0.824	0.873
VIM	Q16658	FSCN1	0.504|.	0.819	0.41	2	0.468|0.461	0	0	0	0	0	-16.097	0.882	0.938
VIM	Q16891	IMMT	0.361|0.402	0.763	0.381	2	0.226|0.291	0.015	0.027	0.015	0.027	0.015	-5.849	1.488	0.789
VIM	Q2NL82	TSR1	0.550|0.521	1.071	0.536	2	0.425|0.399	0.004	0.007	0.004	0.007	0.004	-8.772	1.3	0.846
VIM	Q2TB10	ZNF800	0.896|0.812	1.708	0.854	2	0.691|0.812	0	0	0	0	0	-14.63	1.14	0.879
VIM	Q3KQU3	MAP7D1	0.390|0.284	0.674	0.337	2	0.296|0.313	0	0	0	0	0	-16.097	1.106	0.891
VIM	Q3YEC7	RABL6	0.730|0.742	1.472	0.736	2	0.971|0.958	0	0	0	0	0	-16.097	0.763	0.964
VIM	Q49A26	GLYR1	0.962|0.801	1.762	0.881	2	0.984|0.971	0	0	0	0	0	-16.097	0.902	0.964
VIM	Q4G0J3	LARP7	0.554|0.616	1.17	0.585	2	0.661|0.470	0	0	0	0	0	-16.097	1.05	0.923
VIM	Q53HL2	CDCA8	0.241|0.222	0.462	0.231	2	0.255|0.239	0	0	0	0	0	-16.097	0.935	0.961
VIM	Q5JTH9	RRP12	4.344|4.270	8.614	4.307	2	4.166|4.096	0	0	0	0	0	-15.828	1.043	0.934
VIM	Q5KU26	COLEC12	0.670|0.639	1.309	0.655	2	.|.	0.027	0.027	0.027	0.027	0.027	-3.597	2.076	0.54
VIM	Q5QJE6	DNTTIP2	1.082|1.266	2.348	1.174	2	1.241|1.245	0	0	0	0	0	-16.097	0.945	0.947
VIM	Q5SSJ5	HP1BP3	1.479|1.333	2.812	1.406	2	1.364|1.423	0	0	0	0	0	-16.097	1.009	0.933
VIM	Q5SY16	NOL9	3.023|2.755	5.778	2.889	2	2.288|1.572	0.027	0.027	0.027	0.027	0.027	-3.597	1.523	0.211
VIM	Q5T280	SPOUT1	0.404|0.306	0.71	0.355	2	0.448|0.423	0	0	0	0	0	-16.097	0.816	0.96
VIM	Q5T2N8	ATAD3C	0.493|0.487	0.98	0.49	2	0.498|0.461	0	0	0	0	0	-16.064	1.021	0.944
VIM	Q5T3I0	GPATCH4	0.460|.	0.776	0.388	2	.|0.337	0.002	0.005	0.002	0.005	0.002	-16.097	1.15	0.851
VIM	Q5TEC6	H3-7	8.178|7.404	15.582	7.791	2	8.678|7.955	0	0	0	0	0	-16.097	0.938	0.95
VIM	Q5VTL8	PRPF38B	0.359|0.305	0.664	0.332	2	0.380|0.357	0	0	0	0	0	-16.097	0.901	0.963
VIM	Q66PJ3	ARL6IP4	0.324|.	0.639	0.319	2	0.648|0.535	0	0	0	0	0	-16.097	0.543	0.968
VIM	Q68CP9	ARID2	0.858|0.848	1.706	0.853	2	0.944|0.917	0	0	0	0	0	-16.097	0.917	0.964
VIM	Q6DD88	ATL3	0.424|0.612	1.036	0.518	2	0.522|0.600	0	0	0	0	0	-16.097	0.926	0.927
VIM	Q6DKI1	RPL7L1	2.407|2.085	4.493	2.246	2	2.055|1.838	0.004	0.008	0.004	0.008	0.004	-14.881	1.156	0.845
VIM	Q6DN03	H2BC20P	3.852|3.717	7.569	3.784	2	3.839|4.140	0	0	0	0	0	-16.097	0.949	0.95
VIM	Q6EMK4	VASN	0.624|0.443	1.067	0.534	2	.|.	0.027	0.027	0.027	0.027	0.027	-3.597	1.692	0.54
VIM	Q6NW34	NEPRO	0.683|0.624	1.307	0.653	2	0.852|0.801	0	0	0	0	0	-16.097	0.791	0.959
VIM	Q6NZI2	CAVIN1	15.125|14.966	30.091	15.046	2	13.491|14.393	0	0	0	0	0	-14.841	1.08	0.919
VIM	Q6P2Q9	PRPF8	2.478|2.509	4.987	2.493	2	2.599|2.432	0	0	0	0	0	-16.097	0.992	0.95
VIM	Q6PK04	CCDC137	0.409|0.481	0.89	0.445	2	0.492|.	0	0	0	0	0	-16.097	0.904	0.96
VIM	Q6RFH5	WDR74	0.724|0.763	1.487	0.743	2	0.613|0.659	0	0	0	0	0	-12.741	1.17	0.887
VIM	Q6SJ93	FAM111B	0.409|0.257	0.666	0.333	2	0.295|0.386	0	0	0	0	0	-16.097	0.987	0.901
VIM	Q6UVK1	CSPG4	1.455|1.389	2.844	1.422	2	.|.	1	1	1	1	1	8.77	4.51	0
VIM	Q6UVY6	MOXD1	0.534|0.604	1.138	0.569	2	0.299|0.242	0.027	0.027	0.027	0.027	0.027	-3.597	2.113	0.509
VIM	Q6YHK3	CD109	1.887|1.519	3.406	1.703	2	0.841|0.739	0.027	0.027	0.027	0.027	0.027	-3.597	2.159	0.497
VIM	Q71UM5	RPS27L	1.291|1.302	2.592	1.296	2	1.390|1.321	0	0	0	0	0	-16.097	0.956	0.964
VIM	Q76M96	CCDC80	.|0.259	0.575	0.287	2	.|0.192	0	0	0	0	0	-9.993	1.496	0.892
VIM	Q7KZF4	SND1	0.418|0.261	0.679	0.339	2	0.370|0.372	0	0	0	0	0	-16.097	0.915	0.924
VIM	Q7L014	DDX46	0.600|0.362	0.962	0.481	2	0.428|0.558	0	0	0	0	0	-16.097	0.984	0.887
VIM	Q7Z6E9	RBBP6	0.509|0.420	0.929	0.465	2	0.667|0.597	0	0	0	0	0	-16.097	0.736	0.959
VIM	Q86U86	PBRM1	2.294|2.056	4.35	2.175	2	2.126|2.078	0	0	0	0	0	-16.097	1.035	0.921
VIM	Q8IUX7	AEBP1	0.505|0.533	1.038	0.519	2	0.417|0.428	0	0	0	0	0	-11.787	1.228	0.877
VIM	Q8IVF2	AHNAK2	0.232|0.317	0.549	0.274	2	.|0.278	0	0	0	0	0	-16.097	0.986	0.926
VIM	Q8IWA0	WDR75	1.279|1.104	2.383	1.192	2	1.283|1.389	0	0	0	0	0	-16.097	0.893	0.964
VIM	Q8IWX8	CHERP	0.879|0.964	1.843	0.922	2	0.847|0.826	0	0	0	0	0	-15.482	1.102	0.897
VIM	Q8IX01	SUGP2	0.228|0.257	0.485	0.242	2	0.279|0.238	0	0	0	0	0	-16.097	0.941	0.962
VIM	Q8IY81	FTSJ3	2.697|2.717	5.415	2.707	2	3.163|2.946	0	0	0	0	0	-16.097	0.887	0.95
VIM	Q8IYB3	SRRM1	1.667|1.684	3.351	1.675	2	1.851|1.707	0	0	0	0	0	-16.097	0.942	0.95
VIM	Q8IZL8	PELP1	2.521|2.418	4.94	2.47	2	2.637|2.729	0	0	0	0	0	-16.097	0.921	0.95
VIM	Q8IZT6	ASPM	0.264|.	0.579	0.29	2	.|0.301	0	0	0	0	0	-16.097	0.961	0.968
VIM	Q8N436	CPXM2	0.281|.	0.596	0.298	2	.|.	0	0	0	0	0	-16.097	0.945	0.969
VIM	Q8N474	SFRP1	0.420|0.467	0.887	0.443	2	0.347|.	0.001	0.002	0.001	0.002	0.001	-11.944	1.278	0.857
VIM	Q8N9T8	KRI1	0.809|0.863	1.672	0.836	2	0.454|0.896	0.016	0.027	0.016	0.027	0.016	-5.073	1.31	0.779
VIM	Q8N9Z2	CCDC71L	0.334|0.332	0.666	0.333	2	0.395|0.336	0	0	0	0	0	-16.097	0.914	0.96
VIM	Q8NAV1	PRPF38A	0.545|0.387	0.931	0.466	2	0.465|0.536	0	0	0	0	0	-16.097	0.933	0.93
VIM	Q8NE71	ABCF1	4.033|4.073	8.106	4.053	2	3.832|3.492	0	0	0	0	0	-13.752	1.108	0.909
VIM	Q8NEJ9	NGDN	0.322|0.324	0.646	0.323	2	0.371|0.393	0	0	0	0	0	-16.097	0.846	0.96
VIM	Q8NI36	WDR36	1.073|1.260	2.333	1.167	2	1.032|1.229	0	0	0	0	0	-16.097	1.036	0.91
VIM	Q8TAQ2	SMARCC2	1.372|1.189	2.562	1.281	2	1.451|1.564	0	0	0	0	0	-16.097	0.85	0.95
VIM	Q8TCJ2	STT3B	2.404|2.418	4.822	2.411	2	2.300|2.320	0	0	0	0	0	-15.7	1.044	0.934
VIM	Q8TDD1	DDX54	1.203|1.097	2.3	1.15	2	1.306|1.110	0	0	0	0	0	-16.097	0.955	0.964
VIM	Q8TDN6	BRIX1	2.061|2.123	4.184	2.092	2	2.057|2.106	0	0	0	0	0	-16.097	1.005	0.946
VIM	Q8TED0	UTP15	1.601|1.850	3.452	1.726	2	1.431|1.872	0	0	0	0	0	-16.097	1.055	0.907
VIM	Q8TF66	LRRC15	1.845|1.704	3.55	1.775	2	1.531|1.933	0	0	0	0	0	-16.097	1.032	0.93
VIM	Q8WTT2	NOC3L	2.040|2.045	4.085	2.043	2	2.023|2.069	0	0	0	0	0	-16.097	0.998	0.95
VIM	Q8WUA2	PPIL4	0.349|.	0.664	0.332	2	0.464|0.350	0	0	0	0	0	-16.097	0.824	0.968
VIM	Q8WUJ3	CEMIP	0.244|0.380	0.624	0.312	2	.|.	0	0.001	0	0.001	0	-16.097	0.99	0.866
VIM	Q8WUM4	PDCD6IP	1.163|1.223	2.387	1.193	2	0.975|1.197	0	0	0	0	0	-14.749	1.105	0.904
VIM	Q8WWI1	LMO7	0.359|0.422	0.781	0.391	2	0.267|.	0.013	0.027	0.013	0.027	0.013	-8.156	1.463	0.8
VIM	Q8WWQ0	PHIP	0.535|0.298	0.832	0.416	2	0.627|0.456	0	0	0	0	0	-16.097	0.778	0.961
VIM	Q8WXA9	SREK1	0.477|0.469	0.946	0.473	2	0.491|0.613	0	0	0	0	0	-16.097	0.862	0.961
VIM	Q8WYP5	AHCTF1	0.623|0.326	0.949	0.474	2	0.497|0.505	0	0	0	0	0	-16.097	0.947	0.876
VIM	Q92572	AP3S1	1.225|1.175	2.4	1.2	2	1.088|1.211	0	0	0	0	0	-15.962	1.046	0.931
VIM	Q92743	HTRA1	1.614|1.263	2.877	1.439	2	0.911|0.914	0.027	0.027	0.027	0.027	0.027	-3.597	1.576	0.735
VIM	Q92769	HDAC2	0.714|0.688	1.401	0.701	2	0.580|0.534	0.003	0.005	0.003	0.005	0.003	-8.286	1.26	0.85
VIM	Q92922	SMARCC1	0.381|0.268	0.649	0.325	2	0.383|0.363	0	0	0	0	0	-16.097	0.87	0.947
VIM	Q969G3	SMARCE1	0.439|.	0.754	0.377	2	0.496|0.454	0	0	0	0	0	-16.097	0.794	0.969
VIM	Q969G5	CAVIN3	6.432|7.127	13.559	6.779	2	5.633|6.172	0	0.001	0	0.001	0	-14.234	1.15	0.865
VIM	Q969Q0	RPL36AL	2.140|2.202	4.342	2.171	2	2.191|2.384	0	0	0	0	0	-16.097	0.95	0.95
VIM	Q969X6	UTP4	1.347|1.244	2.591	1.296	2	1.313|1.370	0	0	0	0	0	-16.097	0.966	0.949
VIM	Q96A35	MRPL24	0.314|.	0.629	0.315	2	0.311|0.273	0	0	0	0	0	-15.569	1.079	0.967
VIM	Q96A72	MAGOHB	.|0.273	0.589	0.294	2	.|0.358	0	0	0	0	0	-16.097	0.821	0.969
VIM	Q96AG4	LRRC59	0.473|0.329	0.803	0.401	2	0.593|0.542	0	0	0	0	0	-16.097	0.708	0.959
VIM	Q96AY3	FKBP10	0.290|0.352	0.642	0.321	2	0.243|0.290	0	0	0	0	0	-15.394	1.208	0.881
VIM	Q96CW1	AP2M1	1.869|1.774	3.643	1.821	2	1.751|1.564	0	0	0	0	0	-14.909	1.101	0.907
VIM	Q96DI7	SNRNP40	0.617|0.628	1.245	0.623	2	0.571|0.537	0	0	0	0	0	-14.097	1.124	0.91
VIM	Q96EY4	TMA16	0.910|0.965	1.875	0.938	2	0.786|0.996	0	0	0	0	0	-15.896	1.06	0.921
VIM	Q96G21	IMP4	0.906|1.166	2.073	1.036	2	1.132|0.928	0	0	0	0	0	-16.097	1.011	0.902
VIM	Q96GD4	AURKB	0.510|0.467	0.978	0.489	2	0.578|0.466	0	0	0	0	0	-16.097	0.941	0.964
VIM	Q96GQ7	DDX27	0.964|0.833	1.797	0.899	2	0.927|0.937	0	0	0	0	0	-16.097	0.964	0.941
VIM	Q96HC4	PDLIM5	0.193|0.203	0.396	0.198	2	0.273|0.224	0	0	0	0	0	-16.097	0.802	0.963
VIM	Q96K58	ZNF668	0.357|.	0.673	0.336	2	.|.	0	0	0	0	0	-16.097	1.067	0.905
VIM	Q96ME7	ZNF512	.|0.328	0.643	0.322	2	.|0.387	0	0	0	0	0	-16.097	0.831	0.968
VIM	Q96PK6	RBM14	0.617|0.342	0.959	0.48	2	0.625|0.627	0	0	0	0	0	-16.097	0.766	0.964
VIM	Q96PZ2	FAM111A	1.137|0.813	1.95	0.975	2	0.873|1.054	0	0	0	0	0	-16.097	1.017	0.88
VIM	Q96RQ3	MCCC1	4.276|4.280	8.556	4.278	2	4.361|3.994	0	0	0	0	0	-15.954	1.025	0.941
VIM	Q96S97	MYADM	0.418|0.347	0.765	0.382	2	.|0.193	0.027	0.027	0.027	0.027	0.027	-3.597	1.978	0.458
VIM	Q96TA1	NIBAN2	0.310|0.304	0.614	0.307	2	.|0.337	0	0	0	0	0	-16.097	0.911	0.96
VIM	Q99459	CDC5L	0.601|0.685	1.285	0.643	2	0.667|0.852	0	0	0	0	0	-16.097	0.852	0.959
VIM	Q99536	VAT1	0.528|0.576	1.103	0.552	2	.|0.406	0.014	0.027	0.014	0.027	0.014	-7.14	1.358	0.793
VIM	Q99575	POP1	1.385|1.195	2.581	1.29	2	1.470|1.356	0	0	0	0	0	-16.097	0.914	0.964
VIM	Q99832	CCT7	0.306|0.435	0.741	0.37	2	.|0.337	0	0	0	0	0	-16.097	1.1	0.878
VIM	Q99848	EBNA1BP2	1.736|1.740	3.476	1.738	2	1.589|1.835	0	0	0	0	0	-16.029	1.018	0.944
VIM	Q99985	SEMA3C	0.451|0.400	0.851	0.426	2	0.258|.	0.027	0.027	0.027	0.027	0.027	-3.597	1.648	0.54
VIM	Q9BQ39	DDX50	0.361|0.405	0.766	0.383	2	0.472|0.542	0	0	0	0	0	-16.097	0.757	0.963
VIM	Q9BQ75	CMSS1	0.483|0.491	0.974	0.487	2	0.416|0.353	0	0	0	0	0	-9.346	1.272	0.872
VIM	Q9BQE3	TUBA1C	1.321|1.283	2.604	1.302	2	1.473|1.402	0	0	0	0	0	-16.097	0.906	0.964
VIM	Q9BQG0	MYBBP1A	3.052|3.160	6.212	3.106	2	3.055|2.951	0	0	0	0	0	-16.032	1.034	0.936
VIM	Q9BR76	CORO1B	0.190|0.231	0.422	0.211	2	.|.	0	0	0	0	0	-16.097	0.669	0.963
VIM	Q9BRT6	LLPH	1.029|0.928	1.957	0.979	2	1.148|1.008	0	0	0	0	0	-16.097	0.909	0.964
VIM	Q9BSC4	NOL10	0.343|0.346	0.689	0.344	2	0.481|0.344	0	0	0	0	0	-16.097	0.847	0.962
VIM	Q9BTT0	ANP32E	0.238|0.377	0.615	0.308	2	0.931|0.739	0	0	0	0	0	-16.097	0.371	0.964
VIM	Q9BUF5	TUBB6	1.291|1.313	2.604	1.302	2	1.318|2.006	0	0	0	0	0	-16.097	0.801	0.95
VIM	Q9BUQ8	DDX23	0.801|0.814	1.615	0.807	2	0.547|0.617	0.027	0.027	0.027	0.027	0.027	-3.597	1.39	0.639
VIM	Q9BV38	WDR18	1.656|1.560	3.216	1.608	2	1.687|1.694	0	0	0	0	0	-16.097	0.951	0.964
VIM	Q9BVI4	NOC4L	0.195|.	0.511	0.255	2	.|.	0	0	0	0	0	-16.097	0.81	0.969
VIM	Q9BVJ6	UTP14A	0.781|1.596	2.377	1.188	2	1.177|0.855	0.013	0.027	0.013	0.027	0.013	-16.097	1.185	0.83
VIM	Q9BVP2	GNL3	3.015|2.807	5.822	2.911	2	2.998|2.871	0	0	0	0	0	-16.097	0.992	0.943
VIM	Q9BXY0	MAK16	1.259|1.372	2.632	1.316	2	1.398|1.063	0	0	0	0	0	-15.831	1.08	0.908
VIM	Q9BYG3	NIFK	1.586|1.845	3.431	1.715	2	1.673|1.692	0	0	0	0	0	-16.097	1.02	0.918
VIM	Q9BZE4	GTPBP4	3.391|3.446	6.837	3.418	2	3.256|3.365	0	0	0	0	0	-15.953	1.033	0.939
VIM	Q9BZJ0	CRNKL1	0.447|0.455	0.903	0.451	2	0.341|0.432	0	0	0	0	0	-13.157	1.176	0.903
VIM	Q9GZL7	WDR12	1.063|1.486	2.549	1.275	2	1.095|1.457	0	0	0	0	0	-16.097	1.009	0.888
VIM	Q9GZR7	DDX24	3.718|3.599	7.317	3.658	2	4.063|4.086	0	0	0	0	0	-16.097	0.898	0.95
VIM	Q9H0A0	NAT10	1.622|1.283	2.905	1.453	2	1.341|1.224	0.013	0.027	0.013	0.027	0.013	-16.097	1.133	0.824
VIM	Q9H0H5	RACGAP1	1.586|1.424	3.009	1.505	2	1.454|1.413	0	0	0	0	0	-16.097	1.05	0.913
VIM	Q9H0U3	MAGT1	1.010|1.148	2.158	1.079	2	1.047|1.078	0	0	0	0	0	-16.097	1.015	0.927
VIM	Q9H0U4	RAB1B	1.401|1.254	2.655	1.328	2	1.230|1.268	0	0	0	0	0	-16.092	1.063	0.909
VIM	Q9H0U9	TSPYL1	0.298|.	0.613	0.306	2	.|0.457	0	0	0	0	0	-16.097	0.671	0.968
VIM	Q9H116	GZF1	0.289|0.227	0.516	0.258	2	0.345|0.335	0	0	0	0	0	-16.097	0.758	0.96
VIM	Q9H2D6	TRIOBP	0.585|0.511	1.096	0.548	2	0.169|0.419	0.027	0.027	0.027	0.027	0.027	-3.597	2.063	0.52
VIM	Q9H307	PNN	1.554|1.591	3.145	1.572	2	1.409|1.570	0	0	0	0	0	-15.62	1.057	0.928
VIM	Q9H444	CHMP4B	2.359|3.168	5.526	2.763	2	2.734|3.289	0	0	0	0	0	-16.097	0.921	0.934
VIM	Q9H4L4	SENP3	0.292|0.353	0.645	0.322	2	0.355|0.368	0	0	0	0	0	-16.097	0.893	0.961
VIM	Q9H4L5	OSBPL3	0.261|0.296	0.557	0.279	2	0.269|0.308	0	0	0	0	0	-16.097	0.969	0.947
VIM	Q9H4M9	EHD1	0.611|0.509	1.12	0.56	2	0.408|0.407	0.013	0.027	0.013	0.027	0.013	-9.608	1.374	0.808
VIM	Q9H583	HEATR1	1.947|2.228	4.175	2.088	2	2.151|1.967	0	0	0	0	0	-16.097	1.015	0.926
VIM	Q9H6F5	CCDC86	0.260|.	0.576	0.288	2	.|.	0	0	0	0	0	-16.097	0.913	0.969
VIM	Q9H6W3	RIOX1	0.272|.	0.587	0.294	2	0.339|0.301	0	0	0	0	0	-16.097	0.92	0.968
VIM	Q9H7B2	RPF2	0.917|0.979	1.896	0.948	2	0.987|1.018	0	0	0	0	0	-16.097	0.946	0.964
VIM	Q9H7N4	SCAF1	1.052|0.849	1.901	0.95	2	0.842|1.015	0	0	0	0	0	-16.097	1.028	0.901
VIM	Q9H8H0	NOL11	0.945|1.501	2.446	1.223	2	0.769|2.734	0	0	0	0	0	-16.097	0.843	0.941
VIM	Q9H9Y2	RPF1	1.049|0.996	2.046	1.023	2	0.895|1.105	0	0	0	0	0	-16.097	1.028	0.935
VIM	Q9HB58	SP110	0.887|0.763	1.65	0.825	2	0.751|0.479	0.016	0.027	0.016	0.027	0.016	-5.372	1.375	0.787
VIM	Q9HCC0	MCCC2	4.508|4.189	8.697	4.348	2	3.858|4.470	0	0	0	0	0	-16.078	1.047	0.925
VIM	Q9HCS7	XAB2	0.339|0.405	0.744	0.372	2	0.323|0.331	0	0	0	0	0	-15.954	1.137	0.898
VIM	Q9HCU0	CD248	1.567|1.448	3.015	1.508	2	.|0.272	1	1	1	1	1	8.926	5.541	0
VIM	Q9NP72	RAB18	0.388|0.211	0.599	0.299	2	0.487|0.170	0	0.001	0	0.001	0	-16.097	1.042	0.866
VIM	Q9NQ55	PPAN	1.792|1.758	3.55	1.775	2	1.751|1.780	0	0	0	0	0	-16.097	1.006	0.948
VIM	Q9NQS3	NECTIN3	0.703|0.749	1.452	0.726	2	0.474|0.445	0.027	0.027	0.027	0.027	0.027	-3.597	1.58	0.54
VIM	Q9NQS7	INCENP	0.251|.	0.566	0.283	2	.|0.231	0	0	0	0	0	-15.542	1.227	0.967
VIM	Q9NQZ2	UTP3	0.484|0.503	0.987	0.494	2	0.493|0.392	0	0	0	0	0	-14.812	1.122	0.912
VIM	Q9NR30	DDX21	1.123|0.925	2.048	1.024	2	1.021|1.185	0	0	0	0	0	-16.097	0.931	0.945
VIM	Q9NUQ6	SPATS2L	0.709|0.730	1.438	0.719	2	1.015|1.012	0	0	0	0	0	-16.097	0.71	0.964
VIM	Q9NV06	DCAF13	0.859|1.034	1.893	0.947	2	0.934|1.122	0	0	0	0	0	-16.097	0.925	0.949
VIM	Q9NV31	IMP3	0.890|0.852	1.742	0.871	2	1.061|0.964	0	0	0	0	0	-16.097	0.861	0.964
VIM	Q9NVJ2	ARL8B	0.516|0.658	1.174	0.587	2	0.470|0.631	0	0	0	0	0	-16.097	1.078	0.893
VIM	Q9NVP1	DDX18	0.853|0.822	1.674	0.837	2	0.914|0.776	0	0	0	0	0	-16.097	0.994	0.948
VIM	Q9NVU7	SDAD1	0.453|0.467	0.92	0.46	2	0.500|0.488	0	0	0	0	0	-16.097	0.931	0.962
VIM	Q9NW13	RBM28	0.328|0.336	0.664	0.332	2	0.354|0.352	0	0	0	0	0	-16.097	0.94	0.961
VIM	Q9NW64	RBM22	0.572|0.528	1.1	0.55	2	0.180|0.613	0.027	0.027	0.027	0.027	0.027	-3.597	1.656	0.723
VIM	Q9NWB6	ARGLU1	0.637|0.678	1.315	0.658	2	0.565|0.657	0	0	0	0	0	-15.739	1.079	0.916
VIM	Q9NWT8	AURKAIP1	0.332|0.922	1.254	0.627	2	1.580|0.800	0	0	0	0	0	-16.097	0.558	0.964
VIM	Q9NX24	NHP2	0.680|0.723	1.403	0.701	2	0.587|0.725	0	0	0	0	0	-15.766	1.075	0.917
VIM	Q9NXF1	TEX10	2.025|1.788	3.813	1.906	2	2.167|1.974	0	0	0	0	0	-16.097	0.922	0.95
VIM	Q9NXH8	TOR4A	0.674|0.435	1.109	0.555	2	0.232|0.345	0.027	0.027	0.027	0.027	0.027	-3.597	1.958	0.729
VIM	Q9NY12	GAR1	0.762|0.852	1.614	0.807	2	0.870|0.794	0	0	0	0	0	-16.097	0.971	0.944
VIM	Q9NY93	DDX56	1.786|1.698	3.484	1.742	2	1.732|1.675	0	0	0	0	0	-16.097	1.023	0.938
VIM	Q9NYF8	BCLAF1	1.428|1.414	2.842	1.421	2	1.627|2.428	0	0	0	0	0	-16.097	0.715	0.95
VIM	Q9NYH9	UTP6	0.991|0.949	1.94	0.97	2	0.954|1.065	0	0	0	0	0	-16.097	0.963	0.964
VIM	Q9NZM5	NOP53	0.150|0.279	0.429	0.214	2	0.471|0.473	0	0	0	0	0	-16.097	0.454	0.963
VIM	Q9NZN4	EHD2	1.078|1.130	2.208	1.104	2	0.918|1.037	0	0	0	0	0	-13.632	1.132	0.895
VIM	Q9P0M6	MACROH2A2	0.829|0.728	1.558	0.779	2	0.880|0.766	0	0	0	0	0	-16.097	0.949	0.949
VIM	Q9P2E9	RRBP1	0.434|0.244	0.679	0.339	2	0.581|0.705	0	0	0	0	0	-16.097	0.53	0.959
VIM	Q9UBG0	MRC2	0.614|0.690	1.304	0.652	2	.|.	0.027	0.027	0.027	0.027	0.027	-3.597	2.067	0.54
VIM	Q9UHA3	RSL24D1	0.586|.	0.901	0.45	2	.|0.577	0	0	0	0	0	-16.097	0.781	0.967
VIM	Q9UHB9	SRP68	0.712|0.576	1.288	0.644	2	0.800|0.642	0	0	0	0	0	-16.097	0.899	0.96
VIM	Q9UHI8	ADAMTS1	0.599|0.349	0.948	0.474	2	0.370|0.275	0.013	0.027	0.013	0.027	0.013	-15.236	1.486	0.818
VIM	Q9UIF9	BAZ2A	0.624|0.626	1.251	0.625	2	0.644|0.506	0	0	0	0	0	-14.651	1.096	0.918
VIM	Q9UIG0	BAZ1B	3.959|3.553	7.513	3.756	2	4.066|3.734	0	0	0	0	0	-16.097	0.964	0.947
VIM	Q9UK58	CCNL1	.|0.353	0.668	0.334	2	0.458|0.310	0	0	0	0	0	-16.097	0.887	0.968
VIM	Q9UKM9	RALY	1.386|1.414	2.8	1.4	2	1.859|1.738	0	0	0	0	0	-16.097	0.779	0.95
VIM	Q9UKV3	ACIN1	0.511|0.498	1.009	0.504	2	0.617|0.213	0.021	0.027	0.021	0.027	0.021	-4.172	1.392	0.775
VIM	Q9ULR0	ISY1	0.264|.	0.579	0.29	2	.|.	0	0	0	0	0	-16.097	0.919	0.969
VIM	Q9ULV4	CORO1C	0.759|0.811	1.571	0.785	2	0.750|0.731	0	0	0	0	0	-15.957	1.061	0.921
VIM	Q9ULX6	AKAP8L	0.192|0.214	0.405	0.203	2	.|.	0	0	0	0	0	-16.097	0.643	0.963
VIM	Q9UMS4	PRPF19	2.120|2.082	4.202	2.101	2	1.811|1.894	0	0	0	0	0	-12.724	1.134	0.899
VIM	Q9UMY1	NOL7	0.716|0.920	1.636	0.818	2	0.953|0.925	0	0	0	0	0	-16.097	0.871	0.964
VIM	Q9UN70	PCDHGC3	1.085|0.961	2.046	1.023	2	0.589|0.593	0.027	0.027	0.027	0.027	0.027	-3.597	1.732	0.53
VIM	Q9UNF1	MAGED2	0.405|0.380	0.785	0.393	2	0.502|0.416	0	0	0	0	0	-16.097	0.86	0.964
VIM	Q9UNX3	RPL26L1	2.514|3.026	5.539	2.77	2	3.214|3.447	0	0	0	0	0	-16.097	0.832	0.95
VIM	Q9UNX4	WDR3	1.170|1.313	2.482	1.241	2	1.124|1.248	0	0	0	0	0	-16.097	1.048	0.913
VIM	Q9UQ35	SRRM2	2.446|2.167	4.613	2.307	2	2.320|2.591	0	0	0	0	0	-16.097	0.941	0.95
VIM	Q9Y265	RUVBL1	0.190|0.198	0.389	0.194	2	0.195|0.268	0	0	0	0	0	-16.097	0.849	0.962
VIM	Q9Y2P8	RCL1	0.526|0.718	1.244	0.622	2	0.792|0.780	0	0	0	0	0	-16.097	0.791	0.964
VIM	Q9Y2Q3	GSTK1	0.395|0.373	0.768	0.384	2	0.305|0.302	0	0	0	0	0	-11.741	1.266	0.881
VIM	Q9Y2R4	DDX52	0.258|0.224	0.482	0.241	2	0.298|0.292	0	0	0	0	0	-16.097	0.818	0.963
VIM	Q9Y2T2	AP3M1	0.579|0.650	1.229	0.614	2	0.407|0.696	0	0	0	0	0	-14.929	1.154	0.885
VIM	Q9Y2W1	THRAP3	1.373|1.172	2.545	1.272	2	1.681|1.264	0	0	0	0	0	-16.097	0.873	0.964
VIM	Q9Y2X3	NOP58	4.387|4.513	8.9	4.45	2	4.355|4.289	0	0	0	0	0	-16.042	1.03	0.938
VIM	Q9Y383	LUC7L2	0.239|.	0.554	0.277	2	.|.	0	0	0	0	0	-16.097	0.879	0.969
VIM	Q9Y3A2	UTP11	0.826|0.886	1.712	0.856	2	0.745|0.931	0	0	0	0	0	-16.097	1.028	0.933
VIM	Q9Y3B9	RRP15	1.376|1.311	2.687	1.344	2	1.319|1.368	0	0	0	0	0	-16.097	1	0.944
VIM	Q9Y3C1	NOP16	1.231|1.082	2.313	1.156	2	1.372|1.156	0	0	0	0	0	-16.097	0.918	0.964
VIM	Q9Y3C6	PPIL1	0.665|0.495	1.16	0.58	2	0.441|0.640	0	0	0	0	0	-16.097	1.091	0.87
VIM	Q9Y3T9	NOC2L	.|0.257	0.572	0.286	2	0.416|0.432	0	0	0	0	0	-16.097	0.675	0.968
VIM	Q9Y3U8	RPL36	1.326|1.354	2.679	1.34	2	1.483|1.485	0	0	0	0	0	-16.097	0.903	0.964
VIM	Q9Y490	TLN1	0.798|0.788	1.586	0.793	2	0.641|0.519	0.027	0.027	0.027	0.027	0.027	-3.597	1.375	0.705
VIM	Q9Y4F1	FARP1	1.086|1.100	2.186	1.093	2	0.990|0.871	0	0	0	0	0	-10.07	1.177	0.877
VIM	Q9Y4I1	MYO5A	3.301|2.902	6.203	3.102	2	3.259|3.027	0	0	0	0	0	-16.097	0.987	0.937
VIM	Q9Y4K0	LOXL2	0.570|0.570	1.14	0.57	2	0.332|0.361	0.027	0.027	0.027	0.027	0.027	-3.597	1.646	0.757
VIM	Q9Y4W2	LAS1L	1.689|1.656	3.345	1.672	2	1.840|1.828	0	0	0	0	0	-16.097	0.912	0.95
VIM	Q9Y5B9	SUPT16H	1.930|2.596	4.526	2.263	2	2.763|2.268	0	0	0	0	0	-16.097	0.904	0.941
VIM	Q9Y5J1	UTP18	1.165|1.282	2.447	1.224	2	1.237|1.184	0	0	0	0	0	-16.097	1.011	0.933
VIM	Q9Y5S9	RBM8A	0.262|0.198	0.459	0.23	2	.|0.341	0	0	0	0	0	-16.097	0.674	0.963
VIM	Q9Y696	CLIC4	0.571|0.631	1.202	0.601	2	0.391|0.530	0.013	0.027	0.013	0.027	0.013	-8.647	1.32	0.802
VIM	Q9Y6C2	EMILIN1	1.029|1.014	2.043	1.021	2	0.814|1.130	0	0	0	0	0	-15.34	1.065	0.927
VIM	Q9Y6U3	SCIN	.|0.233	0.548	0.274	2	.|.	0	0	0	0	0	-16.097	0.87	0.969
VIM	A0A087WY03	SREK1	0.299|.	0.615	0.307	2	.|.	0	0	0	0	0	-16.097	0.975	0.969
VIM	A0A0G2JJL1	WDR46	0.285|0.350	0.635	0.317	2	.|0.279	0	0	0	0	0	-16.056	1.139	0.898
VIM	A0A0J9YWV2	TRBV4-1	0.354|0.380	0.733	0.367	2	.|0.262	0.01	0.019	0.01	0.019	0.01	-8.159	1.397	0.843
VIM	A0A140T941	HLA-A	0.751|0.745	1.496	0.748	2	.|0.380	0.027	0.027	0.027	0.027	0.027	-3.597	1.968	0.712
VIM	A0AA34QVJ5	ABI3BP	1.910|1.801	3.711	1.855	2	1.234|1.059	0.027	0.027	0.027	0.027	0.027	-3.597	1.623	0.762
VIM	B4DY08	HNRNPC	2.962|2.988	5.949	2.975	2	3.488|3.563	0	0	0	0	0	-16.097	0.844	0.95
VIM	C9J0J7	PFN2	0.376|.	0.692	0.346	2	0.382|0.388	0	0	0	0	0	-16.097	0.898	0.968
VIM	C9JKI3	CAV1	1.600|1.576	3.176	1.588	2	1.450|2.390	0	0	0	0	0	-16.097	0.853	0.95
VIM	E9PQ56	PUF60	1.028|0.890	1.918	0.959	2	0.967|1.043	0	0	0	0	0	-16.097	0.955	0.945
VIM	F8W7C6	RPL10	0.471|0.508	0.98	0.49	2	0.557|0.542	0	0	0	0	0	-16.097	0.891	0.962
VIM	F8WDL7	NEPRO	0.442|0.414	0.856	0.428	2	0.499|0.446	0	0	0	0	0	-16.097	0.907	0.962
VIM	G5EA09	SDCBP	0.566|0.586	1.151	0.576	2	0.344|0.505	0.027	0.027	0.027	0.027	0.027	-3.597	1.382	0.757
VIM	H7C1M2	SON	0.634|0.603	1.237	0.618	2	0.640|0.488	0	0	0	0	0	-15.08	1.107	0.911
VIM	Q2TAM5	RELA	5.374|5.246	10.62	5.31	2	4.439|4.730	0	0	0	0	0	-11.589	1.159	0.888

## Sheet: Experiment #2 HUVE_CT_HA_Ab spc
Bait	Prey	PreyGene	Spec	SpecSum	AvgSpec	NumReplicates	ctrlCounts	AvgP	MaxP	TopoAvgP	TopoMaxP	SaintScore	logOddsScore	FoldChange	BFDR	boosted_by
VIM	A2RUR9	CCDC144A	0|1	1	0.5	2	1|0	0	0	0	0	0	-2.29	1	0.66
VIM	A6NHL2	TUBAL3	1|1	2	1	2	1|0	0	0	0	0	0	-0.68	2	0.66
VIM	A6QL64	ANKRD36	0|1	1	0.5	2	1|0	0	0	0	0	0	-2.29	1	0.66
VIM	A8MWD9	SNRPGP15	0|1	1	0.5	2	0|1	0	0	0	0	0	-2.29	1	0.66
VIM	B2RPK0	HMGB1P1	1|1	2	1	2	2|0	0	0	0	0	0	-2.24	1	0.66
VIM	B5ME19	EIF3CL	3|3	6	3	2	1|0	0.88	0.88	0.88	0.88	0.88	1.99	6	0.01
VIM	E9PAV3	NACA	1|2	3	1.5	2	3|1	0	0	0	0	0	-5.98	0.75	0.66
VIM	O00116	AGPS	4|3	7	3.5	2	2|0	0.68	0.77	0.68	0.77	0.68	0.36	3.5	0.07
VIM	O00139	KIF2A	1|1	2	1	2	1|0	0	0	0	0	0	-0.68	2	0.66
VIM	O00148	DDX39A	6|6	12	6	2	6|2	0	0	0	0	0	-5.65	1.5	0.53
VIM	O00159	MYO1C	28|37	65	32.5	2	31|17	0	0	0	0	0	-43.94	1.35	0.63
VIM	O00161	SNAP23	5|6	11	5.5	2	0|0	1	1	1	1	1	8.96	55	0
VIM	O00203	AP3B1	0|1	1	0.5	2	2|0	0	0	0	0	0	-3.64	0.5	0.66
VIM	O00231	PSMD11	1|2	3	1.5	2	2|1	0.03	0.06	0.03	0.06	0.03	-4.28	1	0.48
VIM	O00232	PSMD12	0|5	5	2.5	2	1|0	0.5	0.99	0.5	0.99	0.5	-2.29	5	0.18
VIM	O00268	TAF4	1|2	3	1.5	2	1|0	0.33	0.66	0.33	0.66	0.33	-0.68	3	0.31
VIM	O00299	CLIC1	2|3	5	2.5	2	1|0	0.77	0.88	0.77	0.88	0.77	0.65	5	0.04
VIM	O00425	IGF2BP3	2|3	5	2.5	2	3|1	0.02	0.04	0.02	0.04	0.02	-4.55	1.25	0.49
VIM	O00429	DNM1L	1|2	3	1.5	2	0|0	0.49	0.98	0.49	0.98	0.49	1.66	15	0.19
VIM	O00468	AGRN	0|1	1	0.5	2	0|0	0	0	0	0	0	-0.85	5	0.66
VIM	O00469	PLOD2	2|2	4	2	2	1|0	0.66	0.66	0.66	0.66	0.66	0.65	4	0.08
VIM	O00487	PSMD14	1|2	3	1.5	2	1|0	0.33	0.66	0.33	0.66	0.33	-0.68	3	0.31
VIM	O00541	PES1	24|26	50	25	2	25|16	0	0	0	0	0	-37.71	1.22	0.63
VIM	O00560	SDCBP	1|3	4	2	2	1|0	0.44	0.88	0.44	0.88	0.44	-0.68	4	0.27
VIM	O00566	MPHOSPH10	13|13	26	13	2	12|6	0	0	0	0	0	-13.31	1.44	0.59
VIM	O00567	NOP56	66|72	138	69	2	75|41	0	0	0	0	0	-108.44	1.19	0.65
VIM	O00571	DDX3X	13|15	28	14	2	10|3	0.02	0.03	0.02	0.03	0.02	-5.39	2.15	0.5
VIM	O00592	PODXL	1|2	3	1.5	2	0|0	0.49	0.98	0.49	0.98	0.49	1.66	15	0.19
VIM	O00622	CCN1	0|3	3	1.5	2	0|0	0.5	1	0.5	1	0.5	-0.85	15	0.16
VIM	O14579	COPE	1|0	1	0.5	2	0|0	0	0	0	0	0	-0.85	5	0.66
VIM	O14617	AP3D1	19|30	49	24.5	2	20|10	0	0	0	0	0	-25.45	1.63	0.59
VIM	O14647	CHD2	2|3	5	2.5	2	3|1	0.02	0.04	0.02	0.04	0.02	-4.55	1.25	0.49
VIM	O14672	ADAM10	0|1	1	0.5	2	0|0	0	0	0	0	0	-0.85	5	0.66
VIM	O14776	TCERG1	1|0	1	0.5	2	0|0	0	0	0	0	0	-0.85	5	0.66
VIM	O14786	NRP1	31|37	68	34	2	0|0	1	1	1	1	1	47.95	340	0
VIM	O14880	MGST3	1|1	2	1	2	1|0	0	0	0	0	0	-0.68	2	0.66
VIM	O14950	MYL12B	13|12	25	12.5	2	9|7	0	0	0	0	0	-11.31	1.56	0.57
VIM	O15031	PLXNB2	0|3	3	1.5	2	0|0	0.5	1	0.5	1	0.5	-0.85	15	0.16
VIM	O15042	U2SURP	8|13	21	10.5	2	11|7	0	0	0	0	0	-20.51	1.17	0.59
VIM	O15061	SYNM	0|2	2	1	2	1|0	0.33	0.66	0.33	0.66	0.33	-2.29	2	0.31
VIM	O15143	ARPC1B	0|2	2	1	2	0|0	0.49	0.98	0.49	0.98	0.49	-0.85	10	0.19
VIM	O15144	ARPC2	2|1	3	1.5	2	2|0	0.16	0.32	0.16	0.32	0.16	-2.24	1.5	0.4
VIM	O15145	ARPC3	1|2	3	1.5	2	1|0	0.33	0.66	0.33	0.66	0.33	-0.68	3	0.31
VIM	O15173	PGRMC2	1|0	1	0.5	2	0|0	0	0	0	0	0	-0.85	5	0.66
VIM	O15213	WDR46	9|12	21	10.5	2	8|8	0	0	0	0	0	-15.55	1.31	0.58
VIM	O15230	LAMA5	0|1	1	0.5	2	0|0	0	0	0	0	0	-0.85	5	0.66
VIM	O15269	SPTLC1	2|1	3	1.5	2	0|0	0.49	0.98	0.49	0.98	0.49	1.66	15	0.19
VIM	O15392	BIRC5	0|2	2	1	2	0|0	0.49	0.98	0.49	0.98	0.49	-0.85	10	0.19
VIM	O15427	SLC16A3	4|2	6	3	2	0|0	0.99	1	0.99	1	0.99	3.69	30	0
VIM	O15431	SLC31A1	1|0	1	0.5	2	0|0	0	0	0	0	0	-0.85	5	0.66
VIM	O15446	POLR1G	3|2	5	2.5	2	2|1	0.13	0.2	0.13	0.2	0.13	-2.78	1.67	0.43
VIM	O43143	DHX15	12|18	30	15	2	16|8	0	0	0	0	0	-24.91	1.25	0.6
VIM	O43155	FLRT2	3|4	7	3.5	2	0|0	1	1	1	1	1	5.53	35	0
VIM	O43159	RRP8	8|8	16	8	2	11|3	0	0	0	0	0	-12.8	1.14	0.58
VIM	O43175	PHGDH	1|2	3	1.5	2	1|0	0.33	0.66	0.33	0.66	0.33	-0.68	3	0.31
VIM	O43237	DYNC1LI2	0|2	2	1	2	0|0	0.49	0.98	0.49	0.98	0.49	-0.85	10	0.19
VIM	O43242	PSMD3	3|4	7	3.5	2	0|0	1	1	1	1	1	5.53	35	0
VIM	O43324	EEF1E1	1|1	2	1	2	1|0	0	0	0	0	0	-0.68	2	0.66
VIM	O43390	HNRNPR	3|4	7	3.5	2	3|1	0.1	0.15	0.1	0.15	0.1	-3.1	1.75	0.44
VIM	O43660	PLRG1	4|6	10	5	2	2|1	0.7	0.91	0.7	0.91	0.7	-0.06	3.33	0.06
VIM	O43707	ACTN4	2|4	6	3	2	1|0	0.81	0.97	0.81	0.97	0.81	0.65	6	0.03
VIM	O43795	MYO1B	15|16	31	15.5	2	11|11	0	0	0	0	0	-17.51	1.41	0.6
VIM	O43818	RRP9	1|1	2	1	2	1|0	0	0	0	0	0	-0.68	2	0.66
VIM	O43823	AKAP8	0|1	1	0.5	2	0|0	0	0	0	0	0	-0.85	5	0.66
VIM	O43852	CALU	1|1	2	1	2	1|0	0	0	0	0	0	-0.68	2	0.66
VIM	O43854	EDIL3	3|4	7	3.5	2	0|0	1	1	1	1	1	5.53	35	0
VIM	O60245	PCDH7	0|1	1	0.5	2	0|0	0	0	0	0	0	-0.85	5	0.66
VIM	O60264	SMARCA5	58|71	129	64.5	2	60|40	0	0	0	0	0	-92.3	1.29	0.65
VIM	O60279	SUSD5	3|5	8	4	2	0|0	1	1	1	1	1	5.53	40	0
VIM	O60306	AQR	2|5	7	3.5	2	4|1	0.06	0.12	0.06	0.12	0.06	-6.19	1.4	0.46
VIM	O60330	PCDHGA12	1|1	2	1	2	0|0	0	0	0	0	0	1.66	10	0.66
VIM	O60462	NRP2	2|2	4	2	2	0|0	0.98	0.98	0.98	0.98	0.98	3.69	20	0
VIM	O60488	ACSL4	1|1	2	1	2	1|0	0	0	0	0	0	-0.68	2	0.66
VIM	O60506	SYNCRIP	1|2	3	1.5	2	1|0	0.33	0.66	0.33	0.66	0.33	-0.68	3	0.31
VIM	O60508	CDC40	9|5	14	7	2	6|0	0.32	0.59	0.32	0.59	0.32	-3.07	2.33	0.35
VIM	O60684	KPNA6	0|1	1	0.5	2	0|0	0	0	0	0	0	-0.85	5	0.66
VIM	O60716	CTNND1	5|3	8	4	2	4|0	0.25	0.43	0.25	0.43	0.25	-2.46	2	0.38
VIM	O60784	TOM1	1|0	1	0.5	2	0|0	0	0	0	0	0	-0.85	5	0.66
VIM	O60814	H2BC12	153|193	346	173	2	214|79	0	0	0	0	0	-292.97	1.18	0.65
VIM	O60832	DKC1	14|18	32	16	2	15|8	0	0	0	0	0	-20.43	1.39	0.6
VIM	O60841	EIF5B	11|12	23	11.5	2	16|4	0	0	0	0	0	-18.8	1.15	0.6
VIM	O60925	PFDN1	1|0	1	0.5	2	0|0	0	0	0	0	0	-0.85	5	0.66
VIM	O75051	PLXNA2	21|26	47	23.5	2	0|0	1	1	1	1	1	33.36	235	0
VIM	O75165	DNAJC13	2|3	5	2.5	2	1|0	0.77	0.88	0.77	0.88	0.77	0.65	5	0.04
VIM	O75190	DNAJB6	0|1	1	0.5	2	0|0	0	0	0	0	0	-0.85	5	0.66
VIM	O75367	MACROH2A1	25|34	59	29.5	2	38|20	0	0	0	0	0	-65.79	1.02	0.64
VIM	O75369	FLNB	19|18	37	18.5	2	6|1	0.97	0.98	0.97	0.98	0.97	3.48	5.29	0.01
VIM	O75390	CS	3|1	4	2	2	0|0	0.5	1	0.5	1	0.5	1.66	20	0.16
VIM	O75396	SEC22B	3|3	6	3	2	3|0	0.28	0.28	0.28	0.28	0.28	-0.96	2	0.37
VIM	O75400	PRPF40A	5|5	10	5	2	6|1	0.01	0.01	0.01	0.01	0.01	-4.99	1.43	0.52
VIM	O75475	PSIP1	0|1	1	0.5	2	0|0	0	0	0	0	0	-0.85	5	0.66
VIM	O75508	CLDN11	0|1	1	0.5	2	0|0	0	0	0	0	0	-0.85	5	0.66
VIM	O75521	ECI2	6|6	12	6	2	7|1	0.01	0.01	0.01	0.01	0.01	-5.26	1.5	0.52
VIM	O75530	EED	0|1	1	0.5	2	0|0	0	0	0	0	0	-0.85	5	0.66
VIM	O75531	BANF1	9|11	20	10	2	14|5	0	0	0	0	0	-20.25	1.05	0.6
VIM	O75533	SF3B1	1|2	3	1.5	2	4|0	0	0	0	0	0	-5.39	0.75	0.66
VIM	O75534	CSDE1	0|2	2	1	2	0|0	0.49	0.98	0.49	0.98	0.49	-0.85	10	0.19
VIM	O75643	SNRNP200	15|23	38	19	2	19|0	0	0.01	0	0.01	0	-11.65	2	0.52
VIM	O75683	SURF6	10|14	24	12	2	14|12	0	0	0	0	0	-31.94	0.92	0.62
VIM	O75691	UTP20	0|1	1	0.5	2	0|0	0	0	0	0	0	-0.85	5	0.66
VIM	O75915	ARL6IP5	1|3	4	2	2	2|0	0.29	0.59	0.29	0.59	0.29	-2.24	2	0.36
VIM	O75923	DYSF	4|4	8	4	2	1|0	0.97	0.97	0.97	0.97	0.97	3.39	8	0.01
VIM	O75934	BCAS2	3|5	8	4	2	2|0	0.73	0.87	0.73	0.87	0.73	0.36	4	0.05
VIM	O76021	RSL1D1	23|29	52	26	2	24|20	0	0	0	0	0	-44.58	1.18	0.63
VIM	O76094	SRP72	7|10	17	8.5	2	5|1	0.48	0.75	0.48	0.75	0.48	-1.32	2.83	0.27
VIM	O94776	MTA2	7|9	16	8	2	5|1	0.4	0.6	0.4	0.6	0.4	-1.32	2.67	0.29
VIM	O94832	MYO1D	5|4	9	4.5	2	1|0	0.98	0.99	0.98	0.99	0.98	3.39	9	0
VIM	O94880	PHF14	0|2	2	1	2	0|0	0.49	0.98	0.49	0.98	0.49	-0.85	10	0.19
VIM	O94901	SUN1	0|1	1	0.5	2	0|0	0	0	0	0	0	-0.85	5	0.66
VIM	O94905	ERLIN2	2|1	3	1.5	2	1|0	0.33	0.66	0.33	0.66	0.33	-0.68	3	0.31
VIM	O94906	PRPF6	3|6	9	4.5	2	1|0	0.94	1	0.94	1	0.94	1.99	9	0.01
VIM	O94925	GLS	2|1	3	1.5	2	1|0	0.33	0.66	0.33	0.66	0.33	-0.68	3	0.31
VIM	O94973	AP2A2	0|1	1	0.5	2	0|0	0	0	0	0	0	-0.85	5	0.66
VIM	O94979	SEC31A	3|2	5	2.5	2	1|0	0.77	0.88	0.77	0.88	0.77	0.65	5	0.04
VIM	O95084	PRSS23	5|5	10	5	2	2|0	0.87	0.87	0.87	0.87	0.87	1.87	5	0.02
VIM	O95292	VAPB	0|1	1	0.5	2	0|0	0	0	0	0	0	-0.85	5	0.66
VIM	O95297	MPZL1	2|2	4	2	2	0|0	0.98	0.98	0.98	0.98	0.98	3.69	20	0
VIM	O95299	NDUFA10	0|1	1	0.5	2	1|0	0	0	0	0	0	-2.29	1	0.66
VIM	O95340	PAPSS2	1|1	2	1	2	1|0	0	0	0	0	0	-0.68	2	0.66
VIM	O95373	IPO7	0|1	1	0.5	2	0|0	0	0	0	0	0	-0.85	5	0.66
VIM	O95478	NSA2	8|9	17	8.5	2	9|4	0	0	0	0	0	-11.51	1.31	0.57
VIM	O95490	ADGRL2	2|2	4	2	2	0|0	0.98	0.98	0.98	0.98	0.98	3.69	20	0
VIM	O95573	ACSL3	6|7	13	6.5	2	4|0	0.69	0.75	0.69	0.75	0.69	0.48	3.25	0.06
VIM	O95625	ZBTB11	2|2	4	2	2	1|0	0.66	0.66	0.66	0.66	0.66	0.65	4	0.08
VIM	O95696	BRD1	0|1	1	0.5	2	0|0	0	0	0	0	0	-0.85	5	0.66
VIM	O95707	POP4	3|3	6	3	2	2|0	0.59	0.59	0.59	0.59	0.59	0.36	3	0.1
VIM	O95810	CAVIN2	22|25	47	23.5	2	19|13	0	0	0	0	0	-25.01	1.47	0.61
VIM	O95819	MAP4K4	1|1	2	1	2	1|0	0	0	0	0	0	-0.68	2	0.66
VIM	O95864	FADS2	4|5	9	4.5	2	3|1	0.28	0.4	0.28	0.4	0.28	-1.72	2.25	0.37
VIM	O96019	ACTL6A	4|2	6	3	2	4|1	0.02	0.04	0.02	0.04	0.02	-6.19	1.2	0.5
VIM	O96028	NSD2	10|8	18	9	2	6|3	0.06	0.1	0.06	0.1	0.06	-4.8	2	0.47
VIM	P00338	LDHA	2|3	5	2.5	2	2|1	0.13	0.2	0.13	0.2	0.13	-2.78	1.67	0.43
VIM	P00387	CYB5R3	7|8	15	7.5	2	6|3	0.01	0.01	0.01	0.01	0.01	-6.18	1.67	0.52
VIM	P00403	MT-CO2	1|0	1	0.5	2	0|0	0	0	0	0	0	-0.85	5	0.66
VIM	P00558	PGK1	1|3	4	2	2	2|0	0.29	0.59	0.29	0.59	0.29	-2.24	2	0.36
VIM	P00734	F2	0|1	1	0.5	2	0|0	0	0	0	0	0	-0.85	5	0.66
VIM	P00742	F10	2|3	5	2.5	2	1|0	0.77	0.88	0.77	0.88	0.77	0.65	5	0.04
VIM	P00749	PLAU	1|1	2	1	2	0|0	0	0	0	0	0	1.66	10	0.66
VIM	P00750	PLAT	1|0	1	0.5	2	0|0	0	0	0	0	0	-0.85	5	0.66
VIM	P00761		91|119	210	105	2	126|64	0	0	0	0	0	-201.88	1.11	0.65
VIM	P00883	ALDOA	1|5	6	3	2	2|2	0.2	0.4	0.2	0.4	0.2	-5.98	1.5	0.39
VIM	P01008	SERPINC1	1|2	3	1.5	2	2|2	0	0	0	0	0	-5.98	0.75	0.66
VIM	P01137	TGFB1	1|1	2	1	2	0|0	0	0	0	0	0	1.66	10	0.66
VIM	P02462	COL4A1	2|1	3	1.5	2	0|0	0.49	0.98	0.49	0.98	0.49	1.66	15	0.19
VIM	P02533	KRT14	1|4	5	2.5	2	0|0	0.5	1	0.5	1	0.5	1.66	25	0.14
VIM	P02538	KRT6A	3|10	13	6.5	2	2|1	0.6	1	0.6	1	0.6	-1.38	4.33	0.1
VIM	P02545	LMNA	26|34	60	30	2	26|19	0	0	0	0	0	-42.07	1.33	0.63
VIM	P02656	APOC3	0|1	1	0.5	2	0|0	0	0	0	0	0	-0.85	5	0.66
VIM	P02751	FN1	146|168	314	157	2	98|60	0	0	0	0	0	-85.4	1.99	0.64
VIM	P02769	ALB	264|290	554	277	2	315|194	0	0	0	0	0	-513.03	1.09	0.65
VIM	P02774	GC	1|2	3	1.5	2	1|0	0.33	0.66	0.33	0.66	0.33	-0.68	3	0.31
VIM	P02786	TFRC	13|16	29	14.5	2	0|0	1	1	1	1	1	21.46	145	0
VIM	P04004	VTN	4|4	8	4	2	2|1	0.49	0.49	0.49	0.49	0.49	-0.06	2.67	0.26
VIM	P04083	ANXA1	8|11	19	9.5	2	9|3	0	0	0	0	0	-9.58	1.58	0.54
VIM	P04114	APOB	1|2	3	1.5	2	0|2	0.16	0.32	0.16	0.32	0.16	-2.24	1.5	0.4
VIM	P04156	PRNP	1|2	3	1.5	2	0|0	0.49	0.98	0.49	0.98	0.49	1.66	15	0.19
VIM	P04181	OAT	2|4	6	3	2	1|1	0.54	0.82	0.54	0.82	0.54	-1.03	3	0.11
VIM	P04264	KRT1	22|45	67	33.5	2	16|12	0.5	1	0.5	1	0.5	-18.14	2.39	0.14
VIM	P04275	VWF	62|65	127	63.5	2	17|6	1	1	1	1	1	6.7	5.52	0
VIM	P04406	GAPDH	8|9	17	8.5	2	5|4	0.02	0.03	0.02	0.03	0.02	-4.8	1.89	0.49
VIM	P04439	HLA-A	3|5	8	4	2	1|0	0.94	0.99	0.94	0.99	0.94	1.99	8	0.01
VIM	P04632	CAPNS1	1|0	1	0.5	2	0|0	0	0	0	0	0	-0.85	5	0.66
VIM	P04792	HSPB1	23|26	49	24.5	2	21|11	0	0	0	0	0	-23.72	1.53	0.61
VIM	P04843	RPN1	8|8	16	8	2	5|1	0.4	0.4	0.4	0.4	0.4	-0.41	2.67	0.3
VIM	P04899	GNAI2	20|20	40	20	2	14|6	0	0	0	0	0	-8.53	2	0.56
VIM	P04908	H2AC4	14|13	27	13.5	2	22|11	0	0	0	0	0	-39.44	0.82	0.66
VIM	P05023	ATP1A1	6|6	12	6	2	0|0	1	1	1	1	1	10.59	60	0
VIM	P05026	ATP1B1	1|1	2	1	2	0|0	0	0	0	0	0	1.66	10	0.66
VIM	P05091	ALDH2	4|4	8	4	2	2|1	0.49	0.49	0.49	0.49	0.49	-0.06	2.67	0.26
VIM	P05106	ITGB3	6|5	11	5.5	2	0|0	1	1	1	1	1	8.96	55	0
VIM	P05121	SERPINE1	32|35	67	33.5	2	27|13	0	0	0	0	0	-25.92	1.68	0.61
VIM	P05141	SLC25A5	8|7	15	7.5	2	7|3	0	0	0	0	0	-7.81	1.5	0.54
VIM	P05155	SERPING1	1|1	2	1	2	1|1	0	0	0	0	0	-2.48	1	0.66
VIM	P05165	PCCA	23|26	49	24.5	2	27|16	0	0	0	0	0	-42.42	1.14	0.63
VIM	P05166	PCCB	9|11	20	10	2	10|5	0	0	0	0	0	-13.65	1.33	0.58
VIM	P05198	EIF2S1	1|1	2	1	2	0|0	0	0	0	0	0	1.66	10	0.66
VIM	P05386	RPLP1	1|3	4	2	2	1|0	0.44	0.88	0.44	0.88	0.44	-0.68	4	0.27
VIM	P05387	RPLP2	1|4	5	2.5	2	1|0	0.48	0.97	0.48	0.97	0.48	-0.68	5	0.26
VIM	P05388	RPLP0	4|4	8	4	2	3|0	0.51	0.51	0.51	0.51	0.51	0.06	2.67	0.12
VIM	P05556	ITGB1	58|62	120	60	2	3|1	1	1	1	1	1	69.19	30	0
VIM	P05783	KRT18	50|60	110	55	2	42|23	0	0	0	0	0	-44.69	1.69	0.63
VIM	P05997	COL5A2	6|4	10	5	2	0|0	1	1	1	1	1	7.28	50	0
VIM	P06396	GSN	5|9	14	7	2	6|0	0.32	0.59	0.32	0.59	0.32	-3.07	2.33	0.35
VIM	P06493	CDK1	1|1	2	1	2	1|0	0	0	0	0	0	-0.68	2	0.66
VIM	P06576	ATP5F1B	11|16	27	13.5	2	8|5	0.14	0.28	0.14	0.28	0.14	-7.54	2.08	0.43
VIM	P06748	NPM1	11|16	27	13.5	2	12|5	0	0	0	0	0	-14.1	1.59	0.56
VIM	P06756	ITGAV	20|24	44	22	2	0|0	1	1	1	1	1	31.89	220	0
VIM	P07195	LDHB	5|4	9	4.5	2	3|3	0.01	0.02	0.01	0.02	0.01	-5.18	1.5	0.5
VIM	P07203	GPX1	2|4	6	3	2	2|1	0.27	0.49	0.27	0.49	0.27	-2.78	2	0.37
VIM	P07237	P4HB	2|4	6	3	2	1|0	0.81	0.97	0.81	0.97	0.81	0.65	6	0.03
VIM	P07305	H1-0	2|2	4	2	2	2|2	0	0	0	0	0	-4.55	1	0.66
VIM	P07355	ANXA2	26|30	56	28	2	13|7	0.51	0.88	0.51	0.88	0.51	-1.76	2.8	0.13
VIM	P07437	TUBB	75|78	153	76.5	2	67|34	0	0	0	0	0	-72.82	1.51	0.64
VIM	P07741	APRT	0|1	1	0.5	2	0|1	0	0	0	0	0	-2.29	1	0.66
VIM	P07814	EPRS1	3|3	6	3	2	3|0	0.28	0.28	0.28	0.28	0.28	-0.96	2	0.37
VIM	P07900	HSP90AA1	3|5	8	4	2	3|1	0.22	0.4	0.22	0.4	0.22	-3.1	2	0.38
VIM	P07910	HNRNPC	14|12	26	13	2	16|11	0	0	0	0	0	-30.61	0.96	0.62
VIM	P07942	LAMB1	14|18	32	16	2	0|0	1	1	1	1	1	22.97	160	0
VIM	P07947	YES1	3|2	5	2.5	2	3|0	0.18	0.28	0.18	0.28	0.18	-2.27	1.67	0.39
VIM	P07996	THBS1	39|38	77	38.5	2	22|17	0	0	0	0	0	-15.21	1.97	0.59
VIM	P08134	RHOC	3|4	7	3.5	2	3|2	0.02	0.03	0.02	0.03	0.02	-4.86	1.4	0.49
VIM	P08174	CD55	2|1	3	1.5	2	0|0	0.49	0.98	0.49	0.98	0.49	1.66	15	0.19
VIM	P08238	HSP90AB1	19|21	40	20	2	16|10	0	0	0	0	0	-18.88	1.54	0.6
VIM	P08247	SYP	0|1	1	0.5	2	0|0	0	0	0	0	0	-0.85	5	0.66
VIM	P08493	MGP	1|2	3	1.5	2	0|0	0.49	0.98	0.49	0.98	0.49	1.66	15	0.19
VIM	P08559	PDHA1	3|4	7	3.5	2	3|0	0.4	0.51	0.4	0.51	0.4	-0.96	2.33	0.3
VIM	P08572	COL4A2	5|5	10	5	2	3|2	0.11	0.11	0.11	0.11	0.11	-2.07	2	0.44
VIM	P08581	MET	1|0	1	0.5	2	0|0	0	0	0	0	0	-0.85	5	0.66
VIM	P08621	SNRNP70	1|1	2	1	2	2|0	0	0	0	0	0	-2.24	1	0.66
VIM	P08648	ITGA5	41|46	87	43.5	2	4|2	1	1	1	1	1	40.29	14.5	0
VIM	P08670	VIM	0|0	0	0	2	484|239	0	0	0	0	0	#NAME?	0	0.66
VIM	P08708	RPS17	8|11	19	9.5	2	11|3	0	0	0	0	0	-12.8	1.36	0.56
VIM	P08727	KRT19	20|23	43	21.5	2	20|14	0	0	0	0	0	-31.4	1.26	0.62
VIM	P08729	KRT7	84|87	171	85.5	2	69|42	0	0	0	0	0	-78.34	1.54	0.65
VIM	P08754	GNAI3	2|0	2	1	2	0|0	0.49	0.98	0.49	0.98	0.49	-0.85	10	0.19
VIM	P08779	KRT16	1|0	1	0.5	2	0|0	0	0	0	0	0	-0.85	5	0.66
VIM	P08865	RPSA	7|7	14	7	2	6|1	0.06	0.06	0.06	0.06	0.06	-2.68	2	0.46
VIM	P09012	SNRPA	2|3	5	2.5	2	2|1	0.13	0.2	0.13	0.2	0.13	-2.78	1.67	0.43
VIM	P09382	LGALS1	11|9	20	10	2	4|2	0.89	0.98	0.89	0.98	0.89	1.41	3.33	0.01
VIM	P09543	CNP	1|0	1	0.5	2	0|0	0	0	0	0	0	-0.85	5	0.66
VIM	P09651	HNRNPA1	7|13	20	10	2	8|4	0.02	0.03	0.02	0.03	0.02	-11.36	1.67	0.5
VIM	P09661	SNRPA1	1|1	2	1	2	2|0	0	0	0	0	0	-2.24	1	0.66
VIM	P09874	PARP1	1|2	3	1.5	2	0|0	0.49	0.98	0.49	0.98	0.49	1.66	15	0.19
VIM	P09936	UCHL1	0|1	1	0.5	2	0|0	0	0	0	0	0	-0.85	5	0.66
VIM	P0C0S5	H2AZ1	3|6	9	4.5	2	11|2	0	0	0	0	0	-18.98	0.69	0.66
VIM	P0C0S8	H2AC11	120|139	259	129.5	2	195|85	0	0	0	0	0	-319.3	0.93	0.66
VIM	P0CG22	DHRS4L1	1|0	1	0.5	2	0|0	0	0	0	0	0	-0.85	5	0.66
VIM	P0DP23	CALM1	2|3	5	2.5	2	1|0	0.77	0.88	0.77	0.88	0.77	0.65	5	0.04
VIM	P0DP91	ERCC6	0|1	1	0.5	2	0|0	0	0	0	0	0	-0.85	5	0.66
VIM	P10412	H1-4	18|15	33	16.5	2	21|17	0	0	0	0	0	-45.92	0.87	0.66
VIM	P10515	DLAT	2|4	6	3	2	1|0	0.81	0.97	0.81	0.97	0.81	0.65	6	0.03
VIM	P10586	PTPRF	1|3	4	2	2	0|0	0.5	1	0.5	1	0.5	1.66	20	0.16
VIM	P10606	COX5B	1|0	1	0.5	2	0|0	0	0	0	0	0	-0.85	5	0.66
VIM	P10644	PRKAR1A	0|4	4	2	2	1|0	0.48	0.97	0.48	0.97	0.48	-2.29	4	0.26
VIM	P10809	HSPD1	6|13	19	9.5	2	10|6	0	0	0	0	0	-20.01	1.19	0.57
VIM	P11021	HSPA5	16|24	40	20	2	15|5	0	0.01	0	0.01	0	-12.68	2	0.53
VIM	P11047	LAMC1	26|34	60	30	2	0|0	1	1	1	1	1	40.68	300	0
VIM	P11137	MAP2	1|0	1	0.5	2	0|0	0	0	0	0	0	-0.85	5	0.66
VIM	P11142	HSPA8	22|29	51	25.5	2	22|13	0	0	0	0	0	-30.08	1.46	0.61
VIM	P11172	UMPS	1|1	2	1	2	0|0	0	0	0	0	0	1.66	10	0.66
VIM	P11177	PDHB	3|5	8	4	2	3|1	0.22	0.4	0.22	0.4	0.22	-3.1	2	0.38
VIM	P11216	PYGB	0|1	1	0.5	2	0|0	0	0	0	0	0	-0.85	5	0.66
VIM	P11233	RALA	6|8	14	7	2	4|1	0.52	0.74	0.52	0.74	0.52	-0.89	2.8	0.12
VIM	P11279	LAMP1	0|1	1	0.5	2	0|0	0	0	0	0	0	-0.85	5	0.66
VIM	P11387	TOP1	20|19	39	19.5	2	21|13	0	0	0	0	0	-32.58	1.15	0.63
VIM	P11388	TOP2A	24|25	49	24.5	2	24|11	0	0	0	0	0	-27.26	1.4	0.62
VIM	P11498	PC	35|36	71	35.5	2	43|26	0	0	0	0	0	-70.62	1.03	0.64
VIM	P11940	PABPC1	12|14	26	13	2	11|6	0	0	0	0	0	-13.01	1.53	0.58
VIM	P12236	SLC25A6	2|2	4	2	2	1|0	0.66	0.66	0.66	0.66	0.66	0.65	4	0.08
VIM	P12259	F5	2|5	7	3.5	2	1|0	0.82	0.99	0.82	0.99	0.82	0.65	7	0.02
VIM	P12268	IMPDH2	5|4	9	4.5	2	4|2	0.01	0.02	0.01	0.02	0.01	-5.18	1.5	0.5
VIM	P12270	TPR	3|8	11	5.5	2	2|0	0.78	0.98	0.78	0.98	0.78	0.36	5.5	0.03
VIM	P12814	ACTN1	9|12	21	10.5	2	6|0	0.72	0.86	0.72	0.86	0.72	0.36	3.5	0.06
VIM	P12956	XRCC6	5|10	15	7.5	2	4|0	0.67	0.91	0.67	0.91	0.67	-0.3	3.75	0.07
VIM	P13010	XRCC5	4|9	13	6.5	2	5|3	0.07	0.14	0.07	0.14	0.07	-8.7	1.62	0.46
VIM	P13073	COX4I1	1|1	2	1	2	0|0	0	0	0	0	0	1.66	10	0.66
VIM	P13489	RNH1	1|0	1	0.5	2	0|0	0	0	0	0	0	-0.85	5	0.66
VIM	P13497	BMP1	0|1	1	0.5	2	0|0	0	0	0	0	0	-0.85	5	0.66
VIM	P13598	ICAM2	5|6	11	5.5	2	0|0	1	1	1	1	1	8.96	55	0
VIM	P13639	EEF2	13|17	30	15	2	6|2	0.9	0.99	0.9	0.99	0.9	1.51	3.75	0.01
VIM	P13645	KRT10	8|26	34	17	2	7|8	0.5	1	0.5	1	0.5	-15.23	2.27	0.14
VIM	P13646	KRT13	2|2	4	2	2	10|1	0	0	0	0	0	-17.02	0.36	0.66
VIM	P13647	KRT5	0|1	1	0.5	2	0|0	0	0	0	0	0	-0.85	5	0.66
VIM	P13804	ETFA	1|4	5	2.5	2	1|0	0.48	0.97	0.48	0.97	0.48	-0.68	5	0.26
VIM	P13861	PRKAR2A	2|1	3	1.5	2	1|0	0.33	0.66	0.33	0.66	0.33	-0.68	3	0.31
VIM	P13987	CD59	16|10	26	13	2	2|1	1	1	1	1	1	6.96	8.67	0
VIM	P13995	MTHFD2	1|0	1	0.5	2	0|0	0	0	0	0	0	-0.85	5	0.66
VIM	P14543	NID1	8|6	14	7	2	0|0	1	1	1	1	1	10.59	70	0
VIM	P14618	PKM	6|8	14	7	2	5|1	0.24	0.4	0.24	0.4	0.24	-2.33	2.33	0.38
VIM	P14625	HSP90B1	13|11	24	12	2	15|9	0	0	0	0	0	-26.64	1	0.62
VIM	P14678	SNRPB	7|6	13	6.5	2	8|3	0	0	0	0	0	-10.77	1.18	0.56
VIM	P14866	HNRNPL	3|2	5	2.5	2	1|0	0.77	0.88	0.77	0.88	0.77	0.65	5	0.04
VIM	P14868	DARS1	2|4	6	3	2	1|0	0.81	0.97	0.81	0.97	0.81	0.65	6	0.03
VIM	P14923	JUP	9|13	22	11	2	1|1	1	1	1	1	1	7.67	11	0
VIM	P15144	ANPEP	24|29	53	26.5	2	0|0	1	1	1	1	1	37.76	265	0
VIM	P15151	PVR	3|4	7	3.5	2	0|0	1	1	1	1	1	5.53	35	0
VIM	P15529	CD46	6|7	13	6.5	2	0|0	1	1	1	1	1	10.59	65	0
VIM	P15880	RPS2	32|38	70	35	2	36|22	0	0	0	0	0	-55.76	1.21	0.64
VIM	P16070	CD44	11|11	22	11	2	1|0	1	1	1	1	1	13.54	22	0
VIM	P16284	PECAM1	19|22	41	20.5	2	0|0	1	1	1	1	1	30.41	205	0
VIM	P16401	H1-5	21|26	47	23.5	2	20|21	0	0	0	0	0	-42.2	1.15	0.63
VIM	P16402	H1-3	2|4	6	3	2	3|2	0.02	0.03	0.02	0.03	0.02	-6.34	1.2	0.5
VIM	P16403	H1-2	4|5	9	4.5	2	5|4	0	0	0	0	0	-10.48	1	0.56
VIM	P16435	POR	2|2	4	2	2	0|0	0.98	0.98	0.98	0.98	0.98	3.69	20	0
VIM	P16615	ATP2A2	9|8	17	8.5	2	7|2	0.02	0.03	0.02	0.03	0.02	-4.72	1.89	0.5
VIM	P17096	HMGA1	1|1	2	1	2	1|0	0	0	0	0	0	-0.68	2	0.66
VIM	P17301	ITGA2	39|48	87	43.5	2	0|0	1	1	1	1	1	59.51	435	0
VIM	P17302	GJA1	1|1	2	1	2	0|0	0	0	0	0	0	1.66	10	0.66
VIM	P17480	UBTF	1|1	2	1	2	1|1	0	0	0	0	0	-2.48	1	0.66
VIM	P17600	SYN1	1|1	2	1	2	1|0	0	0	0	0	0	-0.68	2	0.66
VIM	P17655	CAPN2	1|3	4	2	2	3|0	0.14	0.28	0.14	0.28	0.14	-4	1.33	0.42
VIM	P17813	ENG	18|20	38	19	2	0|0	1	1	1	1	1	28.93	190	0
VIM	P17844	DDX5	14|13	27	13.5	2	12|7	0	0	0	0	0	-15.09	1.42	0.59
VIM	P17980	PSMC3	1|1	2	1	2	1|0	0	0	0	0	0	-0.68	2	0.66
VIM	P17987	TCP1	8|12	20	10	2	3|2	0.92	1	0.92	1	0.92	1.74	4	0.01
VIM	P18031	PTPN1	1|1	2	1	2	0|0	0	0	0	0	0	1.66	10	0.66
VIM	P18077	RPL35A	5|5	10	5	2	4|6	0	0	0	0	0	-10.78	1	0.66
VIM	P18084	ITGB5	3|5	8	4	2	0|0	1	1	1	1	1	5.53	40	0
VIM	P18085	ARF4	2|3	5	2.5	2	2|2	0.02	0.04	0.02	0.04	0.02	-4.55	1.25	0.49
VIM	P18124	RPL7	63|74	137	68.5	2	77|45	0	0	0	0	0	-123.07	1.12	0.65
VIM	P18583	SON	60|61	121	60.5	2	71|36	0	0	0	0	0	-101.09	1.13	0.65
VIM	P18621	RPL17	55|60	115	57.5	2	63|33	0	0	0	0	0	-89.13	1.2	0.65
VIM	P18669	PGAM1	0|1	1	0.5	2	0|0	0	0	0	0	0	-0.85	5	0.66
VIM	P19022	CDH2	7|11	18	9	2	0|0	1	1	1	1	1	12.2	90	0
VIM	P19338	NCL	5|5	10	5	2	2|2	0.4	0.4	0.4	0.4	0.4	-0.41	2.5	0.3
VIM	P19525	EIF2AK2	0|1	1	0.5	2	0|0	0	0	0	0	0	-0.85	5	0.66
VIM	P19823	ITIH2	1|1	2	1	2	0|0	0	0	0	0	0	1.66	10	0.66
VIM	P20339	RAB5A	1|1	2	1	2	1|1	0	0	0	0	0	-2.48	1	0.66
VIM	P20340	RAB6A	0|1	1	0.5	2	0|0	0	0	0	0	0	-0.85	5	0.66
VIM	P20700	LMNB1	4|8	12	6	2	4|3	0.1	0.19	0.1	0.19	0.1	-6.94	1.71	0.45
VIM	P20908	COL5A1	7|7	14	7	2	2|0	0.96	0.96	0.96	0.96	0.96	3.21	7	0.01
VIM	P21127	CDK11B	1|0	1	0.5	2	2|0	0	0	0	0	0	-3.64	0.5	0.66
VIM	P21281	ATP6V1B2	1|0	1	0.5	2	0|0	0	0	0	0	0	-0.85	5	0.66
VIM	P21291	CSRP1	1|1	2	1	2	0|0	0	0	0	0	0	1.66	10	0.66
VIM	P21333	FLNA	45|50	95	47.5	2	37|13	0	0	0	0	0	-27.44	1.9	0.61
VIM	P21399	ACO1	0|1	1	0.5	2	0|0	0	0	0	0	0	-0.85	5	0.66
VIM	P21453	S1PR1	1|2	3	1.5	2	0|0	0.49	0.98	0.49	0.98	0.49	1.66	15	0.19
VIM	P21589	NT5E	9|10	19	9.5	2	0|0	1	1	1	1	1	15.34	95	0
VIM	P21796	VDAC1	1|0	1	0.5	2	0|0	0	0	0	0	0	-0.85	5	0.66
VIM	P21926	CD9	4|4	8	4	2	0|0	1	1	1	1	1	7.28	40	0
VIM	P21964	COMT	4|6	10	5	2	5|0	0.2	0.34	0.2	0.34	0.2	-2.74	2	0.39
VIM	P21980	TGM2	48|56	104	52	2	28|13	0	0	0	0	0	-12.65	2.54	0.55
VIM	P22087	FBL	30|34	64	32	2	31|19	0	0	0	0	0	-44.81	1.28	0.64
VIM	P22102	GART	1|1	2	1	2	1|0	0	0	0	0	0	-0.68	2	0.66
VIM	P22307	SCP2	4|3	7	3.5	2	4|1	0.02	0.04	0.02	0.04	0.02	-4.65	1.4	0.48
VIM	P22570	FDXR	2|4	6	3	2	2|0	0.55	0.77	0.55	0.77	0.55	-0.76	3	0.11
VIM	P22626	HNRNPA2B1	9|13	22	11	2	12|5	0	0	0	0	0	-16.87	1.29	0.58
VIM	P23142	FBLN1	1|2	3	1.5	2	0|0	0.49	0.98	0.49	0.98	0.49	1.66	15	0.19
VIM	P23229	ITGA6	6|3	9	4.5	2	0|0	1	1	1	1	1	5.53	45	0
VIM	P23246	SFPQ	3|4	7	3.5	2	3|3	0	0.01	0	0.01	0	-6.63	1.17	0.53
VIM	P23381	WARS1	0|2	2	1	2	0|0	0.49	0.98	0.49	0.98	0.49	-0.85	10	0.19
VIM	P23396	RPS3	21|19	40	20	2	14|10	0	0	0	0	0	-15.4	1.67	0.59
VIM	P23467	PTPRB	34|40	74	37	2	0|0	1	1	1	1	1	52.29	370	0
VIM	P23497	SP100	1|4	5	2.5	2	1|0	0.48	0.97	0.48	0.97	0.48	-0.68	5	0.26
VIM	P23510	TNFSF4	2|2	4	2	2	0|0	0.98	0.98	0.98	0.98	0.98	3.69	20	0
VIM	P23526	AHCY	3|1	4	2	2	2|1	0.1	0.2	0.1	0.2	0.1	-4.28	1.33	0.44
VIM	P23528	CFL1	1|2	3	1.5	2	2|0	0.16	0.32	0.16	0.32	0.16	-2.24	1.5	0.4
VIM	P23919	DTYMK	2|0	2	1	2	0|0	0.49	0.98	0.49	0.98	0.49	-0.85	10	0.19
VIM	P23921	RRM1	0|1	1	0.5	2	1|0	0	0	0	0	0	-2.29	1	0.66
VIM	P24534	EEF1B2	1|2	3	1.5	2	1|0	0.33	0.66	0.33	0.66	0.33	-0.68	3	0.31
VIM	P24666	ACP1	0|1	1	0.5	2	0|0	0	0	0	0	0	-0.85	5	0.66
VIM	P24752	ACAT1	1|0	1	0.5	2	0|0	0	0	0	0	0	-0.85	5	0.66
VIM	P24928	POLR2A	0|1	1	0.5	2	0|0	0	0	0	0	0	-0.85	5	0.66
VIM	P25116	F2R	1|3	4	2	2	0|0	0.5	1	0.5	1	0.5	1.66	20	0.16
VIM	P25205	MCM3	0|3	3	1.5	2	0|0	0.5	1	0.5	1	0.5	-0.85	15	0.16
VIM	P25398	RPS12	1|1	2	1	2	1|0	0	0	0	0	0	-0.68	2	0.66
VIM	P25705	ATP5F1A	11|10	21	10.5	2	7|3	0.04	0.06	0.04	0.06	0.04	-3.99	2.1	0.48
VIM	P26006	ITGA3	5|4	9	4.5	2	0|0	1	1	1	1	1	7.28	45	0
VIM	P26038	MSN	8|11	19	9.5	2	11|2	0	0	0	0	0	-10.91	1.46	0.55
VIM	P26368	U2AF2	1|0	1	0.5	2	1|0	0	0	0	0	0	-2.29	1	0.66
VIM	P26373	RPL13	37|37	74	37	2	42|28	0	0	0	0	0	-69.7	1.06	0.64
VIM	P26599	PTBP1	4|6	10	5	2	4|1	0.16	0.29	0.16	0.29	0.16	-3.27	2	0.4
VIM	P26641	EEF1G	5|6	11	5.5	2	2|1	0.84	0.91	0.84	0.91	0.84	1.18	3.67	0.02
VIM	P27361	MAPK3	1|2	3	1.5	2	2|0	0.16	0.32	0.16	0.32	0.16	-2.24	1.5	0.4
VIM	P27635	RPL10	56|56	112	56	2	65|33	0	0	0	0	0	-91.15	1.14	0.65
VIM	P27658	COL8A1	1|2	3	1.5	2	1|0	0.33	0.66	0.33	0.66	0.33	-0.68	3	0.31
VIM	P27708	CAD	3|7	10	5	2	5|0	0.27	0.52	0.27	0.52	0.27	-4.1	2	0.38
VIM	P27797	CALR	1|3	4	2	2	2|0	0.29	0.59	0.29	0.59	0.29	-2.24	2	0.36
VIM	P27816	MAP4	2|1	3	1.5	2	2|0	0.16	0.32	0.16	0.32	0.16	-2.24	1.5	0.4
VIM	P27824	CANX	8|8	16	8	2	7|1	0.04	0.04	0.04	0.04	0.04	-3.06	2	0.47
VIM	P28288	ABCD3	0|1	1	0.5	2	0|0	0	0	0	0	0	-0.85	5	0.66
VIM	P28290	ITPRID2	0|2	2	1	2	0|0	0.49	0.98	0.49	0.98	0.49	-0.85	10	0.19
VIM	P28370	SMARCA1	8|4	12	6	2	4|3	0.1	0.19	0.1	0.19	0.1	-6.94	1.71	0.45
VIM	P28838	LAP3	1|1	2	1	2	1|0	0	0	0	0	0	-0.68	2	0.66
VIM	P29279	CCN2	9|8	17	8.5	2	0|0	1	1	1	1	1	13.78	85	0
VIM	P29317	EPHA2	43|44	87	43.5	2	4|0	1	1	1	1	1	10.59	21.75	0
VIM	P29323	EPHB2	11|10	21	10.5	2	0|0	1	1	1	1	1	16.89	105	0
VIM	P29474	NOS3	1|1	2	1	2	0|0	0	0	0	0	0	1.66	10	0.66
VIM	P29590	PML	3|4	7	3.5	2	6|1	0	0	0	0	0	-7.95	1	0.54
VIM	P29692	EEF1D	1|1	2	1	2	1|0	0	0	0	0	0	-0.68	2	0.66
VIM	P30043	BLVRB	0|1	1	0.5	2	0|0	0	0	0	0	0	-0.85	5	0.66
VIM	P30044	PRDX5	4|4	8	4	2	4|0	0.22	0.22	0.22	0.22	0.22	-1.27	2	0.39
VIM	P30050	RPL12	3|4	7	3.5	2	1|0	0.92	0.97	0.92	0.97	0.92	1.99	7	0.01
VIM	P30084	ECHS1	3|0	3	1.5	2	0|0	0.5	1	0.5	1	0.5	-0.85	15	0.16
VIM	P30101	PDIA3	4|5	9	4.5	2	6|2	0	0	0	0	0	-8.46	1.12	0.55
VIM	P30414	NKTR	1|0	1	0.5	2	2|0	0	0	0	0	0	-3.64	0.5	0.66
VIM	P30519	HMOX2	0|1	1	0.5	2	0|0	0	0	0	0	0	-0.85	5	0.66
VIM	P30530	AXL	1|4	5	2.5	2	0|0	0.5	1	0.5	1	0.5	1.66	25	0.14
VIM	P30876	POLR2B	1|1	2	1	2	0|1	0	0	0	0	0	-0.68	2	0.66
VIM	P31153	MAT2A	0|1	1	0.5	2	1|0	0	0	0	0	0	-2.29	1	0.66
VIM	P31689	DNAJA1	2|3	5	2.5	2	0|0	0.99	1	0.99	1	0.99	3.69	25	0
VIM	P31942	HNRNPH3	1|1	2	1	2	1|1	0	0	0	0	0	-2.48	1	0.66
VIM	P31943	HNRNPH1	19|22	41	20.5	2	19|8	0	0	0	0	0	-20.36	1.52	0.6
VIM	P31949	S100A11	0|1	1	0.5	2	0|1	0	0	0	0	0	-2.29	1	0.66
VIM	P32119	PRDX2	1|2	3	1.5	2	1|0	0.33	0.66	0.33	0.66	0.33	-0.68	3	0.31
VIM	P32322	PYCR1	1|1	2	1	2	0|0	0	0	0	0	0	1.66	10	0.66
VIM	P32969	RPL9	3|2	5	2.5	2	1|0	0.77	0.88	0.77	0.88	0.77	0.65	5	0.04
VIM	P33151	CDH5	19|26	45	22.5	2	1|0	1	1	1	1	1	25.18	45	0
VIM	P33176	KIF5B	4|3	7	3.5	2	3|0	0.4	0.51	0.4	0.51	0.4	-0.96	2.33	0.3
VIM	P33993	MCM7	0|1	1	0.5	2	0|0	0	0	0	0	0	-0.85	5	0.66
VIM	P34897	SHMT2	6|10	16	8	2	4|2	0.51	0.93	0.51	0.93	0.51	-2.42	2.67	0.13
VIM	P34931	HSPA1L	2|1	3	1.5	2	1|0	0.33	0.66	0.33	0.66	0.33	-0.68	3	0.31
VIM	P34932	HSPA4	2|1	3	1.5	2	0|0	0.49	0.98	0.49	0.98	0.49	1.66	15	0.19
VIM	P35221	CTNNA1	56|68	124	62	2	6|1	1	1	1	1	1	13.32	17.71	0
VIM	P35222	CTNNB1	57|58	115	57.5	2	4|0	1	1	1	1	1	13.7	28.75	0
VIM	P35232	PHB1	0|1	1	0.5	2	0|0	0	0	0	0	0	-0.85	5	0.66
VIM	P35249	RFC4	0|1	1	0.5	2	0|0	0	0	0	0	0	-0.85	5	0.66
VIM	P35250	RFC2	2|1	3	1.5	2	2|0	0.16	0.32	0.16	0.32	0.16	-2.24	1.5	0.4
VIM	P35251	RFC1	4|8	12	6	2	3|0	0.71	0.91	0.71	0.91	0.71	0.06	4	0.06
VIM	P35268	RPL22	4|5	9	4.5	2	5|3	0	0	0	0	0	-8.7	1.12	0.55
VIM	P35527	KRT9	15|18	33	16.5	2	2|7	0.87	0.95	0.87	0.95	0.87	1.3	3.67	0.02
VIM	P35579	MYH9	268|311	579	289.5	2	237|136	0	0	0	0	0	-281.79	1.55	0.65
VIM	P35580	MYH10	28|28	56	28	2	17|3	0.06	0.06	0.06	0.06	0.06	-2.75	2.8	0.46
VIM	P35590	TIE1	1|2	3	1.5	2	0|0	0.49	0.98	0.49	0.98	0.49	1.66	15	0.19
VIM	P35606	COPB2	1|1	2	1	2	0|0	0	0	0	0	0	1.66	10	0.66
VIM	P35637	FUS	7|8	15	7.5	2	2|1	0.98	0.99	0.98	0.99	0.98	3.46	5	0
VIM	P35658	NUP214	1|0	1	0.5	2	0|1	0	0	0	0	0	-2.29	1	0.66
VIM	P35659	DEK	15|21	36	18	2	21|14	0	0	0	0	0	-40.37	1.03	0.63
VIM	P35908	KRT2	2|18	20	10	2	1|2	0.53	1	0.53	1	0.53	-2.78	6.67	0.12
VIM	P35998	PSMC2	2|7	9	4.5	2	4|0	0.38	0.75	0.38	0.75	0.38	-3.97	2.25	0.3
VIM	P36507	MAP2K2	0|1	1	0.5	2	1|0	0	0	0	0	0	-2.29	1	0.66
VIM	P36542	ATP5F1C	5|1	6	3	2	4|2	0.01	0.02	0.01	0.02	0.01	-9.89	1	0.51
VIM	P36578	RPL4	100|114	214	107	2	131|85	0	0	0	0	0	-235.19	0.99	0.65
VIM	P36776	LONP1	2|1	3	1.5	2	0|0	0.49	0.98	0.49	0.98	0.49	1.66	15	0.19
VIM	P36873	PPP1CC	1|2	3	1.5	2	1|0	0.33	0.66	0.33	0.66	0.33	-0.68	3	0.31
VIM	P36957	DLST	2|1	3	1.5	2	0|0	0.49	0.98	0.49	0.98	0.49	1.66	15	0.19
VIM	P37108	SRP14	16|17	33	16.5	2	17|9	0	0	0	0	0	-22.79	1.27	0.61
VIM	P37268	FDFT1	0|1	1	0.5	2	0|0	0	0	0	0	0	-0.85	5	0.66
VIM	P37802	TAGLN2	0|1	1	0.5	2	0|0	0	0	0	0	0	-0.85	5	0.66
VIM	P38117	ETFB	2|2	4	2	2	3|0	0.09	0.09	0.09	0.09	0.09	-2.27	1.33	0.45
VIM	P38159	RBMX	4|4	8	4	2	1|1	0.82	0.82	0.82	0.82	0.82	1.5	4	0.03
VIM	P38606	ATP6V1A	0|2	2	1	2	1|0	0.33	0.66	0.33	0.66	0.33	-2.29	2	0.31
VIM	P38646	HSPA9	17|19	36	18	2	15|9	0	0	0	0	0	-18.18	1.5	0.6
VIM	P38919	EIF4A3	1|3	4	2	2	3|0	0.14	0.28	0.14	0.28	0.14	-4	1.33	0.42
VIM	P39019	RPS19	1|1	2	1	2	2|0	0	0	0	0	0	-2.24	1	0.66
VIM	P39023	RPL3	82|95	177	88.5	2	90|45	0	0	0	0	0	-119.31	1.31	0.65
VIM	P39060	COL18A1	16|15	31	15.5	2	4|1	1	1	1	1	1	5.87	6.2	0
VIM	P40189	IL6ST	6|10	16	8	2	0|0	1	1	1	1	1	10.59	80	0
VIM	P40222	TXLNA	1|1	2	1	2	0|0	0	0	0	0	0	1.66	10	0.66
VIM	P40227	CCT6A	9|7	16	8	2	4|1	0.7	0.87	0.7	0.87	0.7	0.13	3.2	0.06
VIM	P40429	RPL13A	34|36	70	35	2	37|26	0	0	0	0	0	-61.92	1.11	0.64
VIM	P40763	STAT3	0|1	1	0.5	2	0|0	0	0	0	0	0	-0.85	5	0.66
VIM	P40926	MDH2	2|3	5	2.5	2	1|0	0.77	0.88	0.77	0.88	0.77	0.65	5	0.04
VIM	P40937	RFC5	2|3	5	2.5	2	0|0	0.99	1	0.99	1	0.99	3.69	25	0
VIM	P40938	RFC3	1|5	6	3	2	2|0	0.43	0.87	0.43	0.87	0.43	-2.24	3	0.28
VIM	P40939	HADHA	4|8	12	6	2	1|0	0.98	1	0.98	1	0.98	3.39	12	0
VIM	P41091	EIF2S3	3|2	5	2.5	2	2|0	0.45	0.59	0.45	0.59	0.45	-0.76	2.5	0.27
VIM	P41208	CETN2	1|4	5	2.5	2	4|0	0.11	0.22	0.11	0.22	0.11	-5.39	1.25	0.44
VIM	P41250	GARS1	1|0	1	0.5	2	0|0	0	0	0	0	0	-0.85	5	0.66
VIM	P41252	IARS1	1|5	6	3	2	3|0	0.35	0.7	0.35	0.7	0.35	-4	2	0.31
VIM	P42167	TMPO	1|2	3	1.5	2	0|0	0.49	0.98	0.49	0.98	0.49	1.66	15	0.19
VIM	P42574	CASP3	1|1	2	1	2	0|0	0	0	0	0	0	1.66	10	0.66
VIM	P42677	RPS27	0|3	3	1.5	2	1|0	0.44	0.88	0.44	0.88	0.44	-2.29	3	0.27
VIM	P42704	LRPPRC	20|25	45	22.5	2	10|2	0.8	0.94	0.8	0.94	0.8	0.71	3.75	0.03
VIM	P42766	RPL35	4|6	10	5	2	7|5	0	0	0	0	0	-15.91	0.83	0.66
VIM	P42892	ECE1	0|3	3	1.5	2	0|0	0.5	1	0.5	1	0.5	-0.85	15	0.16
VIM	P43121	MCAM	12|21	33	16.5	2	0|0	1	1	1	1	1	19.94	165	0
VIM	P43243	MATR3	12|9	21	10.5	2	12|8	0	0	0	0	0	-22.59	1.05	0.61
VIM	P43487	RANBP1	0|1	1	0.5	2	1|0	0	0	0	0	0	-2.29	1	0.66
VIM	P43686	PSMC4	2|4	6	3	2	0|0	0.99	1	0.99	1	0.99	3.69	30	0
VIM	P45880	VDAC2	1|3	4	2	2	0|0	0.5	1	0.5	1	0.5	1.66	20	0.16
VIM	P45973	CBX5	1|1	2	1	2	0|1	0	0	0	0	0	-0.68	2	0.66
VIM	P46013	MKI67	17|18	35	17.5	2	15|4	0	0	0	0	0	-10.03	1.84	0.56
VIM	P46087	NOP2	2|2	4	2	2	2|0	0.32	0.32	0.32	0.32	0.32	-0.76	2	0.35
VIM	P46100	ATRX	4|4	8	4	2	3|0	0.51	0.51	0.51	0.51	0.51	0.06	2.67	0.12
VIM	P46459	NSF	1|1	2	1	2	1|0	0	0	0	0	0	-0.68	2	0.66
VIM	P46531	NOTCH1	6|10	16	8	2	0|0	1	1	1	1	1	10.59	80	0
VIM	P46776	RPL27A	16|11	27	13.5	2	18|12	0	0	0	0	0	-37.73	0.9	0.63
VIM	P46777	RPL5	6|7	13	6.5	2	8|3	0	0	0	0	0	-10.77	1.18	0.56
VIM	P46778	RPL21	14|20	34	17	2	20|12	0	0	0	0	0	-36.3	1.06	0.62
[truncated: 816 more rows]

## Sheet: Experiment #2 HUVE_CT_HA_Ab int
Bait	Prey	PreyGene	Intensity	IntensitySum	AvgIntensity	NumReplicates	ctrlIntensity	AvgP	MaxP	TopoAvgP	TopoMaxP	SaintScore	OddsScore	FoldChange	BFDR	boosted_by
[truncated: 1,168 more rows]

[truncated: 4 more sheets: Experiment #2 HGF_NT_HA_Ab spc, Experiment #2 HGF_NT_HA_Ab int, Experiment #2 HUVE_NT_HA_Ab spc, Experiment #2 HUVE_NT_HA_Ab int]
