# Supplementary material for: An adaptable genomic-proteomic approach to characterize cell-surface Vimentin's membrane topology and interactome
Source: Biochem Biophys Rep. 2025 Sep 6;44:102242. doi: 10.1016/j.bbrep.2025.102242 (PMC12447900; doi:10.1016/j.bbrep.2025.102242)
Supplement: Multimedia component 2 [file mmc2.xlsx]

## Sheet: Experiment #1 HGF_VIM_Ab
#	Visible?	Starred?	Identified Proteins (1246)	Accession Number	Alternate ID	Molecular Weight	Protein Grouping Ambiguity	Taxonomy	HGF NTC1	HGF NTC2	HGF Vim1	HGF Vim2
1	TRUE	Empty	Vimentin OS=Homo sapiens OX=9606 GN=VIM PE=1 SV=4	P08670	VIM	54 kDa	TRUE	unknown	376080000000	373960000000	259590000000	334140000000
2	TRUE	Empty	Myosin-9 OS=Homo sapiens OX=9606 GN=MYH9 PE=1 SV=4	P35579	MYH9	227 kDa	TRUE	unknown	84197000000	52718000000	63033000000	77487000000
3	TRUE	Empty	Plectin OS=Homo sapiens OX=9606 GN=PLEC PE=1 SV=3	Q15149	PLEC	532 kDa	TRUE	unknown	18476000000	19263000000	16139000000	18679000000
4	TRUE	Empty	Neuroblast differentiation-associated protein AHNAK OS=Homo sapiens OX=9606 GN=AHNAK PE=1 SV=2	Q09666	AHNAK	629 kDa		unknown	10232000000	12474000000	13596000000	11524000000
5	TRUE	Empty	Fibronectin OS=Homo sapiens OX=9606 GN=FN1 PE=1 SV=5	P02751	FN1	272 kDa		unknown	17143000000	16785000000	20758000000	19322000000
6	TRUE	Empty	Actin, cytoplasmic 2 OS=Homo sapiens OX=9606 GN=ACTG1 PE=1 SV=1	P63261	ACTG1	42 kDa	TRUE	unknown	42198000000	40718000000	38695000000	41816000000
7	TRUE	Empty	Ribosome-binding protein 1 OS=Homo sapiens OX=9606 GN=RRBP1 PE=1 SV=5	Q9P2E9	RRBP1	152 kDa	TRUE	unknown	5823700000	6095300000	8051000000	6313300000
8	TRUE	Empty	Filamin-A OS=Homo sapiens OX=9606 GN=FLNA PE=1 SV=4	P21333	FLNA	281 kDa	TRUE	unknown	4754900000	5692000000	3764300000	4813600000
9	TRUE	Empty	Microtubule-associated protein 1B OS=Homo sapiens OX=9606 GN=MAP1B PE=1 SV=2	P46821	MAP1B	271 kDa	TRUE	unknown	3384100000	3979900000	5131000000	3958500000
10	TRUE	Empty	Actin, alpha cardiac muscle 1 OS=Homo sapiens OX=9606 GN=ACTC1 PE=1 SV=1	P68032	ACTC1	42 kDa	TRUE	unknown	31276000000	29298000000	28157000000	29397000000
11	TRUE	Empty	Histone H4 OS=Homo sapiens OX=9606 GN=H4C1 PE=1 SV=2	P62805	H4C1	11 kDa		unknown	46037000000	47967000000	57533000000	44686000000
12	TRUE	Empty	Keratin, type II cytoskeletal 1 OS=Homo sapiens OX=9606 GN=KRT1 PE=1 SV=6	P04264	KRT1	66 kDa	TRUE	unknown	2890900000	3652600000	21013000000	9459800000
13	TRUE	Empty	Bifunctional glutamate/proline--tRNA ligase OS=Homo sapiens OX=9606 GN=EPRS1 PE=1 SV=5	P07814	EPRS1	171 kDa		unknown	2411900000	2376300000	3993600000	3163600000
14	TRUE	Empty	Microtubule-associated protein 4 OS=Homo sapiens OX=9606 GN=MAP4 PE=1 SV=3	P27816	MAP4	121 kDa	TRUE	unknown	3531500000	3411500000	4546500000	3122800000
15	TRUE	Empty	Histone H2B type 1-M OS=Homo sapiens OX=9606 GN=H2BC14 PE=1 SV=3	Q99879	H2BC14	14 kDa	TRUE	unknown	28999000000	25397000000	28862000000	28157000000
16	TRUE	Empty	Ras GTPase-activating-like protein IQGAP1 OS=Homo sapiens OX=9606 GN=IQGAP1 PE=1 SV=1	P46940	IQGAP1	189 kDa	TRUE	unknown	2974500000	2726200000	4567200000	3195300000
17	TRUE	Empty	Histone H2B type 1-O OS=Homo sapiens OX=9606 GN=H2BC17 PE=1 SV=3	P23527 (+2)	H2BC17	14 kDa	TRUE	unknown	28621000000	24995000000	28505000000	26610000000
18	TRUE	Empty	Cytoskeleton-associated protein 4 OS=Homo sapiens OX=9606 GN=CKAP4 PE=1 SV=2	Q07065	CKAP4	66 kDa		unknown	4462300000	3750400000	7108200000	4592000000
19	TRUE	Empty	Ras GTPase-activating-like protein IQGAP1 OS=Homo sapiens OX=9606 GN=IQGAP1 PE=1 SV=1	H0YLE8	IQGAP1	125 kDa	TRUE	unknown	2320400000	2035000000	3632800000	2578900000
20	TRUE	Empty	Prelamin-A/C OS=Homo sapiens OX=9606 GN=LMNA PE=1 SV=1	P02545	LMNA	74 kDa	TRUE	unknown	4112900000	5282500000	4311700000	4054200000
21	TRUE	Empty	Unconventional myosin-Ic OS=Homo sapiens OX=9606 GN=MYO1C PE=1 SV=1	F5H6E2	MYO1C	119 kDa	TRUE	unknown	2055100000	2284800000	2667800000	2600500000
22	TRUE	Empty	Myosin-10 OS=Homo sapiens OX=9606 GN=MYH10 PE=1 SV=3	P35580	MYH10	229 kDa	TRUE	unknown	6976700000	7440300000	7967200000	7397600000
23	TRUE	Empty	Tubulin beta chain OS=Homo sapiens OX=9606 GN=TUBB PE=1 SV=2	P07437	TUBB	50 kDa	TRUE	unknown	2199200000	4645500000	3030100000	3688800000
24	TRUE	Empty	Tubulin beta-4B chain OS=Homo sapiens OX=9606 GN=TUBB4B PE=1 SV=1	P68371	TUBB4B	50 kDa	TRUE	unknown	2021000000	4483400000	2609400000	3206900000
25	TRUE	Empty	Caveolae-associated protein 1 OS=Homo sapiens OX=9606 GN=CAVIN1 PE=1 SV=1	Q6NZI2	CAVIN1	43 kDa		unknown	8149400000	8658300000	11163000000	9429800000
26	TRUE	Empty	Keratin, type I cytoskeletal 9 OS=Homo sapiens OX=9606 GN=KRT9 PE=1 SV=3	P35527	KRT9	62 kDa	TRUE	unknown	1238600000	1972000000	5763400000	3477800000
27	TRUE	Empty	Talin-1 OS=Homo sapiens OX=9606 GN=TLN1 PE=1 SV=3	Q9Y490	TLN1	270 kDa		unknown	553110000	1296600000	682050000	1973200000
28	TRUE	Empty	Unconventional myosin-Ib OS=Homo sapiens OX=9606 GN=MYO1B PE=1 SV=3	O43795	MYO1B	132 kDa		unknown	1689000000	1834200000	2284000000	1899200000
29	TRUE	Empty	Prelamin-A/C OS=Homo sapiens OX=9606 GN=LMNA PE=1 SV=1	Q3BDU5	LMNA	56 kDa	TRUE	unknown	3266900000	4462900000	3518900000	3270200000
30	TRUE	Empty	Isoleucine--tRNA ligase, cytoplasmic OS=Homo sapiens OX=9606 GN=IARS1 PE=1 SV=2	P41252	IARS1	145 kDa		unknown	1165100000	1447200000	2057600000	1455200000
31	TRUE	Empty	Heat shock cognate 71 kDa protein OS=Homo sapiens OX=9606 GN=HSPA8 PE=1 SV=1	P11142	HSPA8	71 kDa	TRUE	unknown	2094600000	2433800000	2879400000	2646600000
32	TRUE	Empty	Nuclear mitotic apparatus protein 1 OS=Homo sapiens OX=9606 GN=NUMA1 PE=1 SV=2	Q14980	NUMA1	238 kDa		unknown	1342300000	1104500000	2496600000	1092800000
33	TRUE	Empty	Histone H2A type 1 OS=Homo sapiens OX=9606 GN=H2AC11 PE=1 SV=2	P0C0S8 (+5)	H2AC11	14 kDa	TRUE	unknown	34894000000	36802000000	37455000000	32054000000
34	TRUE	Empty	Tubulin alpha-1B chain OS=Homo sapiens OX=9606 GN=TUBA1B PE=1 SV=1	P68363	TUBA1B	50 kDa	TRUE	unknown	1960700000	3723600000	3259100000	2961000000
35	TRUE	Empty	Desmin OS=Homo sapiens OX=9606 GN=DES PE=1 SV=3	P17661	DES	54 kDa	TRUE	unknown	37723000000	38927000000	24437000000	33831000000
36	TRUE	Empty	Nucleophosmin OS=Homo sapiens OX=9606 GN=NPM1 PE=1 SV=2	P06748	NPM1	33 kDa		unknown	4088600000	3048600000	2924300000	3018800000
37	TRUE	Empty	Tubulin beta-2A chain OS=Homo sapiens OX=9606 GN=TUBB2A PE=1 SV=1	Q13885	TUBB2A	50 kDa	TRUE	unknown	1546300000	3518900000	2155500000	2542300000
38	TRUE	Empty	Keratin, type I cytoskeletal 10 OS=Homo sapiens OX=9606 GN=KRT10 PE=1 SV=6	P13645	KRT10	59 kDa	TRUE	unknown	462410000	1376600000	9341700000	3866500000
39	TRUE	Empty	Heterogeneous nuclear ribonucleoprotein M OS=Homo sapiens OX=9606 GN=HNRNPM PE=1 SV=3	P52272	HNRNPM	78 kDa		unknown	2185700000	1828600000	2320100000	2328200000
40	TRUE	Empty	Arginine--tRNA ligase, cytoplasmic OS=Homo sapiens OX=9606 GN=RARS1 PE=1 SV=2	P54136	RARS1	75 kDa		unknown	1209400000	1398800000	2116100000	1622900000
41	TRUE	Empty	LIM domain only protein 7 OS=Homo sapiens OX=9606 GN=LMO7 PE=1 SV=2	F8WD26	LMO7	186 kDa	TRUE	unknown	676950000	845480000	836660000	859420000
42	TRUE	Empty	Annexin A2 OS=Homo sapiens OX=9606 GN=ANXA2 PE=1 SV=2	P07355	ANXA2	39 kDa	TRUE	unknown	1333800000	3778900000	2072500000	3330700000
43	TRUE	Empty	Beta-actin-like protein 2 OS=Homo sapiens OX=9606 GN=ACTBL2 PE=1 SV=2	Q562R1	ACTBL2	42 kDa	TRUE	unknown	6128700000	6604100000	6634100000	6804200000
44	TRUE	Empty	Basement membrane-specific heparan sulfate proteoglycan core protein OS=Homo sapiens OX=9606 GN=HSPG2 PE=1 SV=4	P98160	HSPG2	469 kDa		unknown	570730000	478360000	663820000	757240000
45	TRUE	Empty	Elongation factor 1-alpha 1 OS=Homo sapiens OX=9606 GN=EEF1A1 PE=1 SV=1	P68104	EEF1A1	50 kDa	TRUE	unknown	3898000000	4990000000	4409400000	5014000000
46	TRUE	Empty	LIM domain only protein 7 OS=Homo sapiens OX=9606 GN=LMO7 PE=1 SV=1	E9PMS6	LMO7	145 kDa	TRUE	unknown	663730000	845150000	791570000	808320000
47	TRUE	Empty	Microtubule-associated protein 1A OS=Homo sapiens OX=9606 GN=MAP1A PE=1 SV=1	E9PGC8	MAP1A	331 kDa	TRUE	unknown	800090000	907100000	1236300000	1224300000
48	TRUE	Empty	40S ribosomal protein S3a OS=Homo sapiens OX=9606 GN=RPS3A PE=1 SV=2	P61247	RPS3A	30 kDa		unknown	4134800000	3791700000	4471700000	3444700000
49	TRUE	Empty	Histone H2A type 1-C OS=Homo sapiens OX=9606 GN=H2AC6 PE=1 SV=3	Q93077	H2AC6	14 kDa	TRUE	unknown	31767000000	32381000000	33440000000	28268000000
50	TRUE	Empty	Tubulin alpha chain OS=Homo sapiens OX=9606 GN=TUBA1C PE=1 SV=1	F5H5D3 (+1)	TUBA1C	58 kDa	TRUE	unknown	1828800000	3521800000	3089200000	2770500000
51	TRUE	Empty	Alpha-actinin-1 OS=Homo sapiens OX=9606 GN=ACTN1 PE=1 SV=2	P12814	ACTN1	103 kDa	TRUE	unknown	700130000	1095500000	826380000	822390000
52	TRUE	Empty	Kinectin OS=Homo sapiens OX=9606 GN=KTN1 PE=1 SV=1	Q86UP2	KTN1	156 kDa		unknown	595210000	593780000	932470000	3035000000
53	TRUE	Empty	Alpha-actinin-4 OS=Homo sapiens OX=9606 GN=ACTN4 PE=1 SV=2	O43707	ACTN4	105 kDa	TRUE	unknown	770890000	1058600000	791440000	886570000
54	TRUE	Empty	Cytoskeleton-associated protein 5 OS=Homo sapiens OX=9606 GN=CKAP5 PE=1 SV=3	Q14008	CKAP5	226 kDa	TRUE	unknown	653380000	433520000	877330000	637310000
55	TRUE	Empty	40S ribosomal protein S3 OS=Homo sapiens OX=9606 GN=RPS3 PE=1 SV=2	P23396	RPS3	27 kDa	TRUE	unknown	2332900000	2266200000	3018200000	2241200000
56	TRUE	Empty	Moesin OS=Homo sapiens OX=9606 GN=MSN PE=1 SV=3	P26038	MSN	68 kDa	TRUE	unknown	910840000	747300000	876120000	968700000
57	TRUE	Empty	Myosin light polypeptide 6 OS=Homo sapiens OX=9606 GN=MYL6 PE=1 SV=2	P60660	MYL6	17 kDa	TRUE	unknown	18976000000	5927600000	6707300000	6352400000
58	TRUE	Empty	Myosin regulatory light chain 12A OS=Homo sapiens OX=9606 GN=MYL12A PE=1 SV=1	J3QRS3	MYL12A	20 kDa	TRUE	unknown	1779400000	2379200000	2384000000	2057900000
59	TRUE	Empty	Filamin-B OS=Homo sapiens OX=9606 GN=FLNB PE=1 SV=2	O75369	FLNB	278 kDa	TRUE	unknown	432410000	779650000	513710000	715950000
60	TRUE	Empty	Tubulin beta-3 chain OS=Homo sapiens OX=9606 GN=TUBB3 PE=1 SV=2	Q13509	TUBB3	50 kDa	TRUE	unknown	1207000000	2926700000	1656000000	2089900000
61	TRUE	Empty	40S ribosomal protein S4, X isoform OS=Homo sapiens OX=9606 GN=RPS4X PE=1 SV=2	P62701	RPS4X	30 kDa	TRUE	unknown	3985400000	3606600000	4316800000	3707700000
62	TRUE	Empty	Poly [ADP-ribose] polymerase 1 OS=Homo sapiens OX=9606 GN=PARP1 PE=1 SV=4	P09874	PARP1	113 kDa		unknown	776130000	706500000	1076500000	811490000
63	TRUE	Empty	Spectrin beta chain, non-erythrocytic 1 OS=Homo sapiens OX=9606 GN=SPTBN1 PE=1 SV=2	Q01082	SPTBN1	275 kDa		unknown	266710000	713070000	331580000	388320000
64	TRUE	Empty	Collagen alpha-1(I) chain OS=Homo sapiens OX=9606 GN=COL1A1 PE=1 SV=5	P02452	COL1A1	139 kDa	TRUE	unknown	1108300000	901740000	1367000000	1213900000
65	TRUE	Empty	Spectrin alpha chain, non-erythrocytic 1 OS=Homo sapiens OX=9606 GN=SPTAN1 PE=1 SV=1	A0A0D9SF54	SPTAN1	283 kDa	TRUE	unknown	237030000	494960000	487770000	553110000
66	TRUE	Empty	Unconventional myosin-Id OS=Homo sapiens OX=9606 GN=MYO1D PE=1 SV=2	O94832	MYO1D	116 kDa		unknown	433580000	621280000	535720000	557180000
67	TRUE	Empty	Pyruvate kinase PKM OS=Homo sapiens OX=9606 GN=PKM PE=1 SV=4	P14618	PKM	58 kDa	TRUE	unknown	373970000	713480000	745380000	613680000
68	TRUE	Empty	Keratin, type II cytoskeletal 6C OS=Homo sapiens OX=9606 GN=KRT6C PE=1 SV=3	P48668	KRT6C	60 kDa	TRUE	unknown	0	0	6729400000	7147200000
69	TRUE	Empty	Matrin-3 OS=Homo sapiens OX=9606 GN=MATR3 PE=1 SV=1	A0A0R4J2E8 (+1)	MATR3	95 kDa		unknown	706540000	631480000	750950000	654080000
70	TRUE	Empty	Keratin, type II cytoskeletal 6B OS=Homo sapiens OX=9606 GN=KRT6B PE=1 SV=5	P04259	KRT6B	60 kDa	TRUE	unknown	0	0	7389600000	7414800000
71	TRUE	Empty	Thrombospondin-1 OS=Homo sapiens OX=9606 GN=THBS1 PE=1 SV=2	P07996	THBS1	129 kDa	TRUE	unknown	699430000	397390000	549770000	646970000
72	TRUE	Empty	Keratin, type II cytoskeletal 6A OS=Homo sapiens OX=9606 GN=KRT6A PE=1 SV=3	P02538	KRT6A	60 kDa	TRUE	unknown	6669700000	5861400000	6719700000	7051800000
73	TRUE	Empty	Aspartate--tRNA ligase, cytoplasmic OS=Homo sapiens OX=9606 GN=DARS1 PE=1 SV=2	P14868	DARS1	57 kDa		unknown	998700000	1113800000	1550800000	1285500000
74	TRUE	Empty	Myosin phosphatase Rho-interacting protein OS=Homo sapiens OX=9606 GN=MPRIP PE=1 SV=3	Q6WCQ1	MPRIP	117 kDa	TRUE	unknown	507430000	494790000	654850000	518600000
75	TRUE	Empty	Elongation factor 2 OS=Homo sapiens OX=9606 GN=EEF2 PE=1 SV=4	P13639	EEF2	95 kDa	TRUE	unknown	1300900000	1022000000	608630000	1780300000
76	TRUE	Empty	E3 SUMO-protein ligase RanBP2 OS=Homo sapiens OX=9606 GN=RANBP2 PE=1 SV=2	P49792	RANBP2	358 kDa		unknown	284790000	517510000	313020000	350400000
77	TRUE	Empty	Filamin-C OS=Homo sapiens OX=9606 GN=FLNC PE=1 SV=3	Q14315	FLNC	291 kDa	TRUE	unknown	426590000	1034200000	497880000	663080000
78	TRUE	Empty	60S ribosomal protein L3 OS=Homo sapiens OX=9606 GN=RPL3 PE=1 SV=2	P39023	RPL3	46 kDa		unknown	1010100000	1165200000	1166200000	1218800000
79	TRUE	Empty	Gamma-interferon-inducible protein 16 OS=Homo sapiens OX=9606 GN=IFI16 PE=1 SV=3	Q16666	IFI16	88 kDa		unknown	484720000	598810000	897800000	648520000
80	TRUE	Empty	Clathrin heavy chain 1 OS=Homo sapiens OX=9606 GN=CLTC PE=1 SV=5	Q00610	CLTC	192 kDa		unknown	314980000	485130000	544840000	660630000
81	TRUE	Empty	Methionine--tRNA ligase, cytoplasmic OS=Homo sapiens OX=9606 GN=MARS1 PE=1 SV=2	P56192	MARS1	101 kDa	TRUE	unknown	540980000	530330000	839770000	692150000
82	TRUE	Empty	AP-3 complex subunit delta-1 OS=Homo sapiens OX=9606 GN=AP3D1 PE=1 SV=1	O14617	AP3D1	130 kDa		unknown	490230000	466880000	674290000	574320000
83	TRUE	Empty	Acetyl-CoA carboxylase 1 OS=Homo sapiens OX=9606 GN=ACACA PE=1 SV=2	Q13085	ACACA	266 kDa	TRUE	unknown	255940000	283080000	469490000	208870000
84	TRUE	Empty	Eukaryotic translation initiation factor 5B OS=Homo sapiens OX=9606 GN=EIF5B PE=1 SV=1	A0A087WUT6	EIF5B	139 kDa		unknown	544910000	595630000	733720000	559080000
85	TRUE	Empty	Tropomyosin alpha-4 chain OS=Homo sapiens OX=9606 GN=TPM4 PE=1 SV=3	P67936	TPM4	29 kDa	TRUE	unknown	447830000	1829000000	992280000	1312900000
86	TRUE	Empty	Actin-depolymerizing factor OS=Homo sapiens OX=9606 GN=GSN PE=1 SV=1	A0A0A0MS51	GSN	83 kDa	TRUE	unknown	762270000	672920000	619620000	727790000
87	TRUE	Empty	Tubulin beta-6 chain OS=Homo sapiens OX=9606 GN=TUBB6 PE=1 SV=1	Q9BUF5	TUBB6	50 kDa	TRUE	unknown	926100000	2177000000	1051600000	1429200000
88	TRUE	Empty	60S ribosomal protein L4 OS=Homo sapiens OX=9606 GN=RPL4 PE=1 SV=5	P36578	RPL4	48 kDa	TRUE	unknown	1150100000	1144500000	1230200000	1571500000
89	TRUE	Empty	Keratin, type I cytoskeletal 16 OS=Homo sapiens OX=9606 GN=KRT16 PE=1 SV=4	P08779	KRT16	51 kDa	TRUE	unknown	147780000	522510000	3292000000	3950100000
90	TRUE	Empty	Transforming growth factor-beta-induced protein ig-h3 OS=Homo sapiens OX=9606 GN=TGFBI PE=1 SV=1	Q15582	TGFBI	75 kDa		unknown	852790000	479780000	582440000	1064100000
91	TRUE	Empty	Pyruvate carboxylase, mitochondrial OS=Homo sapiens OX=9606 GN=PC PE=1 SV=2	P11498	PC	130 kDa		unknown	334200000	369480000	442900000	322440000
92	TRUE	Empty	ATP-binding cassette sub-family F member 1 OS=Homo sapiens OX=9606 GN=ABCF1 PE=1 SV=2	Q8NE71	ABCF1	96 kDa		unknown	597860000	589790000	936940000	595190000
93	TRUE	Empty	Heterogeneous nuclear ribonucleoprotein U OS=Homo sapiens OX=9606 GN=HNRNPU PE=1 SV=6	Q00839	HNRNPU	91 kDa	TRUE	unknown	563940000	364800000	366510000	590830000
94	TRUE	Empty	Histone H3.1 OS=Homo sapiens OX=9606 GN=H3C1 PE=1 SV=2	P68431	H3C1	15 kDa	TRUE	unknown	21732000000	20938000000	30762000000	19485000000
95	TRUE	Empty	Core histone macro-H2A.1 OS=Homo sapiens OX=9606 GN=MACROH2A1 PE=1 SV=4	O75367	MACROH2A1	40 kDa	TRUE	unknown	1307600000	1334000000	1539000000	1323600000
96	TRUE	Empty	Keratin, type II cytoskeletal 2 epidermal OS=Homo sapiens OX=9606 GN=KRT2 PE=1 SV=2	P35908	KRT2	65 kDa	TRUE	unknown	331060000	971900000	4547100000	1574500000
97	TRUE	Empty	Ankycorbin OS=Homo sapiens OX=9606 GN=RAI14 PE=1 SV=2	Q9P0K7	RAI14	110 kDa		unknown	480620000	358220000	571200000	508200000
98	TRUE	Empty	Glutamine--tRNA ligase OS=Homo sapiens OX=9606 GN=QARS1 PE=1 SV=1	P47897	QARS1	88 kDa	TRUE	unknown	375170000	535930000	693670000	538810000
99	TRUE	Empty	40S ribosomal protein S16 OS=Homo sapiens OX=9606 GN=RPS16 PE=1 SV=2	P62249	RPS16	16 kDa		unknown	3533800000	3715300000	6009000000	3850300000
100	TRUE	Empty	Keratin, type I cytoskeletal 14 OS=Homo sapiens OX=9606 GN=KRT14 PE=1 SV=4	P02533	KRT14	52 kDa	TRUE	unknown	154110000	525320000	3393800000	2909300000
101	TRUE	Empty	Myosin-14 OS=Homo sapiens OX=9606 GN=MYH14 PE=1 SV=2	Q7Z406	MYH14	228 kDa	TRUE	unknown	3629700000	3539200000	3228600000	3032600000
102	TRUE	Empty	Tenascin OS=Homo sapiens OX=9606 GN=TNC PE=1 SV=1	J3QSU6	TNC	221 kDa	TRUE	unknown	320020000	106510000	377590000	352660000
103	TRUE	Empty	Unconventional myosin-6 OS=Homo sapiens OX=9606 GN=MYO6 PE=1 SV=1	A0A0A0MRM8	MYO6	145 kDa		unknown	278350000	298420000	281010000	226760000
104	TRUE	Empty	Heat shock protein HSP 90-beta OS=Homo sapiens OX=9606 GN=HSP90AB1 PE=1 SV=4	P08238	HSP90AB1	83 kDa	TRUE	unknown	533590000	1002300000	518860000	815230000
105	TRUE	Empty	Cytoplasmic dynein 1 heavy chain 1 OS=Homo sapiens OX=9606 GN=DYNC1H1 PE=1 SV=5	Q14204	DYNC1H1	532 kDa		unknown	56094000	488050000	122400000	315820000
106	TRUE	Empty	60S ribosomal protein L17 (Fragment) OS=Homo sapiens OX=9606 GN=RPL17 PE=1 SV=1	A0A087WXM6 (+4)	RPL17	20 kDa		unknown	696430000	1128500000	1122100000	1107200000
107	TRUE	Empty	DNA topoisomerase 2-alpha OS=Homo sapiens OX=9606 GN=TOP2A PE=1 SV=3	P11388	TOP2A	174 kDa	TRUE	unknown	409640000	245230000	453040000	377180000
108	TRUE	Empty	Myosin regulatory light polypeptide 9 OS=Homo sapiens OX=9606 GN=MYL9 PE=1 SV=4	P24844	MYL9	20 kDa	TRUE	unknown	1048300000	1795900000	1468000000	1314000000
109	TRUE	Empty	Myb-binding protein 1A OS=Homo sapiens OX=9606 GN=MYBBP1A PE=1 SV=2	Q9BQG0	MYBBP1A	149 kDa		unknown	342070000	262980000	397820000	293270000
110	TRUE	Empty	Keratin, type II cytoskeletal 5 OS=Homo sapiens OX=9606 GN=KRT5 PE=1 SV=3	P13647	KRT5	62 kDa	TRUE	unknown	6631100000	5788500000	6804700000	5735500000
111	TRUE	Empty	60S ribosomal protein L7 OS=Homo sapiens OX=9606 GN=RPL7 PE=1 SV=1	P18124	RPL7	29 kDa		unknown	519040000	685260000	778980000	901530000
112	TRUE	Empty	40S ribosomal protein S6 OS=Homo sapiens OX=9606 GN=RPS6 PE=1 SV=1	P62753	RPS6	29 kDa		unknown	1249700000	1136300000	1551000000	1586000000
113	TRUE	Empty	Aspartyl/asparaginyl beta-hydroxylase OS=Homo sapiens OX=9606 GN=ASPH PE=1 SV=3	Q12797	ASPH	86 kDa		unknown	624600000	527130000	853050000	478460000
114	TRUE	Empty	40S ribosomal protein S8 OS=Homo sapiens OX=9606 GN=RPS8 PE=1 SV=2	P62241	RPS8	24 kDa		unknown	930950000	1038000000	1206800000	1158500000
115	TRUE	Empty	Leucine-rich repeat-containing protein 47 OS=Homo sapiens OX=9606 GN=LRRC47 PE=1 SV=1	Q8N1G4	LRRC47	63 kDa		unknown	566420000	407460000	563430000	303860000
116	TRUE	Empty	Leucine-rich repeat-containing protein 59 OS=Homo sapiens OX=9606 GN=LRRC59 PE=1 SV=1	Q96AG4	LRRC59	35 kDa		unknown	911320000	2593800000	4065600000	867020000
117	TRUE	Empty	Collagen alpha-2(I) chain OS=Homo sapiens OX=9606 GN=COL1A2 PE=1 SV=7	P08123	COL1A2	129 kDa		unknown	372150000	353460000	426990000	470300000
118	TRUE	Empty	Nucleolar protein 56 OS=Homo sapiens OX=9606 GN=NOP56 PE=1 SV=4	O00567	NOP56	66 kDa		unknown	591930000	376950000	491330000	507500000
119	TRUE	Empty	Tropomyosin alpha-3 chain OS=Homo sapiens OX=9606 GN=TPM3 PE=1 SV=1	A0A087WWU8	TPM3	26 kDa	TRUE	unknown	352790000	1278500000	701370000	930790000
120	TRUE	Empty	40S ribosomal protein S9 OS=Homo sapiens OX=9606 GN=RPS9 PE=1 SV=3	P46781	RPS9	23 kDa		unknown	2573900000	3489300000	4633900000	3597800000
121	TRUE	Empty	Pre-mRNA-processing-splicing factor 8 OS=Homo sapiens OX=9606 GN=PRPF8 PE=1 SV=2	Q6P2Q9	PRPF8	274 kDa	TRUE	unknown	123500000	1169700000	1065300000	183620000
122	TRUE	Empty	Proliferation marker protein Ki-67 OS=Homo sapiens OX=9606 GN=MKI67 PE=1 SV=2	P46013	MKI67	359 kDa		unknown	139960000	149270000	217370000	143400000
123	TRUE	Empty	Coatomer subunit alpha OS=Homo sapiens OX=9606 GN=COPA PE=1 SV=2	P53621	COPA	138 kDa		unknown	78668000	406940000	210160000	267990000
124	TRUE	Empty	Aminoacyl tRNA synthase complex-interacting multifunctional protein 1 OS=Homo sapiens OX=9606 GN=AIMP1 PE=1 SV=2	Q12904	AIMP1	34 kDa		unknown	523420000	560690000	764590000	553050000
125	TRUE	Empty	DNA topoisomerase 2-beta OS=Homo sapiens OX=9606 GN=TOP2B PE=1 SV=3	Q02880	TOP2B	183 kDa	TRUE	unknown	313240000	234430000	639140000	294400000
126	TRUE	Empty	5'-nucleotidase OS=Homo sapiens OX=9606 GN=NT5E PE=1 SV=1	P21589	NT5E	63 kDa		unknown	333770000	317370000	1081400000	529490000
127	TRUE	Empty	60S ribosomal protein L11 OS=Homo sapiens OX=9606 GN=RPL11 PE=1 SV=2	P62913	RPL11	20 kDa		unknown	1928800000	1698700000	2395800000	1888600000
128	TRUE	Empty	Caveolae-associated protein 3 OS=Homo sapiens OX=9606 GN=CAVIN3 PE=1 SV=3	Q969G5	CAVIN3	28 kDa		unknown	1772700000	1844000000	1928600000	2088200000
129	TRUE	Empty	Supervillin OS=Homo sapiens OX=9606 GN=SVIL PE=1 SV=2	O95425	SVIL	248 kDa	TRUE	unknown	2054600000	135740000	159750000	125900000
130	TRUE	Empty	Heat shock protein HSP 90-alpha OS=Homo sapiens OX=9606 GN=HSP90AA1 PE=1 SV=5	P07900	HSP90AA1	85 kDa	TRUE	unknown	406350000	701200000	452490000	596520000
131	TRUE	Empty	40S ribosomal protein S2 OS=Homo sapiens OX=9606 GN=RPS2 PE=1 SV=2	P15880	RPS2	31 kDa		unknown	1846000000	1785900000	2055500000	1825400000
132	TRUE	Empty	Splicing factor 3B subunit 2 OS=Homo sapiens OX=9606 GN=SF3B2 PE=1 SV=2	Q13435	SF3B2	100 kDa	TRUE	unknown	388410000	250510000	247970000	266660000
133	TRUE	Empty	Major vault protein OS=Homo sapiens OX=9606 GN=MVP PE=1 SV=4	Q14764	MVP	99 kDa		unknown	193700000	434670000	250960000	330840000
134	TRUE	Empty	Nucleolar protein 58 OS=Homo sapiens OX=9606 GN=NOP58 PE=1 SV=1	Q9Y2X3	NOP58	60 kDa		unknown	313470000	404400000	461770000	424360000
135	TRUE	Empty	Chondroitin sulfate proteoglycan 4 OS=Homo sapiens OX=9606 GN=CSPG4 PE=1 SV=2	Q6UVK1	CSPG4	251 kDa		unknown	0	0	570070000	456780000
136	TRUE	Empty	U5 small nuclear ribonucleoprotein 200 kDa helicase OS=Homo sapiens OX=9606 GN=SNRNP200 PE=1 SV=2	O75643	SNRNP200	245 kDa		unknown	120990000	247790000	166970000	181750000
137	TRUE	Empty	40S ribosomal protein S4, Y isoform 1 OS=Homo sapiens OX=9606 GN=RPS4Y1 PE=1 SV=2	P22090 (+1)	RPS4Y1	29 kDa	TRUE	unknown	2201500000	1807500000	2007200000	1874700000
138	TRUE	Empty	60S ribosomal protein L13 OS=Homo sapiens OX=9606 GN=RPL13 PE=1 SV=4	P26373	RPL13	24 kDa		unknown	1059400000	1137900000	1276000000	1309500000
139	TRUE	Empty	Unconventional myosin-Va OS=Homo sapiens OX=9606 GN=MYO5A PE=1 SV=2	Q9Y4I1	MYO5A	215 kDa	TRUE	unknown	120130000	180560000	322240000	236040000
140	TRUE	Empty	Signal-induced proliferation-associated 1-like protein 1 OS=Homo sapiens OX=9606 GN=SIPA1L1 PE=1 SV=4	O43166	SIPA1L1	200 kDa	TRUE	unknown	188590000	141560000	170920000	164910000
141	TRUE	Empty	Leucine zipper protein 1 OS=Homo sapiens OX=9606 GN=LUZP1 PE=1 SV=2	Q86V48	LUZP1	120 kDa		unknown	258550000	178270000	238390000	282290000
142	TRUE	Empty	Integrin beta-1 OS=Homo sapiens OX=9606 GN=ITGB1 PE=1 SV=2	P05556	ITGB1	88 kDa		unknown	22442000	30518000	1072400000	854020000
143	TRUE	Empty	60S ribosomal protein L10 OS=Homo sapiens OX=9606 GN=RPL10 PE=1 SV=4	P27635	RPL10	25 kDa		unknown	872010000	847650000	1248600000	1028400000
144	TRUE	Empty	Epidermal growth factor receptor OS=Homo sapiens OX=9606 GN=EGFR PE=1 SV=2	P00533	EGFR	134 kDa		unknown	20599000	31538000	767910000	540910000
145	TRUE	Empty	Annexin A1 OS=Homo sapiens OX=9606 GN=ANXA1 PE=1 SV=2	P04083	ANXA1	39 kDa		unknown	306080000	627510000	405590000	539900000
146	TRUE	Empty	Nucleoprotein TPR OS=Homo sapiens OX=9606 GN=TPR PE=1 SV=3	P12270	TPR	267 kDa		unknown	94134000	115110000	116540000	91067000
147	TRUE	Empty	Histone H3 OS=Homo sapiens OX=9606 GN=H3-2 PE=1 SV=1	Q5TEC6	H3-2	15 kDa	TRUE	unknown	14725000000	15588000000	22758000000	12711000000
148	TRUE	Empty	40S ribosomal protein S11 OS=Homo sapiens OX=9606 GN=RPS11 PE=1 SV=3	P62280	RPS11	18 kDa		unknown	1225100000	1241700000	1554800000	1304500000
149	TRUE	Empty	60S ribosomal protein L6 OS=Homo sapiens OX=9606 GN=RPL6 PE=1 SV=3	Q02878	RPL6	33 kDa		unknown	423190000	634620000	497480000	820720000
150	TRUE	Empty	LIM domain and actin-binding protein 1 OS=Homo sapiens OX=9606 GN=LIMA1 PE=1 SV=1	Q9UHB6	LIMA1	85 kDa		unknown	311720000	246850000	270750000	347530000
151	TRUE	Empty	Tensin-1 OS=Homo sapiens OX=9606 GN=TNS1 PE=1 SV=1	A0A2R8Y4T1	TNS1	200 kDa	TRUE	unknown	134980000	101580000	106340000	125060000
152	TRUE	Empty	40S ribosomal protein S5 (Fragment) OS=Homo sapiens OX=9606 GN=RPS5 PE=1 SV=1	M0R0F0	RPS5	22 kDa		unknown	500730000	352150000	472740000	412270000
153	TRUE	Empty	DnaJ homolog subfamily C member 13 OS=Homo sapiens OX=9606 GN=DNAJC13 PE=1 SV=5	O75165	DNAJC13	254 kDa		unknown	206880000	246570000	328170000	265550000
154	TRUE	Empty	1-phosphatidylinositol 4,5-bisphosphate phosphodiesterase beta-4 OS=Homo sapiens OX=9606 GN=PLCB4 PE=1 SV=3	Q15147	PLCB4	134 kDa		unknown	162740000	198770000	272940000	178900000
155	TRUE	Empty	Centrosomal protein of 170 kDa OS=Homo sapiens OX=9606 GN=CEP170 PE=1 SV=1	Q5SW79	CEP170	175 kDa	TRUE	unknown	444640000	149450000	164910000	314430000
156	TRUE	Empty	Dedicator of cytokinesis protein 10 OS=Homo sapiens OX=9606 GN=DOCK10 PE=1 SV=1	A0A2R8YD85	DOCK10	251 kDa	TRUE	unknown	119710000	137520000	139470000	120470000
157	TRUE	Empty	Endoplasmic reticulum chaperone BiP OS=Homo sapiens OX=9606 GN=HSPA5 PE=1 SV=2	P11021	HSPA5	72 kDa	TRUE	unknown	493320000	307110000	340040000	268200000
158	TRUE	Empty	Protein-glutamine gamma-glutamyltransferase 2 OS=Homo sapiens OX=9606 GN=TGM2 PE=1 SV=2	P21980	TGM2	77 kDa		unknown	205140000	139380000	440520000	491260000
159	TRUE	Empty	Structural maintenance of chromosomes protein 1A OS=Homo sapiens OX=9606 GN=SMC1A PE=1 SV=2	Q14683	SMC1A	143 kDa		unknown	173210000	169660000	211740000	160410000
160	TRUE	Empty	Methylcrotonoyl-CoA carboxylase subunit alpha, mitochondrial OS=Homo sapiens OX=9606 GN=MCCC1 PE=1 SV=3	Q96RQ3	MCCC1	80 kDa		unknown	163040000	201860000	270610000	171280000
161	TRUE	Empty	Guanine nucleotide-binding protein-like 3 OS=Homo sapiens OX=9606 GN=GNL3 PE=1 SV=2	Q9BVP2	GNL3	62 kDa		unknown	226580000	192660000	260900000	270390000
162	TRUE	Empty	40S ribosomal protein S14 (Fragment) OS=Homo sapiens OX=9606 GN=RPS14 PE=1 SV=1	A0A2R8Y811 (+1)	RPS14	16 kDa		unknown	1423100000	882650000	1495000000	1310800000
163	TRUE	Empty	Lamin-B2 OS=Homo sapiens OX=9606 GN=LMNB2 PE=1 SV=4	Q03252	LMNB2	70 kDa	TRUE	unknown	202020000	386850000	323020000	302100000
164	TRUE	Empty	Beta tropomyosin isoform OS=Homo sapiens OX=9606 GN=TPM2 PE=1 SV=1	A7XZE4	TPM2	33 kDa	TRUE	unknown	256930000	1000300000	522140000	669960000
165	TRUE	Empty	Tropomyosin alpha-1 chain OS=Homo sapiens OX=9606 GN=TPM1 PE=1 SV=2	P09493 (+1)	TPM1	33 kDa	TRUE	unknown	295020000	957890000	511430000	614980000
166	TRUE	Empty	Caldesmon OS=Homo sapiens OX=9606 GN=CALD1 PE=1 SV=1	E7EX44	CALD1	64 kDa	TRUE	unknown	122700000	307600000	186130000	340790000
167	TRUE	Empty	rRNA 2'-O-methyltransferase fibrillarin OS=Homo sapiens OX=9606 GN=FBL PE=1 SV=2	P22087	FBL	34 kDa		unknown	572730000	415050000	498500000	447660000
168	TRUE	Empty	TRIO and F-actin-binding protein OS=Homo sapiens OX=9606 GN=TRIOBP PE=1 SV=3	Q9H2D6	TRIOBP	261 kDa	TRUE	unknown	135050000	211680000	248680000	278070000
169	TRUE	Empty	Catenin alpha-1 OS=Homo sapiens OX=9606 GN=CTNNA1 PE=1 SV=1	P35221	CTNNA1	100 kDa		unknown	41973000	38155000	423090000	348890000
170	TRUE	Empty	Actin-related protein 3 OS=Homo sapiens OX=9606 GN=ACTR3 PE=1 SV=3	P61158	ACTR3	47 kDa		unknown	186390000	220600000	223630000	345430000
171	TRUE	Empty	Latent-transforming growth factor beta-binding protein 2 OS=Homo sapiens OX=9606 GN=LTBP2 PE=1 SV=1	G3V3X5 (+1)	LTBP2	190 kDa		unknown	124490000	27125000	310810000	333920000
172	TRUE	Empty	Tropomyosin 1 (Alpha), isoform CRA_f OS=Homo sapiens OX=9606 GN=TPM1 PE=1 SV=1	Q6ZN40	TPM1	37 kDa	TRUE	unknown	288270000	964950000	512220000	613710000
173	TRUE	Empty	Histone H2A.V OS=Homo sapiens OX=9606 GN=H2AZ2 PE=1 SV=3	Q71UI9	H2AZ2	14 kDa	TRUE	unknown	23689000000	24779000000	24336000000	20607000000
174	TRUE	Empty	Albumin OS=Homo sapiens OX=9606 GN=ALB PE=1 SV=2	P02768	ALB	69 kDa		unknown	2858000000	2389500000	3240500000	2807300000
175	TRUE	Empty	40S ribosomal protein S18 OS=Homo sapiens OX=9606 GN=RPS18 PE=1 SV=3	P62269	RPS18	18 kDa		unknown	802570000	781280000	606700000	1053100000
176	TRUE	Empty	116 kDa U5 small nuclear ribonucleoprotein component OS=Homo sapiens OX=9606 GN=EFTUD2 PE=1 SV=1	Q15029	EFTUD2	109 kDa	TRUE	unknown	283960000	278200000	284270000	251810000
177	TRUE	Empty	Nucleolar RNA helicase 2 OS=Homo sapiens OX=9606 GN=DDX21 PE=1 SV=5	Q9NR30	DDX21	87 kDa	TRUE	unknown	236820000	187030000	241660000	207610000
178	TRUE	Empty	Radixin OS=Homo sapiens OX=9606 GN=RDX PE=1 SV=1	A0A2R8Y5S7	RDX	69 kDa	TRUE	unknown	0	352000000	401570000	403150000
179	TRUE	Empty	Nuclear pore complex protein Nup153 OS=Homo sapiens OX=9606 GN=NUP153 PE=1 SV=2	P49790	NUP153	154 kDa		unknown	114720000	123030000	121660000	96914000
180	TRUE	Empty	A-kinase anchor protein 2 OS=Homo sapiens OX=9606 GN=AKAP2 PE=1 SV=3	Q9Y2D5	AKAP2	95 kDa		unknown	116510000	174710000	165450000	306300000
181	TRUE	Empty	pre-rRNA 2'-O-ribose RNA methyltransferase FTSJ3 OS=Homo sapiens OX=9606 GN=FTSJ3 PE=1 SV=2	Q8IY81	FTSJ3	97 kDa		unknown	244600000	243530000	189910000	196350000
182	TRUE	Empty	Ribosomal L1 domain-containing protein 1 OS=Homo sapiens OX=9606 GN=RSL1D1 PE=1 SV=3	O76021	RSL1D1	55 kDa		unknown	168020000	142620000	191430000	237710000
183	TRUE	Empty	Polyadenylate-binding protein 1 OS=Homo sapiens OX=9606 GN=PABPC1 PE=1 SV=2	P11940 (+1)	PABPC1	71 kDa	TRUE	unknown	199980000	400630000	270600000	356450000
184	TRUE	Empty	Histone H1.5 OS=Homo sapiens OX=9606 GN=H1-5 PE=1 SV=3	P16401	H1-5	23 kDa		unknown	889760000	634000000	894730000	759390000
185	TRUE	Empty	Coronin-1C OS=Homo sapiens OX=9606 GN=CORO1C PE=1 SV=1	Q9ULV4	CORO1C	53 kDa		unknown	213910000	347090000	280970000	384270000
186	TRUE	Empty	Prolyl endopeptidase FAP OS=Homo sapiens OX=9606 GN=FAP PE=1 SV=1	A0A0D9SEN1 (+1)	FAP	88 kDa		unknown	0	0	761040000	650990000
187	TRUE	Empty	F-actin-capping protein subunit beta OS=Homo sapiens OX=9606 GN=CAPZB PE=1 SV=1	B1AK88 (+1)	CAPZB	34 kDa	TRUE	unknown	253640000	320440000	269150000	336030000
188	TRUE	Empty	Telomerase reverse transcriptase OS=Homo sapiens OX=9606 GN=TERT PE=1 SV=1	O14746	TERT	127 kDa	TRUE	unknown	101750000	123420000	151100000	103350000
189	TRUE	Empty	Galectin-1 OS=Homo sapiens OX=9606 GN=LGALS1 PE=1 SV=2	P09382	LGALS1	15 kDa		unknown	401100000	596780000	836680000	671310000
190	TRUE	Empty	60S ribosomal protein L23 OS=Homo sapiens OX=9606 GN=RPL23 PE=1 SV=1	P62829	RPL23	15 kDa		unknown	654540000	537900000	968480000	893480000
191	TRUE	Empty	Ubiquitin-40S ribosomal protein S27a OS=Homo sapiens OX=9606 GN=RPS27A PE=1 SV=2	P62979	RPS27A	18 kDa		unknown	488800000	517470000	448600000	442120000
192	TRUE	Empty	Nucleolar GTP-binding protein 1 OS=Homo sapiens OX=9606 GN=GTPBP4 PE=1 SV=3	Q9BZE4	GTPBP4	74 kDa		unknown	266760000	267180000	275440000	247800000
193	TRUE	Empty	Inositol 1,4,5-trisphosphate receptor type 3 OS=Homo sapiens OX=9606 GN=ITPR3 PE=1 SV=2	Q14573	ITPR3	304 kDa	TRUE	unknown	92313000	129750000	104940000	93981000
194	TRUE	Empty	Thyroid hormone receptor-associated protein 3 OS=Homo sapiens OX=9606 GN=THRAP3 PE=1 SV=2	Q9Y2W1	THRAP3	109 kDa		unknown	195850000	166090000	267410000	262660000
195	TRUE	Empty	BAG family molecular chaperone regulator 2 OS=Homo sapiens OX=9606 GN=BAG2 PE=1 SV=1	O95816	BAG2	24 kDa		unknown	302900000	345300000	470290000	398530000
196	TRUE	Empty	Eukaryotic initiation factor 4A-I OS=Homo sapiens OX=9606 GN=EIF4A1 PE=1 SV=1	P60842	EIF4A1	46 kDa	TRUE	unknown	196240000	278630000	246460000	394780000
197	TRUE	Empty	Ribonuclease inhibitor OS=Homo sapiens OX=9606 GN=RNH1 PE=1 SV=2	P13489	RNH1	50 kDa		unknown	195560000	253780000	209460000	262690000
198	TRUE	Empty	Heterogeneous nuclear ribonucleoprotein U-like protein 2 OS=Homo sapiens OX=9606 GN=HNRNPUL2 PE=1 SV=1	Q1KMD3	HNRNPUL2	85 kDa		unknown	168740000	141970000	183640000	188370000
199	TRUE	Empty	Pre-mRNA-processing factor 19 OS=Homo sapiens OX=9606 GN=PRPF19 PE=1 SV=1	Q9UMS4	PRPF19	55 kDa	TRUE	unknown	219940000	241770000	309260000	214060000
200	TRUE	Empty	DEAD box protein 5 OS=Homo sapiens OX=9606 GN=DDX5 PE=1 SV=1	J3KTA4 (+1)	DDX5	69 kDa	TRUE	unknown	282230000	243390000	300380000	270450000
201	TRUE	Empty	60S ribosomal protein L7a OS=Homo sapiens OX=9606 GN=RPL7A PE=1 SV=2	P62424	RPL7A	30 kDa		unknown	362780000	594930000	538920000	579830000
202	TRUE	Empty	Histone H1.3 OS=Homo sapiens OX=9606 GN=H1-3 PE=1 SV=2	P16402	H1-3	22 kDa	TRUE	unknown	1436800000	1050200000	1443700000	1203000000
203	TRUE	Empty	High density lipoprotein binding protein (Vigilin), isoform CRA_a OS=Homo sapiens OX=9606 GN=HDLBP PE=1 SV=1	A0A024R4E5	HDLBP	141 kDa		unknown	56236000	254850000	454390000	182520000
204	TRUE	Empty	Kinesin-like protein KIF2A OS=Homo sapiens OX=9606 GN=KIF2A PE=1 SV=3	O00139	KIF2A	80 kDa	TRUE	unknown	139300000	197630000	204970000	191790000
205	TRUE	Empty	Histone H1.4 OS=Homo sapiens OX=9606 GN=H1-4 PE=1 SV=2	P10412	H1-4	22 kDa	TRUE	unknown	1477600000	1066300000	1480000000	1206400000
206	TRUE	Empty	TP53-binding protein 1 OS=Homo sapiens OX=9606 GN=TP53BP1 PE=1 SV=2	Q12888	TP53BP1	214 kDa		unknown	69866000	77550000	74102000	81752000
207	TRUE	Empty	Caveolin-1 OS=Homo sapiens OX=9606 GN=CAV1 PE=1 SV=4	Q03135	CAV1	20 kDa	TRUE	unknown	358620000	555400000	673640000	559370000
208	TRUE	Empty	Inverted formin-2 OS=Homo sapiens OX=9606 GN=INF2 PE=1 SV=2	Q27J81	INF2	136 kDa		unknown	73862000	123050000	168720000	105030000
209	TRUE	Empty	SWI/SNF complex subunit SMARCC2 OS=Homo sapiens OX=9606 GN=SMARCC2 PE=1 SV=1	Q8TAQ2	SMARCC2	133 kDa	TRUE	unknown	75837000	297540000	381920000	153880000
210	TRUE	Empty	Ezrin OS=Homo sapiens OX=9606 GN=EZR PE=1 SV=4	P15311	EZR	69 kDa	TRUE	unknown	369320000	339010000	378160000	370610000
211	TRUE	Empty	Programmed cell death 11, isoform CRA_a OS=Homo sapiens OX=9606 GN=PDCD11 PE=1 SV=1	A0A3B3IUD7	PDCD11	209 kDa		unknown	82605000	85831000	135670000	115120000
212	TRUE	Empty	Lysine--tRNA ligase OS=Homo sapiens OX=9606 GN=KARS1 PE=1 SV=3	Q15046	KARS1	68 kDa		unknown	90184000	232350000	274210000	219110000
213	TRUE	Empty	DNA helicase (Fragment) OS=Homo sapiens OX=9606 GN=CHD4 PE=1 SV=1	A0A2R8YDJ9	CHD4	179 kDa	TRUE	unknown	87193000	119820000	201120000	107960000
214	TRUE	Empty	SUN domain-containing protein 1 OS=Homo sapiens OX=9606 GN=SUN1 PE=1 SV=3	O94901 (+1)	SUN1	90 kDa	TRUE	unknown	132560000	149560000	232850000	168730000
215	TRUE	Empty	Collagen alpha-3(VI) chain OS=Homo sapiens OX=9606 GN=COL6A3 PE=1 SV=5	P12111	COL6A3	344 kDa	TRUE	unknown	138090000	51679000	177450000	132570000
216	TRUE	Empty	Eukaryotic translation initiation factor 2 subunit 3 OS=Homo sapiens OX=9606 GN=EIF2S3 PE=1 SV=3	P41091	EIF2S3	51 kDa	TRUE	unknown	261850000	324290000	294110000	188810000
217	TRUE	Empty	Proline-, glutamic acid- and leucine-rich protein 1 OS=Homo sapiens OX=9606 GN=PELP1 PE=1 SV=2	Q8IZL8	PELP1	120 kDa		unknown	85503000	129150000	132760000	89917000
218	TRUE	Empty	AP-3 complex subunit beta-1 OS=Homo sapiens OX=9606 GN=AP3B1 PE=1 SV=3	O00203	AP3B1	121 kDa		unknown	168460000	180770000	231520000	157280000
219	TRUE	Empty	H/ACA ribonucleoprotein complex subunit DKC1 OS=Homo sapiens OX=9606 GN=DKC1 PE=1 SV=3	O60832	DKC1	58 kDa		unknown	166300000	178560000	230950000	177580000
220	TRUE	Empty	Protein SON OS=Homo sapiens OX=9606 GN=SON PE=1 SV=4	P18583	SON	264 kDa	TRUE	unknown	91006000	131610000	142200000	124540000
221	TRUE	Empty	Lamin-B1 OS=Homo sapiens OX=9606 GN=LMNB1 PE=1 SV=2	P20700	LMNB1	66 kDa	TRUE	unknown	229120000	198800000	239730000	198320000
222	TRUE	Empty	CD44 antigen OS=Homo sapiens OX=9606 GN=CD44 PE=1 SV=3	P16070	CD44	82 kDa		unknown	23136000	24892000	2078300000	1718500000
223	TRUE	Empty	Serine/arginine repetitive matrix protein 2 OS=Homo sapiens OX=9606 GN=SRRM2 PE=1 SV=2	Q9UQ35	SRRM2	300 kDa		unknown	129720000	110310000	115470000	133480000
224	TRUE	Empty	Catenin beta-1 OS=Homo sapiens OX=9606 GN=CTNNB1 PE=1 SV=1	A0A2R8Y5A3	CTNNB1	86 kDa	TRUE	unknown	4873900	19897000	382300000	307680000
225	TRUE	Empty	SWI/SNF-related matrix-associated actin-dependent regulator of chromatin subfamily A member 5 OS=Homo sapiens OX=9606 GN=SMARCA5 PE=1 SV=1	O60264	SMARCA5	122 kDa	TRUE	unknown	128200000	160740000	181120000	138560000
226	TRUE	Empty	Nesprin-3 OS=Homo sapiens OX=9606 GN=SYNE3 PE=1 SV=2	Q6ZMZ3	SYNE3	112 kDa		unknown	1351000000	142490000	124060000	86363000
227	TRUE	Empty	Protein DEK OS=Homo sapiens OX=9606 GN=DEK PE=1 SV=1	A0A494C028 (+1)	DEK	43 kDa		unknown	325280000	286510000	381770000	355060000
228	TRUE	Empty	UDP-glucose 6-dehydrogenase OS=Homo sapiens OX=9606 GN=UGDH PE=1 SV=1	O60701	UGDH	55 kDa		unknown	142360000	230210000	108110000	130680000
229	TRUE	Empty	Serine/arginine-rich splicing factor 3 OS=Homo sapiens OX=9606 GN=SRSF3 PE=1 SV=1	P84103	SRSF3	19 kDa	TRUE	unknown	282490000	212430000	340270000	273250000
230	TRUE	Empty	Protein flightless-1 homolog OS=Homo sapiens OX=9606 GN=FLII PE=1 SV=2	Q13045	FLII	145 kDa		unknown	128760000	154510000	174610000	178250000
231	TRUE	Empty	Oxysterol-binding protein-related protein 8 OS=Homo sapiens OX=9606 GN=OSBPL8 PE=1 SV=3	Q9BZF1	OSBPL8	101 kDa		unknown	88474000	115780000	145160000	97505000
232	TRUE	Empty	MICOS complex subunit MIC60 OS=Homo sapiens OX=9606 GN=IMMT PE=1 SV=2	B9A067 (+2)	IMMT	79 kDa		unknown	85237000	87328000	103440000	103800000
233	TRUE	Empty	Ribosomal protein L19 OS=Homo sapiens OX=9606 GN=RPL19 PE=1 SV=1	J3KTE4 (+2)	RPL19	23 kDa		unknown	579020000	402300000	601420000	417670000
234	TRUE	Empty	Heat shock 70 kDa protein 1B OS=Homo sapiens OX=9606 GN=HSPA1B PE=1 SV=1	A0A0G2JIW1	HSPA1B	70 kDa	TRUE	unknown	320830000	423680000	330150000	438990000
235	TRUE	Empty	AP-2 complex subunit alpha-1 OS=Homo sapiens OX=9606 GN=AP2A1 PE=1 SV=3	O95782	AP2A1	108 kDa	TRUE	unknown	77776000	150960000	209660000	159860000
236	TRUE	Empty	ADP/ATP translocase 2 OS=Homo sapiens OX=9606 GN=SLC25A5 PE=1 SV=7	P05141	SLC25A5	33 kDa	TRUE	unknown	209460000	320080000	277770000	278180000
237	TRUE	Empty	Protein PML OS=Homo sapiens OX=9606 GN=PML PE=1 SV=3	P29590	PML	98 kDa		unknown	141490000	189760000	179890000	166550000
238	TRUE	Empty	40S ribosomal protein S15a OS=Homo sapiens OX=9606 GN=RPS15A PE=1 SV=2	P62244	RPS15A	15 kDa		unknown	624040000	597890000	734120000	742080000
239	TRUE	Empty	Aminoacyl tRNA synthase complex-interacting multifunctional protein 2 OS=Homo sapiens OX=9606 GN=AIMP2 PE=1 SV=2	Q13155	AIMP2	35 kDa		unknown	224340000	223930000	355390000	244690000
240	TRUE	Empty	AP-3 complex subunit mu-1 OS=Homo sapiens OX=9606 GN=AP3M1 PE=1 SV=1	Q9Y2T2	AP3M1	47 kDa	TRUE	unknown	113750000	161880000	211210000	139390000
241	TRUE	Empty	Annexin A6 OS=Homo sapiens OX=9606 GN=ANXA6 PE=1 SV=3	P08133	ANXA6	76 kDa		unknown	87210000	222090000	96088000	157270000
242	TRUE	Empty	Vinculin OS=Homo sapiens OX=9606 GN=VCL PE=1 SV=4	P18206	VCL	124 kDa		unknown	56005000	272370000	78461000	176470000
243	TRUE	Empty	AP-2 complex subunit beta OS=Homo sapiens OX=9606 GN=AP2B1 PE=1 SV=1	P63010	AP2B1	105 kDa		unknown	92302000	160860000	133750000	204180000
244	TRUE	Empty	AP-2 complex subunit mu OS=Homo sapiens OX=9606 GN=AP2M1 PE=1 SV=2	Q96CW1	AP2M1	50 kDa		unknown	122970000	588580000	205930000	208110000
245	TRUE	Empty	Apoptotic chromatin condensation inducer in the nucleus OS=Homo sapiens OX=9606 GN=ACIN1 PE=1 SV=2	Q9UKV3	ACIN1	152 kDa	TRUE	unknown	208070000	69247000	72415000	159720000
246	TRUE	Empty	3-hydroxyacyl-[acyl-carrier-protein] dehydratase OS=Homo sapiens OX=9606 GN=FASN PE=1 SV=1	A0A0U1RQF0	FASN	273 kDa		unknown	18672000	93732000	41816000	357760000
247	TRUE	Empty	Ubiquitin-like modifier-activating enzyme 1 OS=Homo sapiens OX=9606 GN=UBA1 PE=1 SV=3	P22314	UBA1	118 kDa		unknown	243300000	273240000	270090000	70739000
248	TRUE	Empty	40S ribosomal protein S20 OS=Homo sapiens OX=9606 GN=RPS20 PE=1 SV=1	P60866	RPS20	13 kDa		unknown	2508400000	1920700000	3085300000	2650600000
249	TRUE	Empty	40S ribosomal protein S13 OS=Homo sapiens OX=9606 GN=RPS13 PE=1 SV=2	P62277	RPS13	17 kDa		unknown	321820000	376960000	395910000	324330000
250	TRUE	Empty	Methylcrotonoyl-CoA carboxylase beta chain, mitochondrial OS=Homo sapiens OX=9606 GN=MCCC2 PE=1 SV=1	Q9HCC0	MCCC2	61 kDa		unknown	105830000	79742000	95104000	97447000
251	TRUE	Empty	Eukaryotic translation initiation factor 4 gamma 1 OS=Homo sapiens OX=9606 GN=EIF4G1 PE=1 SV=1	E7EUU4	EIF4G1	172 kDa		unknown	110460000	333340000	346540000	168110000
252	TRUE	Empty	Profilin-1 OS=Homo sapiens OX=9606 GN=PFN1 PE=1 SV=2	P07737	PFN1	15 kDa		unknown	155700000	219900000	164170000	183080000
253	TRUE	Empty	Signal transducer and activator of transcription 1-alpha/beta OS=Homo sapiens OX=9606 GN=STAT1 PE=1 SV=2	P42224 (+4)	STAT1	87 kDa		unknown	23737000	241030000	75900000	139630000
254	TRUE	Empty	Actin-related protein 2 OS=Homo sapiens OX=9606 GN=ACTR2 PE=1 SV=1	P61160	ACTR2	45 kDa		unknown	129690000	147880000	143690000	125700000
255	TRUE	Empty	Treacle protein OS=Homo sapiens OX=9606 GN=TCOF1 PE=1 SV=3	Q13428	TCOF1	152 kDa		unknown	112710000	80603000	120460000	117330000
256	TRUE	Empty	Nucleolar protein 6 OS=Homo sapiens OX=9606 GN=NOL6 PE=1 SV=2	Q9H6R4	NOL6	128 kDa		unknown	56887000	105360000	101540000	93520000
257	TRUE	Empty	Neurogenic locus notch homolog protein 2 OS=Homo sapiens OX=9606 GN=NOTCH2 PE=1 SV=3	Q04721	NOTCH2	265 kDa		unknown	0	0	261050000	204630000
258	TRUE	Empty	Unconventional myosin-XVIIIa OS=Homo sapiens OX=9606 GN=MYO18A PE=1 SV=3	Q92614	MYO18A	233 kDa		unknown	76658000	91799000	147960000	50292000
259	TRUE	Empty	Adseverin OS=Homo sapiens OX=9606 GN=SCIN PE=1 SV=4	Q9Y6U3	SCIN	80 kDa		unknown	91287000	136270000	46363000	135490000
260	TRUE	Empty	Glucose-6-phosphate 1-dehydrogenase OS=Homo sapiens OX=9606 GN=G6PD PE=1 SV=4	P11413	G6PD	59 kDa		unknown	47273000	140760000	50915000	125330000
261	TRUE	Empty	Elongation factor 1-gamma OS=Homo sapiens OX=9606 GN=EEF1G PE=1 SV=3	P26641	EEF1G	50 kDa		unknown	154270000	221290000	165700000	235440000
262	TRUE	Empty	Kinesin-1 heavy chain OS=Homo sapiens OX=9606 GN=KIF5B PE=1 SV=1	P33176	KIF5B	110 kDa		unknown	74358000	95734000	42881000	110040000
263	TRUE	Empty	60S ribosomal protein L10a OS=Homo sapiens OX=9606 GN=RPL10A PE=1 SV=2	P62906	RPL10A	25 kDa		unknown	330620000	542020000	483220000	569410000
264	TRUE	Empty	Drebrin OS=Homo sapiens OX=9606 GN=DBN1 PE=1 SV=4	Q16643	DBN1	71 kDa		unknown	168860000	130300000	87995000	122580000
265	TRUE	Empty	Protein PRRC2C OS=Homo sapiens OX=9606 GN=PRRC2C PE=1 SV=4	Q9Y520	PRRC2C	317 kDa	TRUE	unknown	41526000	73977000	125470000	59476000
266	TRUE	Empty	U2 snRNP-associated SURP motif-containing protein OS=Homo sapiens OX=9606 GN=U2SURP PE=1 SV=2	O15042 (+1)	U2SURP	118 kDa		unknown	61442000	58226000	148260000	139470000
267	TRUE	Empty	Annexin A5 OS=Homo sapiens OX=9606 GN=ANXA5 PE=1 SV=2	P08758	ANXA5	36 kDa		unknown	126940000	229890000	117040000	234320000
268	TRUE	Empty	Peptidyl-prolyl cis-trans isomerase A OS=Homo sapiens OX=9606 GN=PPIA PE=1 SV=2	P62937	PPIA	18 kDa		unknown	163650000	160560000	209780000	209320000
269	TRUE	Empty	THO complex subunit 2 OS=Homo sapiens OX=9606 GN=THOC2 PE=1 SV=2	Q8NI27	THOC2	183 kDa		unknown	44170000	88540000	113040000	85215000
270	TRUE	Empty	SPATS2-like protein OS=Homo sapiens OX=9606 GN=SPATS2L PE=1 SV=2	Q9NUQ6	SPATS2L	62 kDa		unknown	87858000	47158000	164370000	101120000
271	TRUE	Empty	Heterogeneous nuclear ribonucleoprotein H OS=Homo sapiens OX=9606 GN=HNRNPH1 PE=1 SV=1	G8JLB6 (+2)	HNRNPH1	51 kDa	TRUE	unknown	101800000	138340000	125450000	118580000
272	TRUE	Empty	Gremlin-1 OS=Homo sapiens OX=9606 GN=GREM1 PE=1 SV=1	O60565	GREM1	21 kDa		unknown	133480000	98407000	112590000	181370000
273	TRUE	Empty	Barrier-to-autointegration factor OS=Homo sapiens OX=9606 GN=BANF1 PE=1 SV=1	O75531	BANF1	10 kDa		unknown	116060000	207550000	278670000	177070000
274	TRUE	Empty	Signal recognition particle subunit SRP72 OS=Homo sapiens OX=9606 GN=SRP72 PE=1 SV=3	O76094	SRP72	75 kDa		unknown	55833000	85427000	62798000	47905000
275	TRUE	Empty	60S ribosomal protein L9 OS=Homo sapiens OX=9606 GN=RPL9 PE=1 SV=1	P32969	RPL9	22 kDa		unknown	183300000	203040000	231940000	194880000
276	TRUE	Empty	60S ribosomal protein L23a OS=Homo sapiens OX=9606 GN=RPL23A PE=1 SV=1	P62750	RPL23A	18 kDa		unknown	317340000	349480000	361580000	284830000
277	TRUE	Empty	Poly(rC)-binding protein 1 OS=Homo sapiens OX=9606 GN=PCBP1 PE=1 SV=2	Q15365	PCBP1	37 kDa	TRUE	unknown	114540000	260200000	117470000	221200000
278	TRUE	Empty	Signal recognition particle subunit SRP68 OS=Homo sapiens OX=9606 GN=SRP68 PE=1 SV=2	Q9UHB9	SRP68	71 kDa		unknown	64183000	109900000	95478000	57681000
279	TRUE	Empty	Pescadillo homolog OS=Homo sapiens OX=9606 GN=PES1 PE=1 SV=1	B5MCF9 (+1)	PES1	66 kDa		unknown	72839000	87672000	138420000	120800000
280	TRUE	Empty	Heat shock protein beta-1 OS=Homo sapiens OX=9606 GN=HSPB1 PE=1 SV=2	P04792	HSPB1	23 kDa		unknown	80677000	173990000	141690000	168830000
281	TRUE	Empty	Leucine--tRNA ligase, cytoplasmic OS=Homo sapiens OX=9606 GN=LARS1 PE=1 SV=2	Q9P2J5	LARS1	134 kDa		unknown	58280000	110290000	124660000	56938000
282	TRUE	Empty	Syntenin-1 OS=Homo sapiens OX=9606 GN=SDCBP PE=1 SV=1	O00560	SDCBP	32 kDa		unknown	142690000	126550000	235040000	251350000
283	TRUE	Empty	PC4 and SFRS1-interacting protein OS=Homo sapiens OX=9606 GN=PSIP1 PE=1 SV=1	O75475	PSIP1	60 kDa	TRUE	unknown	112930000	78087000	186560000	105950000
284	TRUE	Empty	60S ribosomal protein L38 OS=Homo sapiens OX=9606 GN=RPL38 PE=1 SV=2	P63173	RPL38	8 kDa		unknown	166110000	292160000	335580000	419330000
285	TRUE	Empty	Leucine-rich repeat flightless-interacting protein 1 OS=Homo sapiens OX=9606 GN=LRRFIP1 PE=1 SV=2	Q32MZ4	LRRFIP1	89 kDa		unknown	64516000	52240000	92435000	68980000
286	TRUE	Empty	Programmed cell death 6-interacting protein OS=Homo sapiens OX=9606 GN=PDCD6IP PE=1 SV=1	Q8WUM4	PDCD6IP	96 kDa		unknown	55150000	81727000	67549000	83694000
287	TRUE	Empty	EH domain-containing protein 1 OS=Homo sapiens OX=9606 GN=EHD1 PE=1 SV=2	Q9H4M9	EHD1	61 kDa	TRUE	unknown	9551000	134360000	65382000	123800000
288	TRUE	Empty	SUN domain-containing protein 2 OS=Homo sapiens OX=9606 GN=SUN2 PE=1 SV=3	Q9UH99	SUN2	80 kDa		unknown	99924000	152840000	168540000	118140000
289	TRUE	Empty	Cofilin-1 OS=Homo sapiens OX=9606 GN=CFL1 PE=1 SV=3	P23528	CFL1	19 kDa	TRUE	unknown	166010000	283150000	156640000	300610000
290	TRUE	Empty	Eukaryotic initiation factor 4A-III OS=Homo sapiens OX=9606 GN=EIF4A3 PE=1 SV=4	P38919	EIF4A3	47 kDa	TRUE	unknown	235690000	187150000	192660000	246860000
291	TRUE	Empty	60S ribosomal protein L8 OS=Homo sapiens OX=9606 GN=RPL8 PE=1 SV=2	P62917	RPL8	28 kDa	TRUE	unknown	236710000	266680000	235810000	282780000
292	TRUE	Empty	Uveal autoantigen with coiled-coil domains and ankyrin repeats OS=Homo sapiens OX=9606 GN=UACA PE=1 SV=2	Q9BZF9 (+1)	UACA	163 kDa		unknown	49959000	46004000	92857000	82516000
293	TRUE	Empty	Structural maintenance of chromosomes protein 3 OS=Homo sapiens OX=9606 GN=SMC3 PE=1 SV=2	Q9UQE7	SMC3	142 kDa		unknown	69587000	80150000	56612000	43235000
294	TRUE	Empty	Developmentally-regulated GTP-binding protein 1 OS=Homo sapiens OX=9606 GN=DRG1 PE=1 SV=1	Q9Y295	DRG1	41 kDa		unknown	115200000	127570000	193530000	129430000
295	TRUE	Empty	ADP/ATP translocase 3 OS=Homo sapiens OX=9606 GN=SLC25A6 PE=1 SV=4	P12236	SLC25A6	33 kDa	TRUE	unknown	183450000	252380000	265880000	248480000
296	TRUE	Empty	Prolow-density lipoprotein receptor-related protein 1 OS=Homo sapiens OX=9606 GN=LRP1 PE=1 SV=2	Q07954	LRP1	505 kDa		unknown	4160700	0	197850000	277630000
297	TRUE	Empty	Microtubule-associated protein OS=Homo sapiens OX=9606 GN=MAP2 PE=1 SV=1	A0A669KB77	MAP2	217 kDa	TRUE	unknown	44292000	173780000	91291000	54655000
298	TRUE	Empty	Actin-related protein 2/3 complex subunit 1B OS=Homo sapiens OX=9606 GN=ARPC1B PE=1 SV=3	O15143	ARPC1B	41 kDa	TRUE	unknown	146830000	138290000	134650000	158570000
299	TRUE	Empty	Pre-mRNA-splicing factor ATP-dependent RNA helicase DHX15 OS=Homo sapiens OX=9606 GN=DHX15 PE=1 SV=2	O43143	DHX15	91 kDa		unknown	128250000	143440000	100990000	112280000
300	TRUE	Empty	Heterogeneous nuclear ribonucleoprotein F OS=Homo sapiens OX=9606 GN=HNRNPF PE=1 SV=3	P52597	HNRNPF	46 kDa	TRUE	unknown	77293000	89687000	100520000	63882000
301	TRUE	Empty	F-actin-capping protein subunit alpha-1 OS=Homo sapiens OX=9606 GN=CAPZA1 PE=1 SV=3	P52907	CAPZA1	33 kDa	TRUE	unknown	152790000	222630000	187140000	305880000
302	TRUE	Empty	40S ribosomal protein S23 OS=Homo sapiens OX=9606 GN=RPS23 PE=1 SV=3	P62266	RPS23	16 kDa		unknown	940560000	852420000	1204100000	1096800000
303	TRUE	Empty	40S ribosomal protein S26 OS=Homo sapiens OX=9606 GN=RPS26 PE=1 SV=3	P62854	RPS26	13 kDa		unknown	411860000	549920000	654290000	505410000
304	TRUE	Empty	Sequestosome-1 OS=Homo sapiens OX=9606 GN=SQSTM1 PE=1 SV=1	Q13501	SQSTM1	48 kDa		unknown	53125000	70414000	86539000	70850000
305	TRUE	Empty	PDZ and LIM domain protein 5 OS=Homo sapiens OX=9606 GN=PDLIM5 PE=1 SV=5	Q96HC4	PDLIM5	64 kDa		unknown	15400000	156210000	38142000	122220000
306	TRUE	Empty	Desmoplakin OS=Homo sapiens OX=9606 GN=DSP PE=1 SV=3	P15924	DSP	332 kDa		unknown	17426000	42248000	150670000	107260000
307	TRUE	Empty	Fibroblast growth factor OS=Homo sapiens OX=9606 GN=FGF2 PE=1 SV=1	A0A0A0MQV6 (+1)	FGF2	31 kDa		unknown	307790000	256600000	471470000	356770000
308	TRUE	Empty	60S ribosomal protein L32 (Fragment) OS=Homo sapiens OX=9606 GN=RPL32 PE=1 SV=1	D3YTB1 (+2)	RPL32	16 kDa		unknown	142740000	237300000	237610000	229620000
309	TRUE	Empty	60S ribosomal protein L18 (Fragment) OS=Homo sapiens OX=9606 GN=RPL18 PE=1 SV=1	J3QQ67	RPL18	22 kDa		unknown	352070000	405670000	350200000	416750000
310	TRUE	Empty	40S ribosomal protein S17 OS=Homo sapiens OX=9606 GN=RPS17 PE=1 SV=2	P08708	RPS17	16 kDa		unknown	224250000	242830000	258800000	241440000
311	TRUE	Empty	60S ribosomal protein L26 OS=Homo sapiens OX=9606 GN=RPL26 PE=1 SV=1	P61254	RPL26	17 kDa	TRUE	unknown	241710000	254110000	301330000	201790000
312	TRUE	Empty	60S ribosomal protein L18a OS=Homo sapiens OX=9606 GN=RPL18A PE=1 SV=2	Q02543	RPL18A	21 kDa		unknown	108830000	174550000	131100000	168620000
313	TRUE	Empty	RRP12-like protein OS=Homo sapiens OX=9606 GN=RRP12 PE=1 SV=2	Q5JTH9	RRP12	144 kDa		unknown	173960000	94198000	124270000	107050000
314	TRUE	Empty	Uncharacterized protein OS=Homo sapiens OX=9606 PE=3 SV=1	A0A1W2PNV4		76 kDa	TRUE	unknown	120170000	140400000	128150000	122400000
315	TRUE	Empty	Myosin light chain 1/3, skeletal muscle isoform OS=Homo sapiens OX=9606 GN=MYL1 PE=1 SV=3	P05976 (+1)	MYL1	21 kDa		unknown	1434800000	950000000	1210900000	1477100000
316	TRUE	Empty	Pyruvate kinase (Fragment) OS=Homo sapiens OX=9606 GN=PKM PE=1 SV=1	H3BT25	PKM	16 kDa	TRUE	unknown	113410000	157720000	0	221730000
317	TRUE	Empty	Unconventional myosin-IXb OS=Homo sapiens OX=9606 GN=MYO9B PE=1 SV=1	M0R0P8 (+1)	MYO9B	243 kDa		unknown	39863000	98422000	65981000	53434000
318	TRUE	Empty	CCN family member 1 OS=Homo sapiens OX=9606 GN=CCN1 PE=1 SV=1	O00622	CCN1	42 kDa		unknown	242230000	96137000	64933000	189980000
319	TRUE	Empty	Endoplasmin OS=Homo sapiens OX=9606 GN=HSP90B1 PE=1 SV=1	P14625	HSP90B1	92 kDa	TRUE	unknown	81745000	179660000	116260000	143960000
320	TRUE	Empty	Signal recognition particle 14 kDa protein OS=Homo sapiens OX=9606 GN=SRP14 PE=1 SV=2	P37108	SRP14	15 kDa		unknown	116890000	104720000	254700000	141220000
321	TRUE	Empty	60S ribosomal protein L24 OS=Homo sapiens OX=9606 GN=RPL24 PE=1 SV=1	P83731	RPL24	18 kDa		unknown	356060000	453560000	465690000	471360000
322	TRUE	Empty	Zyxin OS=Homo sapiens OX=9606 GN=ZYX PE=1 SV=1	Q15942	ZYX	61 kDa		unknown	50305000	200660000	102290000	146900000
323	TRUE	Empty	Bcl-2-associated transcription factor 1 OS=Homo sapiens OX=9606 GN=BCLAF1 PE=1 SV=2	Q9NYF8	BCLAF1	106 kDa		unknown	145860000	107030000	165650000	129080000
324	TRUE	Empty	Gamma-adducin OS=Homo sapiens OX=9606 GN=ADD3 PE=1 SV=1	Q9UEY8	ADD3	79 kDa		unknown	62380000	104260000	135930000	65566000
325	TRUE	Empty	Reversion-inducing cysteine-rich protein with Kazal motifs OS=Homo sapiens OX=9606 GN=RECK PE=1 SV=1	O95980	RECK	106 kDa		unknown	0	0	185470000	138230000
326	TRUE	Empty	Alpha-adducin OS=Homo sapiens OX=9606 GN=ADD1 PE=1 SV=1	E7EV99	ADD1	70 kDa		unknown	68236000	84771000	92262000	89207000
327	TRUE	Empty	Ribosome biogenesis protein BRX1 homolog OS=Homo sapiens OX=9606 GN=BRIX1 PE=1 SV=2	Q8TDN6	BRIX1	41 kDa		unknown	109310000	125690000	99174000	141450000
328	TRUE	Empty	Protein ELYS OS=Homo sapiens OX=9606 GN=AHCTF1 PE=1 SV=3	Q8WYP5	AHCTF1	253 kDa		unknown	41157000	32287000	51811000	28853000
329	TRUE	Empty	Chloride intracellular channel protein 4 OS=Homo sapiens OX=9606 GN=CLIC4 PE=1 SV=4	Q9Y696	CLIC4	29 kDa		unknown	44470000	76203000	32776000	51109000
330	TRUE	Empty	Endosialin OS=Homo sapiens OX=9606 GN=CD248 PE=1 SV=1	Q9HCU0	CD248	81 kDa		unknown	1260900	2692100	574910000	413310000
331	TRUE	Empty	CD109 antigen OS=Homo sapiens OX=9606 GN=CD109 PE=1 SV=2	Q6YHK3	CD109	162 kDa		unknown	0	0	267030000	144350000
332	TRUE	Empty	Keratin, type I cytoskeletal 17 OS=Homo sapiens OX=9606 GN=KRT17 PE=1 SV=2	Q04695	KRT17	48 kDa	TRUE	unknown	0	0	2048900000	1128500000
333	TRUE	Empty	Actin-related protein 2/3 complex subunit 2 OS=Homo sapiens OX=9606 GN=ARPC2 PE=1 SV=1	O15144	ARPC2	34 kDa		unknown	225630000	225400000	202430000	166280000
334	TRUE	Empty	Splicing factor 3B subunit 1 OS=Homo sapiens OX=9606 GN=SF3B1 PE=1 SV=3	O75533	SF3B1	146 kDa		unknown	30104000	52547000	79963000	67276000
335	TRUE	Empty	L-lactate dehydrogenase A chain OS=Homo sapiens OX=9606 GN=LDHA PE=1 SV=2	P00338	LDHA	37 kDa	TRUE	unknown	114820000	193770000	138120000	118370000
336	TRUE	Empty	Ran GTPase-activating protein 1 OS=Homo sapiens OX=9606 GN=RANGAP1 PE=1 SV=1	P46060	RANGAP1	64 kDa		unknown	98737000	113350000	111380000	116690000
337	TRUE	Empty	60S ribosomal protein L28 OS=Homo sapiens OX=9606 GN=RPL28 PE=1 SV=3	P46779	RPL28	16 kDa		unknown	201830000	210180000	222670000	254410000
338	TRUE	Empty	60S ribosomal protein L30 OS=Homo sapiens OX=9606 GN=RPL30 PE=1 SV=2	P62888	RPL30	13 kDa		unknown	148590000	178350000	171070000	183430000
339	TRUE	Empty	Testis-expressed protein 10 OS=Homo sapiens OX=9606 GN=TEX10 PE=1 SV=2	Q9NXF1	TEX10	106 kDa		unknown	54085000	58710000	125520000	56974000
340	TRUE	Empty	EH domain-containing protein 2 OS=Homo sapiens OX=9606 GN=EHD2 PE=1 SV=2	Q9NZN4	EHD2	61 kDa		unknown	46840000	166340000	101160000	97768000
341	TRUE	Empty	Neuropilin-1 OS=Homo sapiens OX=9606 GN=NRP1 PE=1 SV=3	O14786	NRP1	103 kDa		unknown	0	0	303860000	259230000
342	TRUE	Empty	Chimeric ERCC6-PGBD3 protein OS=Homo sapiens OX=9606 GN=ERCC6 PE=1 SV=1	P0DP91	ERCC6	119 kDa		unknown	75911000	59463000	117890000	72202000
343	TRUE	Empty	60S ribosomal protein L13a OS=Homo sapiens OX=9606 GN=RPL13A PE=1 SV=2	P40429	RPL13A	24 kDa	TRUE	unknown	240710000	324710000	393020000	451920000
344	TRUE	Empty	14-3-3 protein zeta/delta OS=Homo sapiens OX=9606 GN=YWHAZ PE=1 SV=1	P63104	YWHAZ	28 kDa	TRUE	unknown	141830000	257240000	240450000	187760000
345	TRUE	Empty	Integrin alpha-2 OS=Homo sapiens OX=9606 GN=ITGA2 PE=1 SV=1	P17301	ITGA2	129 kDa	TRUE	unknown	0	0	275410000	208760000
346	TRUE	Empty	Dihydropyrimidinase-related protein 2 OS=Homo sapiens OX=9606 GN=DPYSL2 PE=1 SV=1	A0A1C7CYX9	DPYSL2	74 kDa	TRUE	unknown	4335500	146700000	47470000	88647000
347	TRUE	Empty	RNA helicase OS=Homo sapiens OX=9606 GN=DDX3X PE=1 SV=1	A0A2R8Y645 (+7)	DDX3X	79 kDa	TRUE	unknown	64543000	130410000	51924000	78494000
348	TRUE	Empty	Metastasis-associated protein MTA2 OS=Homo sapiens OX=9606 GN=MTA2 PE=1 SV=1	O94776	MTA2	75 kDa	TRUE	unknown	96666000	77115000	157990000	92340000
349	TRUE	Empty	Golgin subfamily A member 2 OS=Homo sapiens OX=9606 GN=GOLGA2 PE=1 SV=3	Q08379	GOLGA2	113 kDa		unknown	22088000	45171000	47116000	44586000
350	TRUE	Empty	Poly(rC)-binding protein 2 OS=Homo sapiens OX=9606 GN=PCBP2 PE=1 SV=1	Q15366 (+2)	PCBP2	39 kDa	TRUE	unknown	89345000	223440000	104120000	166760000
351	TRUE	Empty	Cell division cycle 5-like protein OS=Homo sapiens OX=9606 GN=CDC5L PE=1 SV=2	Q99459	CDC5L	92 kDa		unknown	53552000	73067000	89836000	49630000
352	TRUE	Empty	ATP-dependent RNA helicase DDX24 OS=Homo sapiens OX=9606 GN=DDX24 PE=1 SV=1	Q9GZR7	DDX24	96 kDa		unknown	69428000	57288000	204040000	141770000
353	TRUE	Empty	Polyadenylate-binding protein OS=Homo sapiens OX=9606 GN=PABPC4 PE=1 SV=1	B1ANR0	PABPC4	68 kDa	TRUE	unknown	61845000	131170000	112400000	131830000
354	TRUE	Empty	Alpha-actinin-2 OS=Homo sapiens OX=9606 GN=ACTN2 PE=1 SV=1	P35609	ACTN2	104 kDa	TRUE	unknown	155390000	220600000	198440000	181690000
355	TRUE	Empty	Transcription activator BRG1 OS=Homo sapiens OX=9606 GN=SMARCA4 PE=1 SV=1	A0A2R8Y4P4 (+3)	SMARCA4	185 kDa	TRUE	unknown	50489000	61814000	112360000	94378000
356	TRUE	Empty	40S ribosomal protein S24 OS=Homo sapiens OX=9606 GN=RPS24 PE=1 SV=1	A0A2R8Y849 (+3)	RPS24	15 kDa		unknown	210600000	232850000	284610000	278800000
357	TRUE	Empty	Protein phosphatase 1 regulatory subunit 12A OS=Homo sapiens OX=9606 GN=PPP1R12A PE=1 SV=1	O14974	PPP1R12A	115 kDa		unknown	28758000	62118000	47789000	80829000
358	TRUE	Empty	Transgelin OS=Homo sapiens OX=9606 GN=TAGLN PE=1 SV=4	Q01995	TAGLN	23 kDa		unknown	19146000	158940000	51034000	91663000
359	TRUE	Empty	RNA-binding protein 39 OS=Homo sapiens OX=9606 GN=RBM39 PE=1 SV=2	Q14498	RBM39	59 kDa		unknown	40656000	70129000	129050000	109120000
360	TRUE	Empty	Protein LYRIC OS=Homo sapiens OX=9606 GN=MTDH PE=1 SV=2	Q86UE4	MTDH	64 kDa		unknown	65537000	75708000	117420000	37426000
361	TRUE	Empty	ATPase family AAA domain-containing protein 3A OS=Homo sapiens OX=9606 GN=ATAD3A PE=1 SV=2	Q9NVI7	ATAD3A	71 kDa		unknown	41981000	40942000	60447000	66188000
362	TRUE	Empty	Transducin beta-like protein 2 OS=Homo sapiens OX=9606 GN=TBL2 PE=1 SV=1	Q9Y4P3 (+1)	TBL2	50 kDa		unknown	133510000	94057000	155030000	106690000
363	TRUE	Empty	GTP-binding nuclear protein Ran OS=Homo sapiens OX=9606 GN=RAN PE=1 SV=1	B5MDF5 (+3)	RAN	26 kDa		unknown	53493000	95532000	94573000	98483000
364	TRUE	Empty	Nucleolar transcription factor 1 OS=Homo sapiens OX=9606 GN=UBTF PE=1 SV=1	E9PKP7	UBTF	87 kDa		unknown	69644000	111680000	154470000	73479000
365	TRUE	Empty	Propionyl-CoA carboxylase alpha chain, mitochondrial OS=Homo sapiens OX=9606 GN=PCCA PE=1 SV=4	P05165	PCCA	80 kDa		unknown	71557000	28263000	67464000	78492000
366	TRUE	Empty	Calmodulin-3 OS=Homo sapiens OX=9606 GN=CALM3 PE=1 SV=1	P0DP25	CALM3	17 kDa		unknown	154070000	120990000	207300000	138560000
367	TRUE	Empty	Transgelin-2 OS=Homo sapiens OX=9606 GN=TAGLN2 PE=1 SV=3	P37802	TAGLN2	22 kDa		unknown	32707000	170870000	51169000	140110000
368	TRUE	Empty	60S ribosomal protein L15 OS=Homo sapiens OX=9606 GN=RPL15 PE=1 SV=2	P61313	RPL15	24 kDa		unknown	202890000	254490000	197110000	253150000
369	TRUE	Empty	ATP-dependent 6-phosphofructokinase, platelet type OS=Homo sapiens OX=9606 GN=PFKP PE=1 SV=2	Q01813	PFKP	86 kDa	TRUE	unknown	12306000	97362000	46878000	97989000
370	TRUE	Empty	Rho guanine nucleotide exchange factor 2 OS=Homo sapiens OX=9606 GN=ARHGEF2 PE=1 SV=4	Q92974	ARHGEF2	112 kDa		unknown	23896000	64335000	78985000	39089000
371	TRUE	Empty	GRAM domain-containing protein 2B OS=Homo sapiens OX=9606 GN=GRAMD2B PE=1 SV=1	Q96HH9	GRAMD2B	48 kDa		unknown	62028000	51312000	118760000	78498000
372	TRUE	Empty	ATP-binding cassette sub-family F member 2 OS=Homo sapiens OX=9606 GN=ABCF2 PE=1 SV=2	Q9UG63	ABCF2	71 kDa		unknown	32415000	63665000	85529000	66465000
373	TRUE	Empty	Polypyrimidine tract-binding protein 1 OS=Homo sapiens OX=9606 GN=PTBP1 PE=1 SV=1	A0A0U1RRM4	PTBP1	62 kDa		unknown	47909000	114730000	70173000	43582000
374	TRUE	Empty	Heterogeneous nuclear ribonucleoproteins C1/C2 OS=Homo sapiens OX=9606 GN=HNRNPC PE=1 SV=1	B2R5W2	HNRNPC	32 kDa	TRUE	unknown	146720000	175830000	182940000	201550000
375	TRUE	Empty	Activated RNA polymerase II transcriptional coactivator p15 OS=Homo sapiens OX=9606 GN=SUB1 PE=1 SV=3	P53999	SUB1	14 kDa		unknown	157320000	155920000	169410000	93509000
376	TRUE	Empty	E3 ubiquitin-protein ligase TRIP12 OS=Homo sapiens OX=9606 GN=TRIP12 PE=1 SV=1	Q14669	TRIP12	220 kDa		unknown	15398000	30694000	44487000	35771000
377	TRUE	Empty	LIM and SH3 domain protein 1 OS=Homo sapiens OX=9606 GN=LASP1 PE=1 SV=2	Q14847	LASP1	30 kDa		unknown	16109000	103250000	32314000	76509000
378	TRUE	Empty	Constitutive coactivator of PPAR-gamma-like protein 1 OS=Homo sapiens OX=9606 GN=FAM120A PE=1 SV=2	Q9NZB2	FAM120A	122 kDa	TRUE	unknown	39507000	56336000	54259000	93097000
379	TRUE	Empty	Calpain-2 catalytic subunit OS=Homo sapiens OX=9606 GN=CAPN2 PE=1 SV=6	P17655	CAPN2	80 kDa		unknown	19852000	191870000	446200000	216390000
380	TRUE	Empty	RNA helicase OS=Homo sapiens OX=9606 GN=DDX17 PE=1 SV=1	A0A5H1ZRQ2	DDX17	80 kDa	TRUE	unknown	121250000	107020000	135500000	140180000
381	TRUE	Empty	Nuclear autoantigen Sp-100 OS=Homo sapiens OX=9606 GN=SP100 PE=1 SV=1	E9PHV6	SP100	51 kDa		unknown	56850000	94787000	61422000	62312000
382	TRUE	Empty	60S acidic ribosomal protein P0 OS=Homo sapiens OX=9606 GN=RPLP0 PE=1 SV=1	P05388	RPLP0	34 kDa		unknown	37813000	132530000	95525000	139790000
383	TRUE	Empty	Alpha-enolase OS=Homo sapiens OX=9606 GN=ENO1 PE=1 SV=2	P06733	ENO1	47 kDa	TRUE	unknown	43729000	61792000	78889000	38692000
384	TRUE	Empty	Four and a half LIM domains protein 2 OS=Homo sapiens OX=9606 GN=FHL2 PE=1 SV=3	Q14192	FHL2	32 kDa		unknown	20769000	102270000	26074000	121670000
385	TRUE	Empty	Histone-binding protein RBBP7 OS=Homo sapiens OX=9606 GN=RBBP7 PE=1 SV=1	Q16576	RBBP7	48 kDa	TRUE	unknown	66939000	94766000	131260000	100760000
386	TRUE	Empty	MKI67 FHA domain-interacting nucleolar phosphoprotein OS=Homo sapiens OX=9606 GN=NIFK PE=1 SV=1	Q9BYG3	NIFK	34 kDa		unknown	58604000	57586000	68795000	29825000
387	TRUE	Empty	Oxysterol-binding protein-related protein 3 OS=Homo sapiens OX=9606 GN=OSBPL3 PE=1 SV=1	Q9H4L5	OSBPL3	101 kDa		unknown	59391000	47658000	51601000	50753000
388	TRUE	Empty	Hemoglobin subunit alpha (Fragment) OS=Homo sapiens OX=9606 GN=HBA2 PE=1 SV=1	A0A2R8Y7C0	HBA2	14 kDa		unknown	210490000	308500000	582730000	583520000
389	TRUE	Empty	Collagen alpha-1(XII) chain OS=Homo sapiens OX=9606 GN=COL12A1 PE=1 SV=1	D6RGG3	COL12A1	333 kDa		unknown	24624000	59995000	33791000	66130000
390	TRUE	Empty	Plasminogen activator inhibitor 1 OS=Homo sapiens OX=9606 GN=SERPINE1 PE=1 SV=1	P05121	SERPINE1	45 kDa		unknown	86911000	54845000	41752000	121240000
391	TRUE	Empty	ATP synthase subunit gamma, mitochondrial OS=Homo sapiens OX=9606 GN=ATP5F1C PE=1 SV=1	P36542	ATP5F1C	33 kDa		unknown	196040000	211500000	215600000	170670000
392	TRUE	Empty	T-complex protein 1 subunit gamma OS=Homo sapiens OX=9606 GN=CCT3 PE=1 SV=4	P49368	CCT3	61 kDa		unknown	35099000	149050000	42826000	90606000
393	TRUE	Empty	Heterogeneous nuclear ribonucleoprotein K OS=Homo sapiens OX=9606 GN=HNRNPK PE=1 SV=1	P61978	HNRNPK	51 kDa		unknown	26202000	175860000	99377000	123810000
394	TRUE	Empty	T-complex protein 1 subunit beta OS=Homo sapiens OX=9606 GN=CCT2 PE=1 SV=4	P78371	CCT2	57 kDa		unknown	19167000	96642000	58083000	89099000
395	TRUE	Empty	Peroxiredoxin-1 OS=Homo sapiens OX=9606 GN=PRDX1 PE=1 SV=1	Q06830	PRDX1	22 kDa	TRUE	unknown	83792000	194840000	189830000	206650000
396	TRUE	Empty	Protein Niban 2 OS=Homo sapiens OX=9606 GN=NIBAN2 PE=1 SV=3	Q96TA1	NIBAN2	84 kDa		unknown	15793000	73206000	40394000	72852000
397	TRUE	Empty	Junctional protein associated with coronary artery disease OS=Homo sapiens OX=9606 GN=JCAD PE=1 SV=3	Q9P266	JCAD	148 kDa		unknown	88593000	11774000	76413000	28808000
398	TRUE	Empty	FACT complex subunit SPT16 OS=Homo sapiens OX=9606 GN=SUPT16H PE=1 SV=1	Q9Y5B9	SUPT16H	120 kDa		unknown	37251000	31956000	74197000	24301000
399	TRUE	Empty	Coatomer subunit beta OS=Homo sapiens OX=9606 GN=COPB1 PE=1 SV=3	P53618	COPB1	107 kDa		unknown	11166000	75575000	35966000	55460000
400	TRUE	Empty	Importin subunit beta-1 OS=Homo sapiens OX=9606 GN=KPNB1 PE=1 SV=2	Q14974	KPNB1	97 kDa		unknown	25266000	429020000	39754000	149310000
401	TRUE	Empty	Serine/arginine-rich splicing factor 1 OS=Homo sapiens OX=9606 GN=SRSF1 PE=1 SV=1	J3KTL2 (+1)	SRSF1	28 kDa		unknown	63677000	53198000	76163000	32041000
402	TRUE	Empty	CCN family member 2 OS=Homo sapiens OX=9606 GN=CCN2 PE=1 SV=2	P29279	CCN2	38 kDa		unknown	88329000	52013000	137260000	184590000
403	TRUE	Empty	40S ribosomal protein S25 OS=Homo sapiens OX=9606 GN=RPS25 PE=1 SV=1	P62851	RPS25	14 kDa		unknown	563340000	581550000	662950000	601410000
404	TRUE	Empty	Dynein light chain 1, cytoplasmic OS=Homo sapiens OX=9606 GN=DYNLL1 PE=1 SV=1	P63167	DYNLL1	10 kDa		unknown	128520000	126670000	167810000	219090000
405	TRUE	Empty	Nucleolar GTP-binding protein 2 OS=Homo sapiens OX=9606 GN=GNL2 PE=1 SV=1	Q13823	GNL2	84 kDa		unknown	47149000	58402000	84646000	63597000
406	TRUE	Empty	MAP7 domain-containing protein 1 OS=Homo sapiens OX=9606 GN=MAP7D1 PE=1 SV=1	Q3KQU3	MAP7D1	93 kDa		unknown	29248000	36257000	45693000	47305000
407	TRUE	Empty	Nuclear pore complex protein Nup133 OS=Homo sapiens OX=9606 GN=NUP133 PE=1 SV=2	Q8WUM0	NUP133	129 kDa		unknown	42355000	34441000	68672000	106480000
408	TRUE	Empty	U4/U6 small nuclear ribonucleoprotein Prp31 OS=Homo sapiens OX=9606 GN=PRPF31 PE=1 SV=2	Q8WWY3	PRPF31	55 kDa		unknown	63434000	68885000	162130000	66849000
409	TRUE	Empty	Myoferlin OS=Homo sapiens OX=9606 GN=MYOF PE=1 SV=1	Q9NZM1	MYOF	235 kDa		unknown	173360000	30776000	28694000	45299000
410	TRUE	Empty	Translation initiation factor eIF-2B subunit delta OS=Homo sapiens OX=9606 GN=EIF2B4 PE=1 SV=1	A0A087WTA5	EIF2B4	57 kDa		unknown	32574000	20931000	71244000	65484000
411	TRUE	Empty	Protein transport protein Sec31A OS=Homo sapiens OX=9606 GN=SEC31A PE=1 SV=1	D6REX3	SEC31A	136 kDa		unknown	24367000	106090000	46142000	90497000
412	TRUE	Empty	RNA-binding protein with serine-rich domain 1 (Fragment) OS=Homo sapiens OX=9606 GN=RNPS1 PE=1 SV=1	H3BMM9 (+3)	RNPS1	32 kDa		unknown	131100000	35436000	123140000	152520000
413	TRUE	Empty	Valine--tRNA ligase OS=Homo sapiens OX=9606 GN=VARS1 PE=1 SV=4	P26640	VARS1	140 kDa		unknown	22897000	24985000	122270000	67110000
414	TRUE	Empty	60S ribosomal protein L27a OS=Homo sapiens OX=9606 GN=RPL27A PE=1 SV=2	P46776	RPL27A	17 kDa		unknown	550120000	501400000	573250000	505200000
415	TRUE	Empty	ADP-ribosylation factor 3 OS=Homo sapiens OX=9606 GN=ARF3 PE=1 SV=2	P61204 (+1)	ARF3	21 kDa	TRUE	unknown	39779000	92089000	55680000	62687000
416	TRUE	Empty	Staphylococcal nuclease domain-containing protein 1 OS=Homo sapiens OX=9606 GN=SND1 PE=1 SV=1	Q7KZF4	SND1	102 kDa		unknown	26960000	52566000	33086000	50399000
417	TRUE	Empty	Calpain-1 catalytic subunit OS=Homo sapiens OX=9606 GN=CAPN1 PE=1 SV=1	P07384	CAPN1	82 kDa		unknown	60564000	127690000	241200000	66492000
418	TRUE	Empty	Core histone macro-H2A.2 OS=Homo sapiens OX=9606 GN=MACROH2A2 PE=1 SV=3	Q9P0M6	MACROH2A2	40 kDa	TRUE	unknown	0	326840000	0	327990000
419	TRUE	Empty	Microtubule-actin cross-linking factor 1, isoforms 1/2/3/5 OS=Homo sapiens OX=9606 GN=MACF1 PE=1 SV=1	H3BPE1	MACF1	857 kDa	TRUE	unknown	156740000	183280000	193890000	200250000
420	TRUE	Empty	Tricarboxylate transport protein, mitochondrial OS=Homo sapiens OX=9606 GN=SLC25A1 PE=1 SV=2	P53007	SLC25A1	34 kDa		unknown	113200000	96268000	135890000	122290000
421	TRUE	Empty	Liprin-beta-1 OS=Homo sapiens OX=9606 GN=PPFIBP1 PE=1 SV=2	Q86W92	PPFIBP1	114 kDa	TRUE	unknown	47673000	17823000	71255000	73979000
422	TRUE	Empty	HEAT repeat-containing protein 1 OS=Homo sapiens OX=9606 GN=HEATR1 PE=1 SV=3	Q9H583	HEATR1	242 kDa	TRUE	unknown	24201000	71393000	42017000	27736000
423	TRUE	Empty	Tropomodulin-3 OS=Homo sapiens OX=9606 GN=TMOD3 PE=1 SV=1	Q9NYL9	TMOD3	40 kDa		unknown	51198000	56848000	36270000	43618000
424	TRUE	Empty	Perilipin-3 OS=Homo sapiens OX=9606 GN=PLIN3 PE=1 SV=3	O60664	PLIN3	47 kDa		unknown	0	124000000	29262000	63077000
425	TRUE	Empty	Nuclear pore complex protein Nup107 OS=Homo sapiens OX=9606 GN=NUP107 PE=1 SV=1	P57740	NUP107	106 kDa	TRUE	unknown	31195000	19070000	35616000	30605000
426	TRUE	Empty	40S ribosomal protein S7 OS=Homo sapiens OX=9606 GN=RPS7 PE=1 SV=1	P62081	RPS7	22 kDa		unknown	78727000	52600000	91818000	63715000
427	TRUE	Empty	Nexilin OS=Homo sapiens OX=9606 GN=NEXN PE=1 SV=1	Q0ZGT2	NEXN	81 kDa		unknown	22266000	23748000	23800000	76483000
428	TRUE	Empty	RNA cytidine acetyltransferase OS=Homo sapiens OX=9606 GN=NAT10 PE=1 SV=2	Q9H0A0	NAT10	116 kDa		unknown	40308000	43378000	110320000	39985000
429	TRUE	Empty	Regulator of nonsense transcripts 2 OS=Homo sapiens OX=9606 GN=UPF2 PE=1 SV=1	Q9HAU5	UPF2	148 kDa		unknown	29011000	30573000	42493000	21563000
430	TRUE	Empty	Sister chromatid cohesion protein PDS5 homolog B OS=Homo sapiens OX=9606 GN=PDS5B PE=1 SV=1	Q9NTI5	PDS5B	165 kDa		unknown	31778000	40683000	80316000	24549000
431	TRUE	Empty	E3 UFM1-protein ligase 1 OS=Homo sapiens OX=9606 GN=UFL1 PE=1 SV=2	O94874	UFL1	90 kDa		unknown	3858700	134120000	88140000	42894000
432	TRUE	Empty	Integrin alpha-V OS=Homo sapiens OX=9606 GN=ITGAV PE=1 SV=2	P06756	ITGAV	116 kDa		unknown	0	0	197110000	154120000
433	TRUE	Empty	Nuclear pore complex protein Nup214 OS=Homo sapiens OX=9606 GN=NUP214 PE=1 SV=1	A0A494C1F2 (+1)	NUP214	212 kDa		unknown	31850000	35972000	34156000	33605000
434	TRUE	Empty	cAMP-dependent protein kinase type II-alpha regulatory subunit OS=Homo sapiens OX=9606 GN=PRKAR2A PE=1 SV=2	P13861	PRKAR2A	46 kDa		unknown	57978000	57846000	79029000	40473000
435	TRUE	Empty	Eukaryotic translation initiation factor 2 subunit 2 OS=Homo sapiens OX=9606 GN=EIF2S2 PE=1 SV=2	P20042	EIF2S2	38 kDa		unknown	82312000	157940000	194330000	132800000
436	TRUE	Empty	60S ribosomal protein L21 OS=Homo sapiens OX=9606 GN=RPL21 PE=1 SV=2	P46778	RPL21	19 kDa		unknown	272300000	279060000	428750000	412090000
437	TRUE	Empty	Adenylyl cyclase-associated protein 1 OS=Homo sapiens OX=9606 GN=CAP1 PE=1 SV=5	Q01518	CAP1	52 kDa		unknown	15813000	67851000	8497500	62930000
438	TRUE	Empty	CCAAT/enhancer-binding protein zeta OS=Homo sapiens OX=9606 GN=CEBPZ PE=1 SV=3	Q03701	CEBPZ	121 kDa		unknown	31998000	58686000	59077000	64277000
439	TRUE	Empty	Ribosome biogenesis protein BOP1 OS=Homo sapiens OX=9606 GN=BOP1 PE=1 SV=2	Q14137	BOP1	84 kDa		unknown	61487000	64485000	50003000	32512000
440	TRUE	Empty	Nuclear pore complex protein Nup205 OS=Homo sapiens OX=9606 GN=NUP205 PE=1 SV=3	Q92621	NUP205	228 kDa		unknown	36371000	52492000	41889000	17900000
441	TRUE	Empty	U3 small nucleolar RNA-associated protein 14 homolog A OS=Homo sapiens OX=9606 GN=UTP14A PE=1 SV=1	Q9BVJ6	UTP14A	88 kDa		unknown	30859000	64327000	76977000	28016000
442	TRUE	Empty	Rac GTPase-activating protein 1 OS=Homo sapiens OX=9606 GN=RACGAP1 PE=1 SV=1	Q9H0H5	RACGAP1	71 kDa		unknown	49689000	54754000	33206000	13889000
443	TRUE	Empty	ATP-dependent RNA helicase DDX18 OS=Homo sapiens OX=9606 GN=DDX18 PE=1 SV=2	Q9NVP1	DDX18	75 kDa		unknown	54390000	56192000	74022000	39535000
444	TRUE	Empty	Serine/threonine-protein kinase MRCK beta OS=Homo sapiens OX=9606 GN=CDC42BPB PE=1 SV=2	Q9Y5S2	CDC42BPB	194 kDa	TRUE	unknown	26012000	29514000	35613000	45653000
445	TRUE	Empty	Coatomer subunit gamma-1 OS=Homo sapiens OX=9606 GN=COPG1 PE=1 SV=1	Q9Y678	COPG1	98 kDa		unknown	9982300	58669000	39796000	64951000
446	TRUE	Empty	Rho GTPase-activating protein 1 OS=Homo sapiens OX=9606 GN=ARHGAP1 PE=1 SV=1	Q07960	ARHGAP1	50 kDa		unknown	11806000	123020000	33842000	76230000
447	TRUE	Empty	Dihydropyrimidinase-related protein 3 OS=Homo sapiens OX=9606 GN=DPYSL3 PE=1 SV=1	Q14195	DPYSL3	62 kDa	TRUE	unknown	4915600	107280000	52549000	72960000
448	TRUE	Empty	Leucine-rich repeat-containing protein 15 OS=Homo sapiens OX=9606 GN=LRRC15 PE=2 SV=2	Q8TF66	LRRC15	64 kDa		unknown	0	0	173960000	135500000
449	TRUE	Empty	Vasorin OS=Homo sapiens OX=9606 GN=VASN PE=1 SV=1	Q6EMK4	VASN	72 kDa		unknown	0	0	217760000	160980000
450	TRUE	Empty	Importin-5 (Fragment) OS=Homo sapiens OX=9606 GN=IPO5 PE=1 SV=1	H0Y8C6	IPO5	124 kDa		unknown	14217000	159200000	151350000	123080000
451	TRUE	Empty	Dolichyl-diphosphooligosaccharide--protein glycosyltransferase subunit 1 OS=Homo sapiens OX=9606 GN=RPN1 PE=1 SV=1	P04843	RPN1	69 kDa		unknown	18557000	34732000	37804000	34442000
452	TRUE	Empty	Enhancer of rudimentary homolog OS=Homo sapiens OX=9606 GN=ERH PE=1 SV=1	P84090	ERH	12 kDa		unknown	354720000	263120000	333170000	377920000
453	TRUE	Empty	Exosome component 10 OS=Homo sapiens OX=9606 GN=EXOSC10 PE=1 SV=2	Q01780	EXOSC10	101 kDa		unknown	34631000	21468000	60645000	34209000
454	TRUE	Empty	SNW domain-containing protein 1 OS=Homo sapiens OX=9606 GN=SNW1 PE=1 SV=1	Q13573	SNW1	61 kDa		unknown	44691000	14703000	61460000	45311000
455	TRUE	Empty	Eukaryotic translation initiation factor 3 subunit A OS=Homo sapiens OX=9606 GN=EIF3A PE=1 SV=1	Q14152	EIF3A	167 kDa		unknown	11026000	48572000	27082000	80232000
456	TRUE	Empty	Deoxynucleotidyltransferase terminal-interacting protein 2 OS=Homo sapiens OX=9606 GN=DNTTIP2 PE=1 SV=2	Q5QJE6	DNTTIP2	84 kDa		unknown	27978000	32296000	31550000	30596000
457	TRUE	Empty	AP-3 complex subunit sigma-1 OS=Homo sapiens OX=9606 GN=AP3S1 PE=1 SV=1	Q92572	AP3S1	22 kDa		unknown	101530000	119710000	179830000	119690000
458	TRUE	Empty	Serine/threonine-protein phosphatase PGAM5, mitochondrial OS=Homo sapiens OX=9606 GN=PGAM5 PE=1 SV=2	Q96HS1	PGAM5	32 kDa		unknown	75555000	81991000	122750000	118530000
459	TRUE	Empty	Nuclear pore complex protein Nup88 OS=Homo sapiens OX=9606 GN=NUP88 PE=1 SV=2	Q99567	NUP88	84 kDa		unknown	23638000	20304000	42519000	34507000
460	TRUE	Empty	182 kDa tankyrase-1-binding protein OS=Homo sapiens OX=9606 GN=TNKS1BP1 PE=1 SV=4	Q9C0C2	TNKS1BP1	182 kDa		unknown	16109000	54653000	29602000	50553000
461	TRUE	Empty	EMILIN-1 OS=Homo sapiens OX=9606 GN=EMILIN1 PE=1 SV=3	Q9Y6C2	EMILIN1	107 kDa		unknown	52564000	50844000	21739000	58466000
462	TRUE	Empty	Fermitin family homolog 2 OS=Homo sapiens OX=9606 GN=FERMT2 PE=1 SV=1	Q96AC1	FERMT2	78 kDa		unknown	1542800	54348000	24241000	83062000
463	TRUE	Empty	SWI/SNF complex subunit SMARCC1 OS=Homo sapiens OX=9606 GN=SMARCC1 PE=1 SV=3	Q92922	SMARCC1	123 kDa	TRUE	unknown	23363000	0	102530000	57804000
464	TRUE	Empty	Integrin-linked protein kinase OS=Homo sapiens OX=9606 GN=ILK PE=1 SV=1	A0A0A0MTH3	ILK	55 kDa		unknown	15788000	71718000	39185000	70930000
465	TRUE	Empty	Extended synaptotagmin-2 OS=Homo sapiens OX=9606 GN=ESYT2 PE=1 SV=1	A0FGR8	ESYT2	102 kDa		unknown	32744000	51586000	86263000	57873000
466	TRUE	Empty	Pleiotropic regulator 1 OS=Homo sapiens OX=9606 GN=PLRG1 PE=1 SV=1	O43660	PLRG1	57 kDa		unknown	75866000	43129000	40903000	57367000
467	TRUE	Empty	Glyceraldehyde-3-phosphate dehydrogenase OS=Homo sapiens OX=9606 GN=GAPDH PE=1 SV=3	P04406	GAPDH	36 kDa		unknown	65717000	89372000	148760000	88231000
468	TRUE	Empty	T-complex protein 1 subunit alpha OS=Homo sapiens OX=9606 GN=TCP1 PE=1 SV=1	P17987	TCP1	60 kDa		unknown	14807000	51439000	18202000	153310000
469	TRUE	Empty	Erythrocyte band 7 integral membrane protein OS=Homo sapiens OX=9606 GN=STOM PE=1 SV=3	P27105	STOM	32 kDa		unknown	57472000	71814000	80844000	71603000
470	TRUE	Empty	Utrophin OS=Homo sapiens OX=9606 GN=UTRN PE=1 SV=2	P46939	UTRN	394 kDa		unknown	45439000	41413000	38313000	297500000
471	TRUE	Empty	Destrin OS=Homo sapiens OX=9606 GN=DSTN PE=1 SV=3	P60981	DSTN	19 kDa	TRUE	unknown	96643000	144240000	51044000	148520000
472	TRUE	Empty	Actin filament-associated protein 1 OS=Homo sapiens OX=9606 GN=AFAP1 PE=1 SV=2	Q8N556	AFAP1	81 kDa		unknown	34895000	35677000	62126000	59618000
473	TRUE	Empty	Serine protease HTRA1 OS=Homo sapiens OX=9606 GN=HTRA1 PE=1 SV=1	Q92743	HTRA1	51 kDa		unknown	163030000	50021000	37080000	136490000
474	TRUE	Empty	Ribonucleases P/MRP protein subunit POP1 OS=Homo sapiens OX=9606 GN=POP1 PE=1 SV=2	Q99575	POP1	115 kDa		unknown	26084000	24662000	164950000	21205000
475	TRUE	Empty	Pinin OS=Homo sapiens OX=9606 GN=PNN PE=1 SV=5	Q9H307	PNN	82 kDa		unknown	75584000	54776000	47427000	67166000
476	TRUE	Empty	Tyrosine-protein kinase BAZ1B OS=Homo sapiens OX=9606 GN=BAZ1B PE=1 SV=2	Q9UIG0	BAZ1B	171 kDa		unknown	31544000	16994000	26747000	65155000
477	TRUE	Empty	PDZ and LIM domain protein 7 OS=Homo sapiens OX=9606 GN=PDLIM7 PE=1 SV=1	Q9NR12	PDLIM7	50 kDa		unknown	6282400	127890000	108740000	59593000
478	TRUE	Empty	eIF-2-alpha kinase activator GCN1 OS=Homo sapiens OX=9606 GN=GCN1 PE=1 SV=6	Q92616	GCN1	293 kDa		unknown	10118000	72611000	15877000	82493000
479	TRUE	Empty	Nesprin-1 OS=Homo sapiens OX=9606 GN=SYNE1 PE=1 SV=2	E7ENN3	SYNE1	965 kDa	TRUE	unknown	7831900	15972000	18309000	10968000
480	TRUE	Empty	U3 small nucleolar ribonucleoprotein protein MPP10 OS=Homo sapiens OX=9606 GN=MPHOSPH10 PE=1 SV=2	O00566	MPHOSPH10	79 kDa		unknown	30983000	190970000	181480000	24394000
481	TRUE	Empty	Protein disulfide-isomerase A3 OS=Homo sapiens OX=9606 GN=PDIA3 PE=1 SV=4	P30101	PDIA3	57 kDa	TRUE	unknown	22248000	31992000	40387000	40905000
482	TRUE	Empty	Nuclear pore complex protein Nup98-Nup96 OS=Homo sapiens OX=9606 GN=NUP98 PE=1 SV=4	P52948	NUP98	198 kDa		unknown	57789000	59613000	29194000	46991000
483	TRUE	Empty	Protein SEC13 homolog OS=Homo sapiens OX=9606 GN=SEC13 PE=1 SV=3	P55735	SEC13	36 kDa		unknown	29628000	38641000	28485000	44304000
484	TRUE	Empty	RNA cytosine C(5)-methyltransferase NSUN2 OS=Homo sapiens OX=9606 GN=NSUN2 PE=1 SV=2	Q08J23	NSUN2	86 kDa		unknown	49063000	20603000	37619000	27143000
485	TRUE	Empty	Heterochromatin protein 1-binding protein 3 OS=Homo sapiens OX=9606 GN=HP1BP3 PE=1 SV=1	Q5SSJ5	HP1BP3	61 kDa	TRUE	unknown	55234000	35049000	66143000	43303000
486	TRUE	Empty	Dolichyl-diphosphooligosaccharide--protein glycosyltransferase subunit STT3B OS=Homo sapiens OX=9606 GN=STT3B PE=1 SV=1	Q8TCJ2	STT3B	94 kDa		unknown	59060000	81255000	110100000	93119000
487	TRUE	Empty	Zinc finger CCCH domain-containing protein 15 OS=Homo sapiens OX=9606 GN=ZC3H15 PE=1 SV=1	Q8WU90	ZC3H15	49 kDa		unknown	40019000	49163000	71082000	53218000
488	TRUE	Empty	SAFB-like transcription modulator OS=Homo sapiens OX=9606 GN=SLTM PE=1 SV=2	Q9NWH9	SLTM	117 kDa		unknown	67737000	61002000	92553000	22882000
489	TRUE	Empty	RuvB-like 1 OS=Homo sapiens OX=9606 GN=RUVBL1 PE=1 SV=1	Q9Y265	RUVBL1	50 kDa		unknown	15037000	17830000	39669000	41697000
490	TRUE	Empty	Coatomer subunit delta OS=Homo sapiens OX=9606 GN=ARCN1 PE=1 SV=1	P48444	ARCN1	57 kDa		unknown	11606000	83449000	23511000	53319000
491	TRUE	Empty	Protein AHNAK2 OS=Homo sapiens OX=9606 GN=AHNAK2 PE=1 SV=2	Q8IVF2	AHNAK2	617 kDa		unknown	27877000	136540000	77359000	103850000
492	TRUE	Empty	X-ray repair cross-complementing protein 5 OS=Homo sapiens OX=9606 GN=XRCC5 PE=1 SV=3	P13010	XRCC5	83 kDa		unknown	4901500	127620000	41692000	63236000
493	TRUE	Empty	Eukaryotic translation initiation factor 2 subunit 1 OS=Homo sapiens OX=9606 GN=EIF2S1 PE=1 SV=3	P05198	EIF2S1	36 kDa		unknown	0	75129000	59868000	48410000
494	TRUE	Empty	ADP-ribosylation factor 4 OS=Homo sapiens OX=9606 GN=ARF4 PE=1 SV=3	P18085	ARF4	21 kDa	TRUE	unknown	33924000	133860000	46299000	48380000
495	TRUE	Empty	Caveolin (Fragment) OS=Homo sapiens OX=9606 GN=CAV1 PE=1 SV=1	C9JKI3	CAV1	16 kDa	TRUE	unknown	142860000	109510000	158460000	151300000
496	TRUE	Empty	Heterogeneous nuclear ribonucleoprotein H2 OS=Homo sapiens OX=9606 GN=HNRNPH2 PE=1 SV=1	P55795	HNRNPH2	49 kDa	TRUE	unknown	0	65714000	83792000	69386000
497	TRUE	Empty	Probable global transcription activator SNF2L2 OS=Homo sapiens OX=9606 GN=SMARCA2 PE=1 SV=2	P51531	SMARCA2	181 kDa	TRUE	unknown	0	40681000	71557000	34403000
498	TRUE	Empty	Integrin alpha-5 OS=Homo sapiens OX=9606 GN=ITGA5 PE=1 SV=2	P08648	ITGA5	115 kDa		unknown	0	0	258320000	168250000
499	TRUE	Empty	CD166 antigen OS=Homo sapiens OX=9606 GN=ALCAM PE=1 SV=2	Q13740	ALCAM	65 kDa		unknown	0	0	267760000	96083000
500	TRUE	Empty	Roundabout homolog 2 OS=Homo sapiens OX=9606 GN=ROBO2 PE=1 SV=2	Q9HCK4	ROBO2	151 kDa		unknown	0	0	90681000	47699000
501	TRUE	Empty	C-type mannose receptor 2 OS=Homo sapiens OX=9606 GN=MRC2 PE=1 SV=2	Q9UBG0	MRC2	167 kDa		unknown	0	0	110540000	94635000
502	TRUE	Empty	Latent-transforming growth factor beta-binding protein 1 OS=Homo sapiens OX=9606 GN=LTBP1 PE=1 SV=2	E7EV71	LTBP1	148 kDa		unknown	32339000	27428000	12820000	44359000
503	TRUE	Empty	Nuclear pore complex protein Nup155 OS=Homo sapiens OX=9606 GN=NUP155 PE=1 SV=1	E9PF10	NUP155	148 kDa		unknown	11122000	52384000	18285000	12202000
504	TRUE	Empty	Double-strand-break repair protein rad21 homolog OS=Homo sapiens OX=9606 GN=RAD21 PE=1 SV=2	O60216	RAD21	72 kDa		unknown	21870000	27374000	32505000	48859000
505	TRUE	Empty	Small subunit processome component 20 homolog OS=Homo sapiens OX=9606 GN=UTP20 PE=1 SV=3	O75691	UTP20	318 kDa		unknown	20113000	37784000	55638000	16131000
506	TRUE	Empty	DNA topoisomerase 1 OS=Homo sapiens OX=9606 GN=TOP1 PE=1 SV=2	P11387	TOP1	91 kDa		unknown	22028000	32638000	67191000	23884000
507	TRUE	Empty	40S ribosomal protein S19 OS=Homo sapiens OX=9606 GN=RPS19 PE=1 SV=2	P39019	RPS19	16 kDa		unknown	126820000	112910000	122960000	151440000
508	TRUE	Empty	Serpin H1 OS=Homo sapiens OX=9606 GN=SERPINH1 PE=1 SV=2	P50454	SERPINH1	46 kDa		unknown	22048000	56806000	51593000	61458000
509	TRUE	Empty	Heterogeneous nuclear ribonucleoprotein A3 OS=Homo sapiens OX=9606 GN=HNRNPA3 PE=1 SV=2	P51991	HNRNPA3	40 kDa		unknown	26663000	57227000	51650000	39069000
510	TRUE	Empty	WD repeat-containing protein 43 OS=Homo sapiens OX=9606 GN=WDR43 PE=1 SV=3	Q15061	WDR43	75 kDa		unknown	55968000	48970000	96410000	59135000
511	TRUE	Empty	Serine/arginine-rich-splicing factor 10 OS=Homo sapiens OX=9606 GN=SRSF10 PE=1 SV=1	Q5JRI1	SRSF10	21 kDa		unknown	54521000	29870000	52564000	50032000
512	TRUE	Empty	Synaptic vesicle membrane protein VAT-1 homolog OS=Homo sapiens OX=9606 GN=VAT1 PE=1 SV=2	Q99536	VAT1	42 kDa	TRUE	unknown	27838000	93446000	62680000	108940000
513	TRUE	Empty	Rab11 family-interacting protein 5 OS=Homo sapiens OX=9606 GN=RAB11FIP5 PE=1 SV=1	Q9BXF6	RAB11FIP5	70 kDa		unknown	2789400	16210000	65443000	12866000
514	TRUE	Empty	Histone-binding protein RBBP4 OS=Homo sapiens OX=9606 GN=RBBP4 PE=1 SV=3	Q09028	RBBP4	48 kDa	TRUE	unknown	85102000	86532000	108390000	118850000
515	TRUE	Empty	Cohesin subunit SA-1 OS=Homo sapiens OX=9606 GN=STAG1 PE=1 SV=3	Q8WVM7	STAG1	144 kDa	TRUE	unknown	5413400	26299000	33641000	19820000
516	TRUE	Empty	Ribonucloprotein OS=Homo sapiens OX=9606 GN=SNU13 PE=1 SV=1	A0A3B3IUA2	SNU13	30 kDa		unknown	98138000	85289000	78845000	124000000
517	TRUE	Empty	Enoyl-CoA hydratase OS=Homo sapiens OX=9606 GN=HADHA PE=1 SV=2	H0YFD6 (+1)	HADHA	86 kDa		unknown	9876500	28713000	53126000	44752000
518	TRUE	Empty	U4/U6.U5 tri-snRNP-associated protein 1 OS=Homo sapiens OX=9606 GN=SART1 PE=1 SV=1	O43290	SART1	90 kDa		unknown	24426000	22479000	39639000	20232000
519	TRUE	Empty	Phosphoglycerate mutase 1 OS=Homo sapiens OX=9606 GN=PGAM1 PE=1 SV=2	P18669	PGAM1	29 kDa		unknown	23334000	35050000	33173000	68532000
520	TRUE	Empty	60S ribosomal protein L12 OS=Homo sapiens OX=9606 GN=RPL12 PE=1 SV=1	P30050	RPL12	18 kDa		unknown	62118000	157650000	103150000	154190000
521	TRUE	Empty	THO complex subunit 6 homolog OS=Homo sapiens OX=9606 GN=THOC6 PE=1 SV=1	Q86W42	THOC6	38 kDa		unknown	27349000	30733000	35818000	24374000
522	TRUE	Empty	60S ribosomal protein L36a-like OS=Homo sapiens OX=9606 GN=RPL36AL PE=1 SV=3	Q969Q0	RPL36AL	12 kDa	TRUE	unknown	76974000	117530000	98118000	75669000
523	TRUE	Empty	RNA-binding protein 14 OS=Homo sapiens OX=9606 GN=RBM14 PE=1 SV=2	Q96PK6	RBM14	69 kDa		unknown	46546000	27719000	63262000	44431000
524	TRUE	Empty	Transmembrane protein 43 OS=Homo sapiens OX=9606 GN=TMEM43 PE=1 SV=1	Q9BTV4	TMEM43	45 kDa		unknown	35164000	49084000	45983000	33752000
525	TRUE	Empty	Ribosome production factor 2 homolog OS=Homo sapiens OX=9606 GN=RPF2 PE=1 SV=2	Q9H7B2	RPF2	36 kDa		unknown	23056000	26324000	45622000	32307000
526	TRUE	Empty	Targeting protein for Xklp2 OS=Homo sapiens OX=9606 GN=TPX2 PE=1 SV=2	Q9ULW0	TPX2	86 kDa		unknown	40862000	40923000	50105000	18128000
527	TRUE	Empty	Calpain inhibitor OS=Homo sapiens OX=9606 GN=CAST PE=1 SV=1	A0A0C4DGB5	CAST	81 kDa		unknown	10454000	82878000	35883000	63147000
528	TRUE	Empty	Fibrillin-1 OS=Homo sapiens OX=9606 GN=FBN1 PE=1 SV=4	P35555	FBN1	312 kDa	TRUE	unknown	32161000	4350000	31197000	43890000
529	TRUE	Empty	Elastin OS=Homo sapiens OX=9606 GN=ELN PE=1 SV=1	E7ENM0	ELN	61 kDa		unknown	4876800	8185300	59643000	61538000
530	TRUE	Empty	Plexin-B2 OS=Homo sapiens OX=9606 GN=PLXNB2 PE=1 SV=3	O15031	PLXNB2	205 kDa		unknown	0	0	93867000	72257000
531	TRUE	Empty	60S ribosomal protein L29 OS=Homo sapiens OX=9606 GN=RPL29 PE=1 SV=1	A0A3B3ITT5 (+1)	RPL29	19 kDa		unknown	355270000	288880000	368990000	360410000
532	TRUE	Empty	Calcium/calmodulin-dependent protein kinase OS=Homo sapiens OX=9606 GN=CAMK2D PE=1 SV=1	D6R938 (+3)	CAMK2D	56 kDa	TRUE	unknown	21994000	79680000	65306000	62649000
533	TRUE	Empty	Protein polybromo-1 (Fragment) OS=Homo sapiens OX=9606 GN=PBRM1 PE=1 SV=8	E7EVG2	PBRM1	168 kDa		unknown	16162000	26457000	36292000	15278000
534	TRUE	Empty	Protein ITPRID2 OS=Homo sapiens OX=9606 GN=ITPRID2 PE=1 SV=1	E9PHV5 (+1)	ITPRID2	136 kDa		unknown	24378000	119150000	21471000	31619000
535	TRUE	Empty	60S ribosomal protein L35 OS=Homo sapiens OX=9606 GN=RPL35 PE=1 SV=1	F2Z388 (+1)	RPL35	11 kDa		unknown	71924000	162160000	193090000	146670000
536	TRUE	Empty	Heterogeneous nuclear ribonucleoprotein Q OS=Homo sapiens OX=9606 GN=SYNCRIP PE=1 SV=2	O60506	SYNCRIP	70 kDa		unknown	103200000	142350000	28852000	150110000
537	TRUE	Empty	Signal recognition particle receptor subunit alpha OS=Homo sapiens OX=9606 GN=SRPRA PE=1 SV=2	P08240	SRPRA	70 kDa		unknown	13413000	15997000	39653000	29590000
538	TRUE	Empty	High mobility group protein B1 OS=Homo sapiens OX=9606 GN=HMGB1 PE=1 SV=3	P09429 (+1)	HMGB1	25 kDa	TRUE	unknown	75112000	79604000	74993000	89667000
539	TRUE	Empty	14-3-3 protein epsilon OS=Homo sapiens OX=9606 GN=YWHAE PE=1 SV=1	P62258	YWHAE	29 kDa	TRUE	unknown	131690000	195650000	227190000	160180000
540	TRUE	Empty	1,4-alpha-glucan-branching enzyme OS=Homo sapiens OX=9606 GN=GBE1 PE=1 SV=3	Q04446	GBE1	80 kDa		unknown	14706000	10955000	11273000	39267000
541	TRUE	Empty	Nuclear pore complex protein Nup160 OS=Homo sapiens OX=9606 GN=NUP160 PE=1 SV=3	Q12769	NUP160	162 kDa		unknown	35486000	47438000	26234000	17043000
542	TRUE	Empty	Chromobox protein homolog 3 OS=Homo sapiens OX=9606 GN=CBX3 PE=1 SV=4	Q13185	CBX3	21 kDa		unknown	44130000	36952000	45118000	40358000
543	TRUE	Empty	FERM, ARHGEF and pleckstrin domain-containing protein 1 OS=Homo sapiens OX=9606 GN=FARP1 PE=1 SV=1	Q9Y4F1	FARP1	119 kDa		unknown	6265800	27192000	36460000	20225000
544	TRUE	Empty	KN motif and ankyrin repeat domain-containing protein 2 OS=Homo sapiens OX=9606 GN=KANK2 PE=1 SV=1	Q63ZY3	KANK2	91 kDa		unknown	26819000	21671000	6551300	36709000
545	TRUE	Empty	Src substrate cortactin OS=Homo sapiens OX=9606 GN=CTTN PE=1 SV=2	Q14247	CTTN	62 kDa		unknown	2257800	37105000	11549000	37932000
546	TRUE	Empty	Exocyst complex component 4 OS=Homo sapiens OX=9606 GN=EXOC4 PE=1 SV=1	Q96A65	EXOC4	111 kDa		unknown	5394200	18711000	33219000	30852000
547	TRUE	Empty	Thrombospondin-2 OS=Homo sapiens OX=9606 GN=THBS2 PE=1 SV=2	P35442	THBS2	130 kDa	TRUE	unknown	100780000	0	0	92900000
548	TRUE	Empty	Putative heat shock protein HSP 90-beta 2 OS=Homo sapiens OX=9606 GN=HSP90AB2P PE=1 SV=2	Q58FF8	HSP90AB2P	44 kDa	TRUE	unknown	131180000	259970000	0	0
549	TRUE	Empty	Keratin, type II cytoskeletal 78 OS=Homo sapiens OX=9606 GN=KRT78 PE=1 SV=2	Q8N1N4	KRT78	57 kDa	TRUE	unknown	0	0	3894100000	0
550	TRUE	Empty	40S ribosomal protein SA OS=Homo sapiens OX=9606 GN=RPSA PE=1 SV=1	A0A0C4DG17	RPSA	33 kDa		unknown	22055000	39326000	22315000	49782000
551	TRUE	Empty	Tight junction protein 1 (Zona occludens 1), isoform CRA_e OS=Homo sapiens OX=9606 GN=TJP1 PE=1 SV=1	G5E9E7	TJP1	190 kDa		unknown	12530000	25188000	20279000	30196000
552	TRUE	Empty	Protein disulfide-isomerase OS=Homo sapiens OX=9606 GN=P4HB PE=1 SV=3	P07237	P4HB	57 kDa		unknown	3685800	35412000	37536000	23755000
553	TRUE	Empty	Heterogeneous nuclear ribonucleoprotein L OS=Homo sapiens OX=9606 GN=HNRNPL PE=1 SV=2	P14866	HNRNPL	64 kDa		unknown	32958000	44062000	26143000	22242000
554	TRUE	Empty	DNA (cytosine-5)-methyltransferase 1 OS=Homo sapiens OX=9606 GN=DNMT1 PE=1 SV=2	P26358	DNMT1	183 kDa		unknown	26435000	5659600	30202000	9206500
555	TRUE	Empty	Nuclear pore complex protein Nup93 OS=Homo sapiens OX=9606 GN=NUP93 PE=1 SV=2	Q8N1F7	NUP93	93 kDa		unknown	27177000	47643000	20618000	35531000
556	TRUE	Empty	WD repeat-containing protein 3 OS=Homo sapiens OX=9606 GN=WDR3 PE=1 SV=1	Q9UNX4	WDR3	106 kDa		unknown	21700000	30103000	34674000	30045000
557	TRUE	Empty	WD repeat-containing protein 18 OS=Homo sapiens OX=9606 GN=WDR18 PE=1 SV=2	Q9BV38	WDR18	47 kDa		unknown	67914000	87687000	79221000	27812000
558	TRUE	Empty	F-actin-capping protein subunit alpha-2 OS=Homo sapiens OX=9606 GN=CAPZA2 PE=1 SV=3	P47755	CAPZA2	33 kDa	TRUE	unknown	12937000	136560000	157350000	126480000
559	TRUE	Empty	Ras GTPase-activating protein-binding protein 1 OS=Homo sapiens OX=9606 GN=G3BP1 PE=1 SV=1	Q13283	G3BP1	52 kDa	TRUE	unknown	6382400	35322000	36876000	51798000
560	TRUE	Empty	Polynucleotide 5'-hydroxyl-kinase NOL9 OS=Homo sapiens OX=9606 GN=NOL9 PE=1 SV=1	Q5SY16	NOL9	79 kDa		unknown	34138000	30010000	43063000	30925000
561	TRUE	Empty	Septin-11 OS=Homo sapiens OX=9606 GN=SEPTIN11 PE=1 SV=1	D6RER5 (+2)	SEPTIN11	50 kDa		unknown	20822000	28257000	40188000	61700000
562	TRUE	Empty	X-ray repair cross-complementing protein 6 OS=Homo sapiens OX=9606 GN=XRCC6 PE=1 SV=2	P12956	XRCC6	70 kDa		unknown	119190000	87529000	18455000	62343000
563	TRUE	Empty	ATP-dependent RNA helicase DDX50 OS=Homo sapiens OX=9606 GN=DDX50 PE=1 SV=1	Q9BQ39	DDX50	83 kDa	TRUE	unknown	29399000	27347000	48783000	26739000
564	TRUE	Empty	Dipeptidyl peptidase 4 OS=Homo sapiens OX=9606 GN=DPP4 PE=1 SV=2	P27487	DPP4	88 kDa		unknown	0	0	102240000	70060000
565	TRUE	Empty	DNA-directed RNA polymerase subunit beta OS=Homo sapiens OX=9606 GN=POLR2B PE=1 SV=3	C9J4M6	POLR2B	121 kDa	TRUE	unknown	14898000	32683000	31551000	38893000
566	TRUE	Empty	Propionyl-CoA carboxylase beta chain, mitochondrial OS=Homo sapiens OX=9606 GN=PCCB PE=1 SV=1	E7EUY3 (+3)	PCCB	56 kDa		unknown	13336000	38124000	23792000	12532000
567	TRUE	Empty	Elongation factor 1-delta (Fragment) OS=Homo sapiens OX=9606 GN=EEF1D PE=1 SV=1	E9PK01 (+1)	EEF1D	29 kDa		unknown	65080000	73336000	95554000	103300000
568	TRUE	Empty	Kinesin-like protein OS=Homo sapiens OX=9606 GN=KIF23 PE=1 SV=1	H7BYN4	KIF23	109 kDa		unknown	13161000	21682000	40214000	17616000
569	TRUE	Empty	Eukaryotic translation initiation factor 5A (Fragment) OS=Homo sapiens OX=9606 GN=EIF5A PE=1 SV=8	I3L397	EIF5A	16 kDa		unknown	32604000	77530000	32628000	60976000
570	TRUE	Empty	Rho-related GTP-binding protein RhoC OS=Homo sapiens OX=9606 GN=RHOC PE=1 SV=1	P08134 (+1)	RHOC	22 kDa	TRUE	unknown	35282000	100740000	51721000	53418000
571	TRUE	Empty	Carbonyl reductase [NADPH] 1 OS=Homo sapiens OX=9606 GN=CBR1 PE=1 SV=3	P16152	CBR1	30 kDa		unknown	40451000	40928000	22007000	24584000
572	TRUE	Empty	ATP-citrate synthase OS=Homo sapiens OX=9606 GN=ACLY PE=1 SV=3	P53396	ACLY	121 kDa		unknown	30221000	29086000	20543000	39249000
573	TRUE	Empty	Ribosome biogenesis regulatory protein homolog OS=Homo sapiens OX=9606 GN=RRS1 PE=1 SV=2	Q15050	RRS1	41 kDa		unknown	34540000	35974000	20071000	75833000
574	TRUE	Empty	Periodic tryptophan protein 2 homolog OS=Homo sapiens OX=9606 GN=PWP2 PE=2 SV=2	Q15269	PWP2	102 kDa		unknown	24866000	35524000	38314000	30258000
575	TRUE	Empty	Transcriptional repressor p66-alpha OS=Homo sapiens OX=9606 GN=GATAD2A PE=1 SV=1	Q86YP4	GATAD2A	68 kDa	TRUE	unknown	14375000	15237000	27092000	11187000
576	TRUE	Empty	THO complex subunit 1 OS=Homo sapiens OX=9606 GN=THOC1 PE=1 SV=1	Q96FV9	THOC1	76 kDa	TRUE	unknown	20355000	45396000	23565000	28367000
577	TRUE	Empty	T-complex protein 1 subunit epsilon OS=Homo sapiens OX=9606 GN=CCT5 PE=1 SV=1	P48643 (+1)	CCT5	60 kDa		unknown	6328100	49332000	34350000	46118000
578	TRUE	Empty	Formin-2 OS=Homo sapiens OX=9606 GN=FMN2 PE=1 SV=4	Q9NZ56	FMN2	180 kDa		unknown	22740000	28828000	57670000	4362400
579	TRUE	Empty	Nucleosome assembly protein 1-like 1 OS=Homo sapiens OX=9606 GN=NAP1L1 PE=1 SV=1	F5H4R6 (+5)	NAP1L1	45 kDa	TRUE	unknown	8839700	83939000	23109000	71473000
580	TRUE	Empty	40S ribosomal protein S10 OS=Homo sapiens OX=9606 GN=RPS10 PE=1 SV=1	P46783	RPS10	19 kDa		unknown	45945000	83114000	37033000	27529000
581	TRUE	Empty	Transcription intermediary factor 1-beta OS=Homo sapiens OX=9606 GN=TRIM28 PE=1 SV=5	Q13263	TRIM28	89 kDa		unknown	0	41424000	13366000	35143000
582	TRUE	Empty	Microtubule-associated protein 1S OS=Homo sapiens OX=9606 GN=MAP1S PE=1 SV=2	Q66K74	MAP1S	112 kDa		unknown	38985000	59474000	9564800	12148000
583	TRUE	Empty	RNA-splicing ligase RtcB homolog OS=Homo sapiens OX=9606 GN=RTCB PE=1 SV=1	Q9Y3I0	RTCB	55 kDa		unknown	15336000	37105000	27735000	57525000
584	TRUE	Empty	SURP and G-patch domain-containing protein 2 OS=Homo sapiens OX=9606 GN=SUGP2 PE=1 SV=2	Q8IX01	SUGP2	120 kDa		unknown	14334000	22178000	28486000	16712000
585	TRUE	Empty	Synaptopodin OS=Homo sapiens OX=9606 GN=SYNPO PE=1 SV=2	Q8N3V7	SYNPO	99 kDa		unknown	10397000	23129000	22240000	37913000
586	TRUE	Empty	T-complex protein 1 subunit delta OS=Homo sapiens OX=9606 GN=CCT4 PE=1 SV=4	P50991	CCT4	58 kDa		unknown	11378000	31593000	113700000	55733000
587	TRUE	Empty	Inactive tyrosine-protein kinase PEAK1 OS=Homo sapiens OX=9606 GN=PEAK1 PE=1 SV=4	Q9H792	PEAK1	193 kDa		unknown	0	9311500	23663000	22831000
588	TRUE	Empty	Septin-2 OS=Homo sapiens OX=9606 GN=SEPTIN2 PE=1 SV=1	B5MCX3 (+1)	SEPTIN2	37 kDa		unknown	2689400	134490000	30917000	70785000
589	TRUE	Empty	Eukaryotic translation elongation factor 1 epsilon-1 OS=Homo sapiens OX=9606 GN=EEF1E1 PE=1 SV=1	O43324	EEF1E1	20 kDa		unknown	89047000	131230000	159620000	161370000
590	TRUE	Empty	Calponin-2 OS=Homo sapiens OX=9606 GN=CNN2 PE=1 SV=4	Q99439	CNN2	34 kDa		unknown	0	164270000	14393000	38797000
591	TRUE	Empty	Septin-9 OS=Homo sapiens OX=9606 GN=SEPTIN9 PE=1 SV=2	Q9UHD8	SEPTIN9	65 kDa		unknown	15620000	53046000	3973500	24722000
592	TRUE	Empty	60S ribosomal protein L14 OS=Homo sapiens OX=9606 GN=RPL14 PE=1 SV=1	E7EPB3 (+1)	RPL14	15 kDa		unknown	46440000	130670000	104340000	81939000
593	TRUE	Empty	Actin-related protein 2/3 complex subunit 4 OS=Homo sapiens OX=9606 GN=ARPC4-TTLL3 PE=3 SV=1	F8WCF6 (+1)	ARPC4-TTLL3	21 kDa	TRUE	unknown	93641000	169000000	123650000	104710000
594	TRUE	Empty	DNA-directed RNA polymerase II subunit RPB1 OS=Homo sapiens OX=9606 GN=POLR2A PE=1 SV=2	P24928	POLR2A	217 kDa		unknown	19826000	22650000	30932000	36179000
595	TRUE	Empty	RNA-binding protein 25 OS=Homo sapiens OX=9606 GN=RBM25 PE=1 SV=3	P49756	RBM25	100 kDa		unknown	62125000	67072000	68562000	43767000
596	TRUE	Empty	Histone deacetylase 1 OS=Homo sapiens OX=9606 GN=HDAC1 PE=1 SV=1	Q13547	HDAC1	55 kDa	TRUE	unknown	36188000	26325000	63932000	30420000
597	TRUE	Empty	Calcium homeostasis endoplasmic reticulum protein OS=Homo sapiens OX=9606 GN=CHERP PE=1 SV=3	Q8IWX8	CHERP	104 kDa		unknown	32750000	27304000	46019000	10963000
598	TRUE	Empty	Plasminogen activator inhibitor 1 RNA-binding protein OS=Homo sapiens OX=9606 GN=SERBP1 PE=1 SV=2	Q8NC51	SERBP1	45 kDa		unknown	13093000	47654000	33448000	14910000
599	TRUE	Empty	Transducin beta-like protein 3 OS=Homo sapiens OX=9606 GN=TBL3 PE=1 SV=2	Q12788	TBL3	89 kDa		unknown	5983100	26303000	13288000	17468000
600	TRUE	Empty	T-complex protein 1 subunit eta OS=Homo sapiens OX=9606 GN=CCT7 PE=1 SV=2	Q99832	CCT7	59 kDa		unknown	14402000	34527000	35033000	56995000
601	TRUE	Empty	Ras-related protein Rab-1B OS=Homo sapiens OX=9606 GN=RAB1B PE=1 SV=1	Q9H0U4	RAB1B	22 kDa	TRUE	unknown	35657000	114420000	29288000	78566000
602	TRUE	Empty	Alpha-2-HS-glycoprotein OS=Homo sapiens OX=9606 GN=AHSG PE=1 SV=2	P02765	AHSG	39 kDa		unknown	92339000	65868000	40452000	48120000
603	TRUE	Empty	Transitional endoplasmic reticulum ATPase OS=Homo sapiens OX=9606 GN=VCP PE=1 SV=4	P55072	VCP	89 kDa		unknown	10860000	18476000	11903000	46516000
604	TRUE	Empty	Exocyst complex component 1 OS=Homo sapiens OX=9606 GN=EXOC1 PE=1 SV=4	Q9NV70	EXOC1	102 kDa		unknown	3790700	5594800	262690000	219070000
605	TRUE	Empty	Serine/arginine-rich-splicing factor 7 OS=Homo sapiens OX=9606 GN=SRSF7 PE=1 SV=1	A0A0B4J1Z1 (+2)	SRSF7	16 kDa	TRUE	unknown	55734000	34674000	59933000	57922000
606	TRUE	Empty	Histone deacetylase 2 OS=Homo sapiens OX=9606 GN=HDAC2 PE=1 SV=2	Q92769	HDAC2	55 kDa	TRUE	unknown	39774000	36391000	84121000	46791000
607	TRUE	Empty	40S ribosomal protein S27 OS=Homo sapiens OX=9606 GN=RPS27 PE=1 SV=3	P42677	RPS27	9 kDa	TRUE	unknown	478130000	102810000	148070000	264260000
608	TRUE	Empty	Vitronectin OS=Homo sapiens OX=9606 GN=VTN PE=1 SV=1	P04004	VTN	54 kDa		unknown	161550000	67885000	62967000	153150000
609	TRUE	Empty	Pericentriolar material 1 protein OS=Homo sapiens OX=9606 GN=PCM1 PE=1 SV=1	A0A5H1ZRS1 (+1)	PCM1	228 kDa	TRUE	unknown	5233600	8160400	93646000	19475000
610	TRUE	Empty	Actin-related protein 2/3 complex subunit 5 OS=Homo sapiens OX=9606 GN=ARPC5 PE=1 SV=3	O15511	ARPC5	16 kDa		unknown	25170000	39470000	31499000	94046000
611	TRUE	Empty	Regulator of chromosome condensation OS=Homo sapiens OX=9606 GN=RCC1 PE=1 SV=1	P18754 (+5)	RCC1	45 kDa		unknown	23373000	21589000	24486000	12615000
612	TRUE	Empty	Emerin OS=Homo sapiens OX=9606 GN=EMD PE=1 SV=1	P50402	EMD	29 kDa		unknown	25703000	31871000	72417000	40059000
613	TRUE	Empty	Eukaryotic translation initiation factor 6 OS=Homo sapiens OX=9606 GN=EIF6 PE=1 SV=1	P56537	EIF6	27 kDa		unknown	63473000	24889000	29651000	45263000
614	TRUE	Empty	U3 small nucleolar RNA-associated protein 15 homolog OS=Homo sapiens OX=9606 GN=UTP15 PE=1 SV=3	Q8TED0	UTP15	58 kDa		unknown	18149000	31973000	18554000	29199000
615	TRUE	Empty	RuvB-like 2 OS=Homo sapiens OX=9606 GN=RUVBL2 PE=1 SV=3	Q9Y230	RUVBL2	51 kDa		unknown	44066000	45104000	50835000	55002000
616	TRUE	Empty	Ribosomal biogenesis protein LAS1L OS=Homo sapiens OX=9606 GN=LAS1L PE=1 SV=2	Q9Y4W2	LAS1L	83 kDa		unknown	12161000	11017000	55824000	38205000
617	TRUE	Empty	Protein S100-A4 OS=Homo sapiens OX=9606 GN=S100A4 PE=1 SV=1	P26447	S100A4	12 kDa		unknown	139870000	280960000	130480000	253970000
618	TRUE	Empty	Guanine nucleotide-binding protein G(i) subunit alpha-2 OS=Homo sapiens OX=9606 GN=GNAI2 PE=1 SV=3	P04899	GNAI2	40 kDa		unknown	19346000	47886000	43379000	37915000
619	TRUE	Empty	60S ribosomal protein L27 OS=Homo sapiens OX=9606 GN=RPL27 PE=1 SV=2	P61353 (+1)	RPL27	16 kDa		unknown	159350000	87772000	221190000	188960000
620	TRUE	Empty	14-3-3 protein theta OS=Homo sapiens OX=9606 GN=YWHAQ PE=1 SV=1	P27348	YWHAQ	28 kDa	TRUE	unknown	103980000	203110000	230260000	157270000
621	TRUE	Empty	Versican core protein OS=Homo sapiens OX=9606 GN=VCAN PE=1 SV=2	E9PF17 (+1)	VCAN	177 kDa		unknown	24801000	31927000	57702000	90470000
622	TRUE	Empty	DBH-like monooxygenase protein 1 OS=Homo sapiens OX=9606 GN=MOXD1 PE=1 SV=1	Q6UVY6	MOXD1	70 kDa		unknown	5575900	9471800	67000000	69051000
623	TRUE	Empty	Septin-7 OS=Homo sapiens OX=9606 GN=SEPTIN7 PE=1 SV=2	E7EPK1 (+2)	SEPTIN7	51 kDa		unknown	11993000	128110000	3713900	20334000
624	TRUE	Empty	Collagen alpha-1(VI) chain OS=Homo sapiens OX=9606 GN=COL6A1 PE=1 SV=1	A0A087X0S5	COL6A1	108 kDa		unknown	30985000	29796000	27804000	50953000
625	TRUE	Empty	PPP1R18 OS=Homo sapiens OX=9606 GN=PPP1R18 PE=1 SV=1	A0A0G2JHC2	PPP1R18	68 kDa		unknown	11131000	27667000	18147000	15051000
626	TRUE	Empty	Interleukin enhancer-binding factor 2 OS=Homo sapiens OX=9606 GN=ILF2 PE=1 SV=1	B4DY09 (+1)	ILF2	39 kDa		unknown	21381000	28353000	28979000	29575000
627	TRUE	Empty	Chloride intracellular channel protein 1 OS=Homo sapiens OX=9606 GN=CLIC1 PE=1 SV=4	O00299	CLIC1	27 kDa		unknown	18790000	28831000	20120000	36149000
628	TRUE	Empty	Myotubularin-related protein 5 OS=Homo sapiens OX=9606 GN=SBF1 PE=1 SV=4	O95248	SBF1	208 kDa		unknown	20017000	13273000	13603000	9155200
629	TRUE	Empty	Collagen alpha-1(V) chain OS=Homo sapiens OX=9606 GN=COL5A1 PE=1 SV=3	P20908	COL5A1	184 kDa		unknown	37364000	22758000	34217000	31502000
630	TRUE	Empty	Scaffold attachment factor B2 OS=Homo sapiens OX=9606 GN=SAFB2 PE=1 SV=1	Q14151	SAFB2	107 kDa	TRUE	unknown	24757000	32143000	17709000	19393000
631	TRUE	Empty	Ribosome biogenesis protein BMS1 homolog OS=Homo sapiens OX=9606 GN=BMS1 PE=1 SV=1	Q14692	BMS1	146 kDa		unknown	19618000	20469000	25916000	19935000
632	TRUE	Empty	Zinc finger protein 638 OS=Homo sapiens OX=9606 GN=ZNF638 PE=1 SV=2	Q14966	ZNF638	221 kDa		unknown	27679000	32113000	32409000	23484000
633	TRUE	Empty	Nucleolar complex protein 3 homolog OS=Homo sapiens OX=9606 GN=NOC3L PE=1 SV=1	Q8WTT2	NOC3L	93 kDa		unknown	15441000	26099000	25339000	26454000
634	TRUE	Empty	H/ACA ribonucleoprotein complex subunit 2 OS=Homo sapiens OX=9606 GN=NHP2 PE=1 SV=1	Q9NX24	NHP2	17 kDa		unknown	26108000	28701000	36197000	33774000
635	TRUE	Empty	Alpha-2-macroglobulin OS=Homo sapiens OX=9606 GN=A2M PE=1 SV=3	P01023	A2M	163 kDa		unknown	74198000	68755000	85320000	115970000
636	TRUE	Empty	Cell division control protein 42 homolog OS=Homo sapiens OX=9606 GN=CDC42 PE=1 SV=2	P60953	CDC42	21 kDa	TRUE	unknown	19043000	65319000	15982000	42631000
637	TRUE	Empty	Transcription factor 25 OS=Homo sapiens OX=9606 GN=TCF25 PE=1 SV=1	Q9BQ70	TCF25	77 kDa		unknown	21948000	12591000	48578000	12176000
638	TRUE	Empty	Small ubiquitin-related modifier 2 OS=Homo sapiens OX=9606 GN=SUMO2 PE=1 SV=3	P61956	SUMO2	11 kDa		unknown	127080000	112220000	151250000	184520000
639	TRUE	Empty	Protein S100-A10 OS=Homo sapiens OX=9606 GN=S100A10 PE=1 SV=2	P60903	S100A10	11 kDa		unknown	20540000	83564000	37671000	70667000
640	TRUE	Empty	DNA repair protein complementing XP-C cells OS=Homo sapiens OX=9606 GN=XPC PE=1 SV=4	Q01831	XPC	106 kDa		unknown	40427000	16516000	22440000	29108000
641	TRUE	Empty	Histone deacetylase complex subunit SAP18 OS=Homo sapiens OX=9606 GN=SAP18 PE=1 SV=1	O00422	SAP18	18 kDa		unknown	79962000	54420000	83775000	66804000
642	TRUE	Empty	14-3-3 protein beta/alpha OS=Homo sapiens OX=9606 GN=YWHAB PE=1 SV=3	P31946	YWHAB	28 kDa	TRUE	unknown	100940000	191350000	240260000	135180000
643	TRUE	Empty	Cellular retinoic acid-binding protein 2 OS=Homo sapiens OX=9606 GN=CRABP2 PE=1 SV=2	P29373	CRABP2	16 kDa		unknown	14631000	178980000	134190000	209340000
644	TRUE	Empty	Serine/threonine-protein kinase MRCK alpha OS=Homo sapiens OX=9606 GN=CDC42BPA PE=1 SV=1	Q5VT25	CDC42BPA	197 kDa	TRUE	unknown	26453000	15689000	35201000	12596000
645	TRUE	Empty	Myosin light chain kinase, smooth muscle OS=Homo sapiens OX=9606 GN=MYLK PE=1 SV=4	Q15746	MYLK	211 kDa		unknown	0	10906000	0	66990000
646	TRUE	Empty	Matrix metalloproteinase-14 OS=Homo sapiens OX=9606 GN=MMP14 PE=1 SV=3	P50281	MMP14	66 kDa		unknown	0	0	76024000	103340000
647	TRUE	Empty	Actin-like protein 6A OS=Homo sapiens OX=9606 GN=ACTL6A PE=1 SV=1	O96019	ACTL6A	47 kDa		unknown	10992000	16212000	24985000	33986000
648	TRUE	Empty	Plastin-3 OS=Homo sapiens OX=9606 GN=PLS3 PE=1 SV=4	P13797	PLS3	71 kDa		unknown	32218000	68933000	28814000	216790000
649	TRUE	Empty	T-complex protein 1 subunit zeta OS=Homo sapiens OX=9606 GN=CCT6A PE=1 SV=3	P40227	CCT6A	58 kDa		unknown	13387000	34134000	18370000	54175000
650	TRUE	Empty	Small nuclear ribonucleoprotein Sm D2 OS=Homo sapiens OX=9606 GN=SNRPD2 PE=1 SV=1	P62316	SNRPD2	14 kDa		unknown	42626000	12311000	62108000	29229000
651	TRUE	Empty	1-phosphatidylinositol 4,5-bisphosphate phosphodiesterase beta-3 OS=Homo sapiens OX=9606 GN=PLCB3 PE=1 SV=2	Q01970	PLCB3	139 kDa		unknown	21320000	23569000	21467000	29494000
652	TRUE	Empty	ATP-dependent RNA helicase DDX54 OS=Homo sapiens OX=9606 GN=DDX54 PE=1 SV=2	Q8TDD1	DDX54	99 kDa		unknown	23233000	26568000	7080400	20641000
653	TRUE	Empty	WD repeat-containing protein 1 OS=Homo sapiens OX=9606 GN=WDR1 PE=1 SV=4	O75083	WDR1	66 kDa		unknown	38848000	39324000	39406000	35911000
654	TRUE	Empty	Cytospin-A OS=Homo sapiens OX=9606 GN=SPECC1L PE=1 SV=2	Q69YQ0 (+1)	SPECC1L	125 kDa		unknown	20588000	20080000	32029000	5401700
655	TRUE	Empty	ATP-dependent RNA helicase DHX29 OS=Homo sapiens OX=9606 GN=DHX29 PE=1 SV=2	Q7Z478 (+1)	DHX29	155 kDa		unknown	11119000	9016100	26934000	16368000
656	TRUE	Empty	DNA-directed RNA polymerase I subunit RPA34 OS=Homo sapiens OX=9606 GN=POLR1G PE=1 SV=1	O15446	POLR1G	55 kDa		unknown	18071000	9745800	37732000	23721000
657	TRUE	Empty	Serine/threonine-protein phosphatase PP1-beta catalytic subunit OS=Homo sapiens OX=9606 GN=PPP1CB PE=1 SV=3	P62140	PPP1CB	37 kDa	TRUE	unknown	18224000	57627000	32144000	35234000
658	TRUE	Empty	H/ACA ribonucleoprotein complex subunit 1 OS=Homo sapiens OX=9606 GN=GAR1 PE=1 SV=1	Q9NY12	GAR1	22 kDa		unknown	23459000	35492000	37561000	23346000
659	TRUE	Empty	Dystonin OS=Homo sapiens OX=9606 GN=DST PE=1 SV=1	F8W9J4	DST	848 kDa	TRUE	unknown	16615000	8444200	33794000	315100000
660	TRUE	Empty	Nuclear factor 1 X-type OS=Homo sapiens OX=9606 GN=NFIX PE=1 SV=2	Q14938	NFIX	55 kDa	TRUE	unknown	21483000	36386000	29635000	7889100
661	TRUE	Empty	General vesicular transport factor p115 OS=Homo sapiens OX=9606 GN=USO1 PE=1 SV=2	O60763	USO1	108 kDa		unknown	9509500	35756000	11638000	9738800
662	TRUE	Empty	Eukaryotic translation initiation factor 3 subunit C-like protein OS=Homo sapiens OX=9606 GN=EIF3CL PE=1 SV=1	B5ME19 (+1)	EIF3CL	105 kDa		unknown	4201200	23408000	12288000	39120000
663	TRUE	Empty	Translation initiation factor eIF-2B subunit gamma OS=Homo sapiens OX=9606 GN=EIF2B3 PE=1 SV=1	Q9NR50	EIF2B3	50 kDa		unknown	3141400	13995000	18931000	31704000
664	TRUE	Empty	FACT complex subunit SSRP1 OS=Homo sapiens OX=9606 GN=SSRP1 PE=1 SV=1	Q08945	SSRP1	81 kDa		unknown	25148000	59354000	59101000	8057300
665	TRUE	Empty	Kinesin-like protein KIF2C OS=Homo sapiens OX=9606 GN=KIF2C PE=1 SV=2	Q99661	KIF2C	81 kDa	TRUE	unknown	45252000	31794000	76894000	15001000
666	TRUE	Empty	Sorting nexin-9 OS=Homo sapiens OX=9606 GN=SNX9 PE=1 SV=1	Q9Y5X1	SNX9	67 kDa		unknown	0	24365000	44552000	17809000
667	TRUE	Empty	Transferrin receptor protein 1 OS=Homo sapiens OX=9606 GN=TFRC PE=1 SV=2	P02786	TFRC	85 kDa		unknown	0	0	100270000	35753000
668	TRUE	Empty	Junction plakoglobin OS=Homo sapiens OX=9606 GN=JUP PE=1 SV=3	P14923	JUP	82 kDa	TRUE	unknown	0	0	175730000	83525000
669	TRUE	Empty	Pre-mRNA-processing factor 40 homolog A OS=Homo sapiens OX=9606 GN=PRPF40A PE=1 SV=2	O75400	PRPF40A	109 kDa		unknown	35275000	38053000	53544000	20374000
670	TRUE	Empty	Thioredoxin OS=Homo sapiens OX=9606 GN=TXN PE=1 SV=3	P10599	TXN	12 kDa		unknown	17014000	28653000	23733000	50016000
671	TRUE	Empty	Cell division cycle protein 27 homolog OS=Homo sapiens OX=9606 GN=CDC27 PE=1 SV=2	P30260	CDC27	92 kDa	TRUE	unknown	9253500	10753000	19952000	13153000
672	TRUE	Empty	60S ribosomal protein L22 OS=Homo sapiens OX=9606 GN=RPL22 PE=1 SV=2	P35268	RPL22	15 kDa		unknown	66008000	109160000	19868000	69326000
673	TRUE	Empty	Ribosomal RNA processing protein 1 homolog B OS=Homo sapiens OX=9606 GN=RRP1B PE=1 SV=3	Q14684	RRP1B	84 kDa		unknown	49508000	21525000	18397000	19195000
674	TRUE	Empty	RNA-binding protein 42 OS=Homo sapiens OX=9606 GN=RBM42 PE=1 SV=1	Q9BTD8	RBM42	50 kDa		unknown	17889000	20156000	28994000	14204000
675	TRUE	Empty	Probable ATP-dependent RNA helicase DDX56 OS=Homo sapiens OX=9606 GN=DDX56 PE=1 SV=1	Q9NY93	DDX56	62 kDa		unknown	16192000	16510000	24814000	17326000
676	TRUE	Empty	AT-rich interactive domain-containing protein 1A OS=Homo sapiens OX=9606 GN=ARID1A PE=1 SV=3	O14497	ARID1A	242 kDa		unknown	12637000	14439000	46850000	25888000
677	TRUE	Empty	T-complex protein 1 subunit theta OS=Homo sapiens OX=9606 GN=CCT8 PE=1 SV=4	P50990	CCT8	60 kDa		unknown	0	42914000	5053300	4913600
678	TRUE	Empty	Putative oxidoreductase GLYR1 OS=Homo sapiens OX=9606 GN=GLYR1 PE=1 SV=4	Q49A26	GLYR1	61 kDa		unknown	15662000	10604000	19057000	21571000
679	TRUE	Empty	Nuclear envelope pore membrane protein POM 121C OS=Homo sapiens OX=9606 GN=POM121C PE=1 SV=3	A8CG34	POM121C	125 kDa		unknown	4299700	32871000	13736000	15787000
680	TRUE	Empty	Serine/threonine-protein kinase PRP4 homolog OS=Homo sapiens OX=9606 GN=PRPF4B PE=1 SV=3	Q13523	PRPF4B	117 kDa		unknown	8425800	9730500	15524000	20765000
681	TRUE	Empty	Rab-like protein 6 OS=Homo sapiens OX=9606 GN=RABL6 PE=1 SV=2	Q3YEC7	RABL6	80 kDa		unknown	24770000	10615000	37082000	25811000
682	TRUE	Empty	Alpha-taxilin OS=Homo sapiens OX=9606 GN=TXLNA PE=1 SV=3	P40222	TXLNA	62 kDa		unknown	9391300	47599000	12463000	87957000
683	TRUE	Empty	Ras GTPase-activating protein nGAP OS=Homo sapiens OX=9606 GN=RASAL2 PE=1 SV=2	Q9UJF2	RASAL2	129 kDa	TRUE	unknown	5182000	9360900	18202000	7357500
684	TRUE	Empty	Double-stranded RNA-specific adenosine deaminase OS=Homo sapiens OX=9606 GN=ADAR PE=1 SV=4	P55265	ADAR	136 kDa		unknown	17497000	27068000	56424000	16296000
685	TRUE	Empty	THO complex subunit 5 homolog OS=Homo sapiens OX=9606 GN=THOC5 PE=1 SV=2	Q13769	THOC5	79 kDa		unknown	10883000	53818000	46825000	532210000
686	TRUE	Empty	Glutamine--fructose-6-phosphate aminotransferase [isomerizing] 1 OS=Homo sapiens OX=9606 GN=GFPT1 PE=1 SV=3	Q06210	GFPT1	79 kDa		unknown	6964700	31908000	0	31017000
687	TRUE	Empty	Cell migration-inducing and hyaluronan-binding protein OS=Homo sapiens OX=9606 GN=CEMIP PE=1 SV=2	Q8WUJ3	CEMIP	153 kDa		unknown	28733000	3379700	4093000	26677000
688	TRUE	Empty	Transcriptional repressor p66-beta (Fragment) OS=Homo sapiens OX=9606 GN=GATAD2B PE=1 SV=1	A0A0U1RR30	GATAD2B	29 kDa	TRUE	unknown	7408100	9298100	5712100	4846500
689	TRUE	Empty	REVERSE_Q86US8	REVERSE_Q86US8		160 kDa		unknown	0	0	0	0
690	TRUE	Empty	Ataxin-2-like protein OS=Homo sapiens OX=9606 GN=ATXN2L PE=1 SV=2	Q8WWM7	ATXN2L	113 kDa		unknown	0	11769000	5808300	32998000
691	TRUE	Empty	Calponin-3 OS=Homo sapiens OX=9606 GN=CNN3 PE=1 SV=1	Q15417	CNN3	36 kDa		unknown	0	185840000	10497000	8739400
692	TRUE	Empty	Coatomer subunit beta' OS=Homo sapiens OX=9606 GN=COPB2 PE=1 SV=2	P35606	COPB2	102 kDa		unknown	0	55535000	0	16324000
693	TRUE	Empty	Nuclear factor 1 C-type OS=Homo sapiens OX=9606 GN=NFIC PE=1 SV=2	P08651	NFIC	56 kDa	TRUE	unknown	32528000	27430000	45668000	30643000
694	TRUE	Empty	Inhibitor of nuclear factor kappa-B kinase-interacting protein OS=Homo sapiens OX=9606 GN=IKBIP PE=1 SV=1	Q70UQ0	IKBIP	39 kDa		unknown	38915000	42008000	44344000	30502000
695	TRUE	Empty	mRNA export factor OS=Homo sapiens OX=9606 GN=RAE1 PE=1 SV=1	P78406	RAE1	41 kDa		unknown	10300000	9148000	8765000	16701000
696	TRUE	Empty	Fructose-bisphosphate aldolase A OS=Homo sapiens OX=9606 GN=ALDOA PE=1 SV=2	P04075	ALDOA	39 kDa	TRUE	unknown	6198900	25438000	10795000	13972000
697	TRUE	Empty	Fragile X mental retardation syndrome-related protein 1 OS=Homo sapiens OX=9606 GN=FXR1 PE=1 SV=3	P51114	FXR1	70 kDa	TRUE	unknown	41393000	56013000	31425000	28013000
698	TRUE	Empty	Serine/threonine-protein kinase Nek7 OS=Homo sapiens OX=9606 GN=NEK7 PE=1 SV=1	Q8TDX7	NEK7	35 kDa		unknown	14198000	28262000	16750000	31099000
699	TRUE	Empty	PX domain-containing protein kinase-like protein OS=Homo sapiens OX=9606 GN=PXK PE=1 SV=1	E9PD56	PXK	55 kDa		unknown	17821000	9284400	28721000	30991000
700	TRUE	Empty	Cysteine and glycine-rich protein 1 OS=Homo sapiens OX=9606 GN=CSRP1 PE=1 SV=3	P21291 (+1)	CSRP1	21 kDa		unknown	15434000	37691000	16212000	46859000
701	TRUE	Empty	Stress-70 protein, mitochondrial OS=Homo sapiens OX=9606 GN=HSPA9 PE=1 SV=2	P38646	HSPA9	74 kDa		unknown	12632000	16441000	72709000	15249000
702	TRUE	Empty	Methyl-CpG-binding protein 2 OS=Homo sapiens OX=9606 GN=MECP2 PE=1 SV=1	P51608	MECP2	52 kDa		unknown	28444000	22919000	22697000	2255600
703	TRUE	Empty	Serine beta-lactamase-like protein LACTB, mitochondrial OS=Homo sapiens OX=9606 GN=LACTB PE=1 SV=2	P83111	LACTB	61 kDa		unknown	32794000	44087000	28421000	20334000
704	TRUE	Empty	Neurabin-2 OS=Homo sapiens OX=9606 GN=PPP1R9B PE=1 SV=3	Q96SB3	PPP1R9B	89 kDa		unknown	24753000	32465000	42735000	34958000
705	TRUE	Empty	Nucleolar protein 16 OS=Homo sapiens OX=9606 GN=NOP16 PE=1 SV=1	A0A087X2G6 (+3)	NOP16	27 kDa		unknown	12663000	25164000	40700000	30780000
706	TRUE	Empty	Uncharacterized protein (Fragment) OS=Homo sapiens OX=9606 PE=3 SV=1	A0A590UK80		121 kDa	TRUE	unknown	150660000	74338000	85843000	62389000
707	TRUE	Empty	Calcium uptake protein 2, mitochondrial OS=Homo sapiens OX=9606 GN=MICU2 PE=1 SV=2	Q8IYU8	MICU2	50 kDa	TRUE	unknown	4648300	5315300	26026000	12846000
708	TRUE	Empty	Actin-related protein 2/3 complex subunit 3 OS=Homo sapiens OX=9606 GN=ARPC3 PE=1 SV=3	O15145	ARPC3	21 kDa		unknown	33541000	84087000	81565000	49263000
709	TRUE	Empty	Patatin-like phospholipase domain-containing protein 6 OS=Homo sapiens OX=9606 GN=PNPLA6 PE=1 SV=1	A0A384DVU0 (+1)	PNPLA6	150 kDa		unknown	13430000	12914000	26339000	10794000
710	TRUE	Empty	Transformer-2 protein homolog beta OS=Homo sapiens OX=9606 GN=TRA2B PE=1 SV=1	P62995	TRA2B	34 kDa		unknown	26005000	23522000	44968000	23249000
711	TRUE	Empty	Trifunctional enzyme subunit beta, mitochondrial OS=Homo sapiens OX=9606 GN=HADHB PE=1 SV=3	P55084	HADHB	51 kDa		unknown	17266000	22696000	23023000	13364000
712	TRUE	Empty	Titin OS=Homo sapiens OX=9606 GN=TTN PE=1 SV=1	A0A0A0MTS7	TTN	3994 kDa		unknown	32585000	46542000	22492000	23944000
713	TRUE	Empty	A-kinase anchor protein 9 OS=Homo sapiens OX=9606 GN=AKAP9 PE=1 SV=4	Q99996	AKAP9	453 kDa		unknown	5207900	12998000	18074000	36801000
714	TRUE	Empty	Serine/threonine-protein phosphatase 2A 65 kDa regulatory subunit A alpha isoform OS=Homo sapiens OX=9606 GN=PPP2R1A PE=1 SV=4	P30153	PPP2R1A	65 kDa		unknown	3817000	28356000	24390000	49519000
715	TRUE	Empty	Drebrin-like protein OS=Homo sapiens OX=9606 GN=DBNL PE=1 SV=1	Q9UJU6 (+1)	DBNL	48 kDa		unknown	2119400	18824000	6750000	42868000
716	TRUE	Empty	HLA class I histocompatibility antigen, A alpha chain OS=Homo sapiens OX=9606 GN=HLA-A PE=1 SV=1	A0A1W2PR61	HLA-A	37 kDa	TRUE	unknown	0	3455700	56779000	19855000
717	TRUE	Empty	26S proteasome regulatory subunit 6B OS=Homo sapiens OX=9606 GN=PSMC4 PE=1 SV=2	P43686	PSMC4	47 kDa		unknown	3282100	21595000	12172000	24095000
718	TRUE	Empty	Microtubule-associated protein RP/EB family member 1 OS=Homo sapiens OX=9606 GN=MAPRE1 PE=1 SV=3	Q15691	MAPRE1	30 kDa		unknown	3194900	12784000	13393000	20414000
719	TRUE	Empty	Protocadherin gamma-C3 OS=Homo sapiens OX=9606 GN=PCDHGC3 PE=1 SV=1	Q9UN70	PCDHGC3	101 kDa	TRUE	unknown	0	0	91850000	95515000
720	TRUE	Empty	CD59 glycoprotein (Fragment) OS=Homo sapiens OX=9606 GN=CD59 PE=1 SV=1	A0A2U3TZL5 (+2)	CD59	13 kDa		unknown	11846000	25742000	252250000	200260000
721	TRUE	Empty	Protein transport protein Sec16A OS=Homo sapiens OX=9606 GN=SEC16A PE=1 SV=4	O15027	SEC16A	252 kDa		unknown	4580000	565820000	3489600	16395000
722	TRUE	Empty	Collagen alpha-1(II) chain OS=Homo sapiens OX=9606 GN=COL2A1 PE=1 SV=3	P02458	COL2A1	142 kDa	TRUE	unknown	40077000	46128000	55013000	38448000
723	TRUE	Empty	Protein S100-A7 OS=Homo sapiens OX=9606 GN=S100A7 PE=1 SV=4	P31151	S100A7	11 kDa		unknown	0	0	443160000	0
724	TRUE	Empty	Nuclear export mediator factor NEMF (Fragment) OS=Homo sapiens OX=9606 GN=NEMF PE=1 SV=8	G3V5V3 (+1)	NEMF	114 kDa		unknown	16582000	16018000	23394000	16009000
725	TRUE	Empty	Small nuclear ribonucleoprotein-associated proteins B and B' OS=Homo sapiens OX=9606 GN=SNRPB PE=1 SV=2	P14678	SNRPB	25 kDa		unknown	52532000	37601000	32966000	18131000
726	TRUE	Empty	Centrin-2 OS=Homo sapiens OX=9606 GN=CETN2 PE=1 SV=1	P41208	CETN2	20 kDa		unknown	21723000	17359000	28800000	28782000
727	TRUE	Empty	Probable ATP-dependent RNA helicase DDX47 OS=Homo sapiens OX=9606 GN=DDX47 PE=1 SV=1	Q9H0S4	DDX47	51 kDa		unknown	22046000	22981000	27650000	20706000
728	TRUE	Empty	H/ACA ribonucleoprotein complex subunit 3 OS=Homo sapiens OX=9606 GN=NOP10 PE=1 SV=1	Q9NPE3	NOP10	8 kDa		unknown	18142000	13637000	19025000	17178000
729	TRUE	Empty	Nucleolar protein 7 OS=Homo sapiens OX=9606 GN=NOL7 PE=1 SV=2	Q9UMY1	NOL7	29 kDa		unknown	32321000	15487000	18505000	12685000
730	TRUE	Empty	Mitochondrial 2-oxoglutarate/malate carrier protein (Fragment) OS=Homo sapiens OX=9606 GN=SLC25A11 PE=1 SV=1	I3L1P8 (+1)	SLC25A11	32 kDa		unknown	8064600	16506000	14641000	12665000
731	TRUE	Empty	Galectin-3 OS=Homo sapiens OX=9606 GN=LGALS3 PE=1 SV=5	P17931	LGALS3	26 kDa		unknown	48059000	76269000	56755000	163110000
732	TRUE	Empty	Replication factor C subunit 3 OS=Homo sapiens OX=9606 GN=RFC3 PE=1 SV=2	P40938	RFC3	41 kDa		unknown	7219900	25803000	20494000	30607000
733	TRUE	Empty	Cell cycle and apoptosis regulator protein 2 OS=Homo sapiens OX=9606 GN=CCAR2 PE=1 SV=2	Q8N163	CCAR2	103 kDa		unknown	39860000	47283000	36401000	26284000
734	TRUE	Empty	U3 small nucleolar RNA-associated protein 18 homolog OS=Homo sapiens OX=9606 GN=UTP18 PE=1 SV=3	Q9Y5J1	UTP18	62 kDa		unknown	36251000	25736000	9348200	10148000
735	TRUE	Empty	High mobility group protein B2 OS=Homo sapiens OX=9606 GN=HMGB2 PE=1 SV=2	P26583 (+1)	HMGB2	24 kDa	TRUE	unknown	32951000	26473000	37876000	48702000
736	TRUE	Empty	Ras-related C3 botulinum toxin substrate 1 OS=Homo sapiens OX=9606 GN=RAC1 PE=1 SV=1	P63000	RAC1	21 kDa	TRUE	unknown	47956000	107410000	21748000	125650000
737	TRUE	Empty	40S ribosomal protein S12 OS=Homo sapiens OX=9606 GN=RPS12 PE=1 SV=3	P25398	RPS12	15 kDa		unknown	4403300	32222000	31405000	13191000
738	TRUE	Empty	Annexin A7 OS=Homo sapiens OX=9606 GN=ANXA7 PE=1 SV=3	P20073	ANXA7	53 kDa		unknown	2991700	29963000	13306000	51775000
739	TRUE	Empty	RNA helicase OS=Homo sapiens OX=9606 GN=DDX27 PE=1 SV=1	B7Z6D5	DDX27	87 kDa		unknown	3943000	25014000	15789000	6555800
740	TRUE	Empty	Peroxiredoxin-5, mitochondrial OS=Homo sapiens OX=9606 GN=PRDX5 PE=1 SV=4	P30044	PRDX5	22 kDa		unknown	18937000	46915000	12170000	18313000
741	TRUE	Empty	Collagen alpha-2(VI) chain OS=Homo sapiens OX=9606 GN=COL6A2 PE=1 SV=4	P12110	COL6A2	109 kDa		unknown	16105000	13497000	12991000	34111000
742	TRUE	Empty	Calcium-activated neutral proteinase small subunit OS=Homo sapiens OX=9606 GN=CAPNS1 PE=1 SV=1	A0A0C4DGQ5 (+2)	CAPNS1	34 kDa	TRUE	unknown	6076800	36189000	23686000	38538000
743	TRUE	Empty	Nucleolin OS=Homo sapiens OX=9606 GN=NCL PE=1 SV=3	P19338	NCL	77 kDa		unknown	0	92371000	10535000	24668000
744	TRUE	Empty	EH domain-containing protein 4 OS=Homo sapiens OX=9606 GN=EHD4 PE=1 SV=1	Q9H223	EHD4	61 kDa	TRUE	unknown	0	46229000	0	23858000
745	TRUE	Empty	Ribosomal RNA-processing protein 8 OS=Homo sapiens OX=9606 GN=RRP8 PE=1 SV=2	O43159	RRP8	51 kDa		unknown	15814000	7373700	15026000	18386000
746	TRUE	Empty	Protein S100-A16 OS=Homo sapiens OX=9606 GN=S100A16 PE=1 SV=1	Q96FQ6	S100A16	12 kDa		unknown	61893000	39388000	35408000	18439000
747	TRUE	Empty	Probable ATP-dependent RNA helicase DDX20 OS=Homo sapiens OX=9606 GN=DDX20 PE=1 SV=2	Q9UHI6	DDX20	92 kDa		unknown	22133000	21098000	24431000	15558000
748	TRUE	Empty	ATP synthase subunit alpha, mitochondrial OS=Homo sapiens OX=9606 GN=ATP5F1A PE=1 SV=1	P25705	ATP5F1A	60 kDa		unknown	29780000	27594000	36844000	43487000
749	TRUE	Empty	Enhancer of mRNA-decapping protein 4 OS=Homo sapiens OX=9606 GN=EDC4 PE=1 SV=1	Q6P2E9	EDC4	152 kDa		unknown	10697000	6013200	10597000	6976300
750	TRUE	Empty	NAD(P)H dehydrogenase [quinone] 1 OS=Homo sapiens OX=9606 GN=NQO1 PE=1 SV=1	B4DLR8 (+1)	NQO1	23 kDa		unknown	0	28767000	23533000	21863000
751	TRUE	Empty	U3 small nucleolar RNA-associated protein 4 homolog OS=Homo sapiens OX=9606 GN=UTP4 PE=1 SV=1	Q969X6	UTP4	77 kDa		unknown	23911000	13421000	17644000	32088000
752	TRUE	Empty	Rho GDP-dissociation inhibitor 1 OS=Homo sapiens OX=9606 GN=ARHGDIA PE=1 SV=1	J3KRE2 (+3)	ARHGDIA	15 kDa	TRUE	unknown	25696000	36688000	31571000	32105000
753	TRUE	Empty	DnaJ homolog subfamily A member 1 OS=Homo sapiens OX=9606 GN=DNAJA1 PE=1 SV=2	P31689	DNAJA1	45 kDa		unknown	33407000	27207000	70331000	30633000
754	TRUE	Empty	Ribosomal RNA processing protein 1 homolog A OS=Homo sapiens OX=9606 GN=RRP1 PE=1 SV=1	P56182	RRP1	53 kDa		unknown	11905000	12271000	5364100	9271400
755	TRUE	Empty	WD repeat-containing protein 36 OS=Homo sapiens OX=9606 GN=WDR36 PE=1 SV=1	Q8NI36	WDR36	105 kDa		unknown	24613000	32665000	11944000	26236000
756	TRUE	Empty	Putative RNA-binding protein Luc7-like 2 OS=Homo sapiens OX=9606 GN=LUC7L2 PE=1 SV=2	Q9Y383	LUC7L2	47 kDa		unknown	9064400	23989000	6993000	10171000
757	TRUE	Empty	Lamina-associated polypeptide 2, isoforms beta/gamma OS=Homo sapiens OX=9606 GN=TMPO PE=1 SV=2	P42167	TMPO	51 kDa	TRUE	unknown	9097000	13394000	16720000	17794000
758	TRUE	Empty	SRSF protein kinase 1 OS=Homo sapiens OX=9606 GN=SRPK1 PE=1 SV=2	Q96SB4 (+1)	SRPK1	74 kDa	TRUE	unknown	13360000	16889000	20718000	15692000
759	TRUE	Empty	N-acylneuraminate cytidylyltransferase OS=Homo sapiens OX=9606 GN=CMAS PE=1 SV=2	Q8NFW8	CMAS	48 kDa		unknown	13967000	4422100	16218000	11499000
760	TRUE	Empty	Splicing factor U2AF 35 kDa subunit OS=Homo sapiens OX=9606 GN=U2AF1 PE=1 SV=3	Q01081	U2AF1	28 kDa		unknown	23573000	27527000	39968000	37635000
761	TRUE	Empty	Serine/arginine-rich splicing factor 2 (Fragment) OS=Homo sapiens OX=9606 GN=SRSF2 PE=1 SV=8	J3KP15	SRSF2	15 kDa		unknown	81579000	23121000	20745000	15135000
762	TRUE	Empty	60S ribosomal protein L7-like 1 OS=Homo sapiens OX=9606 GN=RPL7L1 PE=1 SV=2	Q6DKI1	RPL7L1	30 kDa		unknown	63330000	70915000	29223000	85299000
763	TRUE	Empty	60S ribosomal protein L31 OS=Homo sapiens OX=9606 GN=RPL31 PE=1 SV=1	B7Z4C8 (+4)	RPL31	15 kDa		unknown	62102000	54608000	55328000	77227000
764	TRUE	Empty	Anaphase-promoting complex subunit 7 OS=Homo sapiens OX=9606 GN=ANAPC7 PE=1 SV=4	Q9UJX3	ANAPC7	67 kDa		unknown	9015600	0	0	0
765	TRUE	Empty	Protein PPAN-P2RY11 OS=Homo sapiens OX=9606 GN=PPAN-P2RY11 PE=4 SV=1	A0A0A6YYI3 (+2)	PPAN-P2RY11	58 kDa		unknown	9152600	15764000	12431000	12387000
766	TRUE	Empty	Exocyst complex component 2 OS=Homo sapiens OX=9606 GN=EXOC2 PE=1 SV=1	Q96KP1	EXOC2	104 kDa		unknown	2298400	15459000	19861000	15106000
767	TRUE	Empty	ATP-dependent RNA helicase A OS=Homo sapiens OX=9606 GN=DHX9 PE=1 SV=4	Q08211	DHX9	141 kDa		unknown	11926000	37571000	0	18203000
768	TRUE	Empty	Structural maintenance of chromosomes flexible hinge domain-containing protein 1 OS=Homo sapiens OX=9606 GN=SMCHD1 PE=1 SV=2	A6NHR9	SMCHD1	226 kDa		unknown	4454800	20263000	2872400	17340000
769	TRUE	Empty	Rho guanine nucleotide exchange factor 40 OS=Homo sapiens OX=9606 GN=ARHGEF40 PE=1 SV=3	Q8TER5	ARHGEF40	165 kDa		unknown	6119300	9582000	13358000	14302000
770	TRUE	Empty	Regulator of nonsense transcripts 1 OS=Homo sapiens OX=9606 GN=UPF1 PE=1 SV=2	Q92900	UPF1	124 kDa		unknown	8811800	31183000	14357000	20681000
771	TRUE	Empty	Peptidyl-prolyl cis-trans isomerase B OS=Homo sapiens OX=9606 GN=PPIB PE=1 SV=2	P23284	PPIB	24 kDa		unknown	10040000	57735000	40522000	12673000
772	TRUE	Empty	40S ribosomal protein S15 OS=Homo sapiens OX=9606 GN=RPS15 PE=1 SV=1	A0A0B4J2B4 (+4)	RPS15	14 kDa		unknown	65456000	85794000	132310000	110480000
773	TRUE	Empty	Transcription factor BTF3 OS=Homo sapiens OX=9606 GN=BTF3 PE=1 SV=1	P20290	BTF3	22 kDa		unknown	20166000	28724000	13563000	9110700
774	TRUE	Empty	Ribosome production factor 1 OS=Homo sapiens OX=9606 GN=RPF1 PE=1 SV=2	Q9H9Y2	RPF1	40 kDa		unknown	12260000	17081000	16301000	19129000
775	TRUE	Empty	Microtubule cross-linking factor 1 OS=Homo sapiens OX=9606 GN=MTCL1 PE=1 SV=5	Q9Y4B5	MTCL1	210 kDa		unknown	3600800	6202400	10973000	19291000
776	TRUE	Empty	PDZ and LIM domain protein 4 OS=Homo sapiens OX=9606 GN=PDLIM4 PE=1 SV=2	P50479	PDLIM4	35 kDa		unknown	5818500	42077000	14113000	20080000
777	TRUE	Empty	60S ribosomal protein L5 (Fragment) OS=Homo sapiens OX=9606 GN=RPL5 PE=1 SV=1	A0A2R8Y6J3	RPL5	27 kDa		unknown	8279200	36937000	30013000	46911000
778	TRUE	Empty	DNA-directed RNA polymerase I subunit RPA1 OS=Homo sapiens OX=9606 GN=POLR1A PE=1 SV=2	O95602	POLR1A	195 kDa		unknown	3552000	7031000	96361000	80042000
779	TRUE	Empty	60S acidic ribosomal protein P1 OS=Homo sapiens OX=9606 GN=RPLP1 PE=1 SV=1	P05386	RPLP1	12 kDa		unknown	6308800	17275000	13049000	18039000
780	TRUE	Empty	Kinesin light chain OS=Homo sapiens OX=9606 PE=3 SV=1	E7EVH7		84 kDa		unknown	5416500	64075000	26800000	19729000
781	TRUE	Empty	Microsomal glutathione S-transferase 3 OS=Homo sapiens OX=9606 GN=MGST3 PE=1 SV=1	O14880 (+2)	MGST3	17 kDa		unknown	6854600	6890500	16234000	11205000
782	TRUE	Empty	DCC-interacting protein 13-beta OS=Homo sapiens OX=9606 GN=APPL2 PE=1 SV=3	Q8NEU8	APPL2	74 kDa		unknown	4343000	20722000	6222100	2983000
783	TRUE	Empty	Melanoma-associated antigen D2 OS=Homo sapiens OX=9606 GN=MAGED2 PE=1 SV=2	Q9UNF1	MAGED2	65 kDa		unknown	0	9814600	7840300	0
784	TRUE	Empty	Ankyrin repeat and KH domain-containing protein 1 OS=Homo sapiens OX=9606 GN=ANKHD1 PE=1 SV=1	Q8IWZ3	ANKHD1	269 kDa	TRUE	unknown	0	41549000	18124000	12520000
785	TRUE	Empty	ATP-dependent RNA helicase DDX1 OS=Homo sapiens OX=9606 GN=DDX1 PE=1 SV=1	F1T0B3	DDX1	74 kDa		unknown	0	24003000	16244000	9259600
786	TRUE	Empty	Eukaryotic peptide chain release factor GTP-binding subunit ERF3B OS=Homo sapiens OX=9606 GN=GSPT2 PE=1 SV=2	Q8IYD1	GSPT2	69 kDa	TRUE	unknown	0	25970000	7040700	6150200
787	TRUE	Empty	Annexin A11 OS=Homo sapiens OX=9606 GN=ANXA11 PE=1 SV=1	P50995	ANXA11	54 kDa		unknown	0	22631000	13265000	41615000
788	TRUE	Empty	Serine/arginine-rich splicing factor 5 OS=Homo sapiens OX=9606 GN=SRSF5 PE=1 SV=1	Q13243	SRSF5	31 kDa	TRUE	unknown	160450000	69491000	95197000	0
789	TRUE	Empty	Interferon-induced, double-stranded RNA-activated protein kinase OS=Homo sapiens OX=9606 GN=EIF2AK2 PE=1 SV=2	P19525	EIF2AK2	62 kDa		unknown	0	24669000	5312700	9698200
790	TRUE	Empty	Histone H3.Y OS=Homo sapiens OX=9606 GN=H3Y1 PE=1 SV=1	P0DPK2 (+1)	H3Y1	15 kDa		unknown	9064200000	7977300000	47447000	0
791	TRUE	Empty	Serine/threonine-protein kinase PAK 2 OS=Homo sapiens OX=9606 GN=PAK2 PE=1 SV=3	Q13177	PAK2	58 kDa		unknown	0	19789000	4014900	27397000
792	TRUE	Empty	DNA-dependent protein kinase catalytic subunit OS=Homo sapiens OX=9606 GN=PRKDC PE=1 SV=3	P78527	PRKDC	469 kDa		unknown	0	27409000	0	7694000
793	TRUE	Empty	Protocadherin Fat 4 OS=Homo sapiens OX=9606 GN=FAT4 PE=1 SV=2	Q6V0I7	FAT4	543 kDa		unknown	0	0	16444000	16086000
794	TRUE	Empty	Tissue factor OS=Homo sapiens OX=9606 GN=F3 PE=1 SV=1	P13726	F3	33 kDa		unknown	0	0	40925000	20996000
795	TRUE	Empty	14-3-3 protein eta OS=Homo sapiens OX=9606 GN=YWHAH PE=1 SV=4	Q04917	YWHAH	28 kDa	TRUE	unknown	0	180890000	0	106780000
796	TRUE	Empty	Metastasis-associated protein MTA3 OS=Homo sapiens OX=9606 GN=MTA3 PE=1 SV=1	E7EQY4	MTA3	59 kDa	TRUE	unknown	0	0	19062000	22694000
797	TRUE	Empty	Protein S100-A9 OS=Homo sapiens OX=9606 GN=S100A9 PE=1 SV=1	P06702	S100A9	13 kDa		unknown	0	0	739350000	0
798	TRUE	Empty	Splicing factor 3B subunit 3 OS=Homo sapiens OX=9606 GN=SF3B3 PE=1 SV=4	Q15393	SF3B3	136 kDa		unknown	15107000	17125000	11700000	48414000
799	TRUE	Empty	WD repeat-containing protein 46 OS=Homo sapiens OX=9606 GN=WDR46 PE=1 SV=3	O15213	WDR46	68 kDa	TRUE	unknown	30378000	20402000	18781000	28602000
800	TRUE	Empty	Protein mago nashi homolog 2 OS=Homo sapiens OX=9606 GN=MAGOHB PE=1 SV=1	Q96A72	MAGOHB	17 kDa	TRUE	unknown	23349000	12655000	8056700	33656000
801	TRUE	Empty	Nucleolar complex protein 2 homolog OS=Homo sapiens OX=9606 GN=NOC2L PE=1 SV=4	Q9Y3T9	NOC2L	85 kDa		unknown	17771000	10481000	37337000	13342000
802	TRUE	Empty	Small nuclear ribonucleoprotein E OS=Homo sapiens OX=9606 GN=SNRPE PE=1 SV=1	P62304	SNRPE	11 kDa		unknown	22027000	22289000	30332000	23593000
803	TRUE	Empty	Neutral alpha-glucosidase AB OS=Homo sapiens OX=9606 GN=GANAB PE=1 SV=3	Q14697 (+1)	GANAB	107 kDa		unknown	8854700	10551000	20652000	29390000
804	TRUE	Empty	General transcription and DNA repair factor IIH helicase subunit XPB OS=Homo sapiens OX=9606 GN=ERCC3 PE=1 SV=1	P19447	ERCC3	89 kDa		unknown	5032900	5906800	5980000	16647000
805	TRUE	Empty	40S ribosomal protein S29 OS=Homo sapiens OX=9606 GN=RPS29 PE=1 SV=2	P62273	RPS29	7 kDa		unknown	44945000	54473000	53351000	64591000
806	TRUE	Empty	Microfibrillar-associated protein 1 OS=Homo sapiens OX=9606 GN=MFAP1 PE=1 SV=2	P55081	MFAP1	52 kDa		unknown	15265000	11643000	17487000	16418000
807	TRUE	Empty	Phosphatidylinositol 4-phosphate 5-kinase type-1 alpha OS=Homo sapiens OX=9606 GN=PIP5K1A PE=1 SV=2	A6PW57	PIP5K1A	61 kDa		unknown	1899900	12070000	6488300	1848900
808	TRUE	Empty	RNA-binding protein Raly OS=Homo sapiens OX=9606 GN=RALY PE=1 SV=1	Q9UKM9	RALY	32 kDa		unknown	9903800	26658000	13883000	15931000
809	TRUE	Empty	U3 small nucleolar RNA-associated protein 6 homolog OS=Homo sapiens OX=9606 GN=UTP6 PE=2 SV=2	Q9NYH9	UTP6	70 kDa		unknown	10593000	0	23174000	22541000
810	TRUE	Empty	Peroxiredoxin-2 OS=Homo sapiens OX=9606 GN=PRDX2 PE=1 SV=5	P32119	PRDX2	22 kDa	TRUE	unknown	32754000	11246000	72575000	56312000
811	TRUE	Empty	Serine/arginine repetitive matrix protein 1 OS=Homo sapiens OX=9606 GN=SRRM1 PE=1 SV=2	Q8IYB3	SRRM1	102 kDa		unknown	11970000	16402000	29359000	3545600
812	TRUE	Empty	Zinc finger RNA-binding protein OS=Homo sapiens OX=9606 GN=ZFR PE=1 SV=2	Q96KR1	ZFR	117 kDa		unknown	57665000	57618000	0	46778000
813	TRUE	Empty	Serine/arginine-rich splicing factor 11 OS=Homo sapiens OX=9606 GN=SRSF11 PE=1 SV=1	Q05519 (+1)	SRSF11	54 kDa		unknown	10430000	15647000	2876600	19788000
814	TRUE	Empty	Non-POU domain-containing octamer-binding protein OS=Homo sapiens OX=9606 GN=NONO PE=1 SV=4	Q15233	NONO	54 kDa		unknown	0	33556000	43204000	21673000
815	TRUE	Empty	Target of Nesh-SH3 OS=Homo sapiens OX=9606 GN=ABI3BP PE=1 SV=1	D3YTG3 (+2)	ABI3BP	195 kDa		unknown	0	2056200	9088000	8864100
816	TRUE	Empty	Thy-1 membrane glycoprotein OS=Homo sapiens OX=9606 GN=THY1 PE=1 SV=2	P04216	THY1	18 kDa		unknown	0	38144000	83392000	52240000
817	TRUE	Empty	Plasminogen activator inhibitor 2 OS=Homo sapiens OX=9606 GN=SERPINB2 PE=1 SV=2	P05120	SERPINB2	47 kDa		unknown	0	19395000	9460500	55487000
818	TRUE	Empty	Inosine-5'-monophosphate dehydrogenase 2 (Fragment) OS=Homo sapiens OX=9606 GN=IMPDH2 PE=1 SV=1	H0Y4R1	IMPDH2	51 kDa		unknown	0	32944000	0	8952200
819	TRUE	Empty	Alanine--tRNA ligase, cytoplasmic OS=Homo sapiens OX=9606 GN=AARS1 PE=1 SV=2	P49588	AARS1	107 kDa		unknown	0	21121000	3333600	14483000
820	TRUE	Empty	Protocadherin gamma-A10 OS=Homo sapiens OX=9606 GN=PCDHGA10 PE=2 SV=1	Q9Y5H3	PCDHGA10	101 kDa	TRUE	unknown	3478600	0	103280000	64919000
821	TRUE	Empty	Cadherin-2 OS=Homo sapiens OX=9606 GN=CDH2 PE=1 SV=4	P19022	CDH2	100 kDa		unknown	0	0	154850000	30888000
822	TRUE	Empty	Aminopeptidase N OS=Homo sapiens OX=9606 GN=ANPEP PE=1 SV=4	P15144	ANPEP	110 kDa		unknown	0	0	106230000	35477000
823	TRUE	Empty	U3 small nucleolar ribonucleoprotein protein IMP3 OS=Homo sapiens OX=9606 GN=IMP3 PE=1 SV=1	Q9NV31	IMP3	22 kDa		unknown	21326000	8519200	20259000	27908000
824	TRUE	Empty	Nucleoporin Nup43 OS=Homo sapiens OX=9606 GN=NUP43 PE=1 SV=1	Q8NFH3	NUP43	42 kDa		unknown	20467000	16411000	22585000	10003000
825	TRUE	Empty	Protein dpy-30 homolog OS=Homo sapiens OX=9606 GN=DPY30 PE=1 SV=1	Q9C005	DPY30	11 kDa		unknown	12026000	7960900	13053000	17352000
826	TRUE	Empty	Heterogeneous nuclear ribonucleoprotein D0 (Fragment) OS=Homo sapiens OX=9606 GN=HNRNPD PE=1 SV=8	H0Y8G5	HNRNPD	30 kDa		unknown	7841300	18236000	13518000	16650000
827	TRUE	Empty	Peptidyl-prolyl cis-trans isomerase G OS=Homo sapiens OX=9606 GN=PPIG PE=1 SV=2	Q13427 (+3)	PPIG	89 kDa		unknown	24268000	36705000	22073000	20204000
828	TRUE	Empty	Heparan sulfate 2-O-sulfotransferase 1 OS=Homo sapiens OX=9606 GN=HS2ST1 PE=1 SV=1	Q7LGA3	HS2ST1	42 kDa		unknown	2945300	19326000	38654000	20134000
829	TRUE	Empty	UAP56-interacting factor OS=Homo sapiens OX=9606 GN=FYTTD1 PE=1 SV=3	Q96QD9	FYTTD1	36 kDa		unknown	9633800	12775000	34212000	15316000
830	TRUE	Empty	Echinoderm microtubule-associated protein-like 3 (Fragment) OS=Homo sapiens OX=9606 GN=EML3 PE=1 SV=2	H0Y3M3	EML3	98 kDa		unknown	6012500	44320000	7245200	26453000
831	TRUE	Empty	Glia-derived nexin OS=Homo sapiens OX=9606 GN=SERPINE2 PE=1 SV=1	P07093 (+1)	SERPINE2	44 kDa		unknown	8156200	9956500	14438000	22265000
832	TRUE	Empty	Probable rRNA-processing protein EBP2 OS=Homo sapiens OX=9606 GN=EBNA1BP2 PE=1 SV=2	Q99848	EBNA1BP2	35 kDa		unknown	19389000	19988000	25571000	32346000
833	TRUE	Empty	Pumilio homolog 3 OS=Homo sapiens OX=9606 GN=PUM3 PE=1 SV=3	Q15397	PUM3	74 kDa		unknown	13880000	6095400	14571000	3233000
834	TRUE	Empty	U2 small nuclear ribonucleoprotein A' OS=Homo sapiens OX=9606 GN=SNRPA1 PE=1 SV=2	P09661	SNRPA1	28 kDa		unknown	11702000	4237500	8485100	3361400
835	TRUE	Empty	Probable ATP-dependent RNA helicase DDX6 OS=Homo sapiens OX=9606 GN=DDX6 PE=1 SV=2	P26196	DDX6	54 kDa		unknown	1648800	16974000	3919600	11336000
836	TRUE	Empty	ATP-binding cassette sub-family D member 3 OS=Homo sapiens OX=9606 GN=ABCD3 PE=1 SV=2	A0A3B3ITW3 (+1)	ABCD3	75 kDa		unknown	12887000	18408000	40873000	5139400
837	TRUE	Empty	Torsin-4A OS=Homo sapiens OX=9606 GN=TOR4A PE=1 SV=2	Q9NXH8	TOR4A	47 kDa		unknown	4127700	29909000	15203000	5133100
838	TRUE	Empty	Ras-related protein Rab-7a OS=Homo sapiens OX=9606 GN=RAB7A PE=1 SV=1	P51149	RAB7A	23 kDa		unknown	8779800	30315000	22161000	29203000
839	TRUE	Empty	DBIRD complex subunit ZNF326 OS=Homo sapiens OX=9606 GN=ZNF326 PE=1 SV=2	Q5BKZ1	ZNF326	66 kDa		unknown	28041000	13988000	14428000	6215600
840	TRUE	Empty	Malignant T-cell-amplified sequence 1 OS=Homo sapiens OX=9606 GN=MCTS1 PE=1 SV=1	Q9ULC4	MCTS1	21 kDa		unknown	6217900	17838000	32178000	18526000
841	TRUE	Empty	Nestin OS=Homo sapiens OX=9606 GN=NES PE=1 SV=2	P48681	NES	177 kDa		unknown	8775000	5030800	0	7132600
842	TRUE	Empty	Caprin-1 OS=Homo sapiens OX=9606 GN=CAPRIN1 PE=1 SV=2	Q14444 (+1)	CAPRIN1	78 kDa		unknown	0	52165000	6583900	38413000
843	TRUE	Empty	Fibulin-2 OS=Homo sapiens OX=9606 GN=FBLN2 PE=1 SV=2	P98095	FBLN2	127 kDa		unknown	2280400	0	7808400	8957000
844	TRUE	Empty	Ubiquitin carboxyl-terminal hydrolase 16 OS=Homo sapiens OX=9606 GN=USP16 PE=1 SV=1	Q9Y5T5	USP16	94 kDa		unknown	4678600	4858200	7778700	7367100
845	TRUE	Empty	Translocating chain-associated membrane protein 1 OS=Homo sapiens OX=9606 GN=TRAM1 PE=1 SV=3	Q15629	TRAM1	43 kDa		unknown	9713400	14088000	13269000	4663800
846	TRUE	Empty	Protein PRRC2A OS=Homo sapiens OX=9606 GN=PRRC2A PE=1 SV=3	P48634	PRRC2A	229 kDa	TRUE	unknown	8842000	7557000	12928000	10059000
847	TRUE	Empty	Activating signal cointegrator 1 complex subunit 3 OS=Homo sapiens OX=9606 GN=ASCC3 PE=1 SV=3	Q8N3C0	ASCC3	251 kDa		unknown	0	7667500	5375700	22077000
848	TRUE	Empty	Exocyst complex component 3 OS=Homo sapiens OX=9606 GN=EXOC3 PE=1 SV=3	O60645	EXOC3	86 kDa		unknown	0	8363600	15321000	13794000
849	TRUE	Empty	Pre-mRNA-splicing factor SPF27 OS=Homo sapiens OX=9606 GN=BCAS2 PE=1 SV=1	O75934	BCAS2	26 kDa		unknown	0	7045800	12941000	54926000
850	TRUE	Empty	BTB/POZ domain-containing protein KCTD12 OS=Homo sapiens OX=9606 GN=KCTD12 PE=1 SV=1	Q96CX2	KCTD12	36 kDa	TRUE	unknown	0	10726000	13519000	20760000
851	TRUE	Empty	UTP--glucose-1-phosphate uridylyltransferase OS=Homo sapiens OX=9606 GN=UGP2 PE=1 SV=5	Q16851	UGP2	57 kDa		unknown	3870800	39572000	0	23714000
852	TRUE	Empty	WD repeat-containing protein 74 OS=Homo sapiens OX=9606 GN=WDR74 PE=1 SV=1	Q6RFH5	WDR74	42 kDa		unknown	16284000	0	4805200	5561600
853	TRUE	Empty	Bifunctional 3'-phosphoadenosine 5'-phosphosulfate synthase 2 OS=Homo sapiens OX=9606 GN=PAPSS2 PE=1 SV=2	O95340	PAPSS2	70 kDa	TRUE	unknown	0	26212000	9736700	19136000
854	TRUE	Empty	Protocadherin Fat 1 OS=Homo sapiens OX=9606 GN=FAT1 PE=1 SV=2	Q14517	FAT1	506 kDa		unknown	0	0	42829000	9228300
855	TRUE	Empty	ATP-dependent 6-phosphofructokinase, liver type OS=Homo sapiens OX=9606 GN=PFKL PE=1 SV=6	P17858	PFKL	85 kDa	TRUE	unknown	6774800	0	0	26413000
856	TRUE	Empty	Protein S100-A8 OS=Homo sapiens OX=9606 GN=S100A8 PE=1 SV=1	P05109	S100A8	11 kDa		unknown	0	0	394000000	0
857	TRUE	Empty	SWI/SNF-related matrix-associated actin-dependent regulator of chromatin subfamily B member 1 OS=Homo sapiens OX=9606 GN=SMARCB1 PE=1 SV=2	Q12824	SMARCB1	44 kDa		unknown	4772500	8026100	20914000	20800000
858	TRUE	Empty	Something about silencing protein 10 OS=Homo sapiens OX=9606 GN=UTP3 PE=1 SV=1	Q9NQZ2	UTP3	55 kDa		unknown	9950500	7434500	10551000	11358000
859	TRUE	Empty	Protein SDA1 OS=Homo sapiens OX=9606 GN=SDAD1 PE=1 SV=1	E7EW05 (+1)	SDAD1	75 kDa		unknown	7549000	31615000	19195000	4673800
860	TRUE	Empty	Catenin delta-1 OS=Homo sapiens OX=9606 GN=CTNND1 PE=1 SV=1	A0A669KB05	CTNND1	102 kDa		unknown	4385300	9951100	4126400	3808400
861	TRUE	Empty	Pleckstrin homology-like domain family B member 2 OS=Homo sapiens OX=9606 GN=PHLDB2 PE=1 SV=1	E9PGF6	PHLDB2	87 kDa		unknown	20257000	10125000	15079000	1915100
862	TRUE	Empty	60 kDa poly(U)-binding-splicing factor (Fragment) OS=Homo sapiens OX=9606 GN=PUF60 PE=1 SV=1	A0A0J9YXJ8	PUF60	56 kDa		unknown	2197600	10555000	9243500	9879100
863	TRUE	Empty	Serpin B6 OS=Homo sapiens OX=9606 GN=SERPINB6 PE=1 SV=1	A0A024QZX5	SERPINB6	43 kDa		unknown	3417500	12714000	8132900	7199000
864	TRUE	Empty	RNA-binding protein 8A OS=Homo sapiens OX=9606 GN=RBM8A PE=1 SV=1	Q9Y5S9	RBM8A	20 kDa		unknown	17905000	0	28563000	0
865	TRUE	Empty	Multifunctional protein ADE2 OS=Homo sapiens OX=9606 GN=PAICS PE=1 SV=3	P22234 (+1)	PAICS	47 kDa		unknown	2137600	29544000	9341500	19777000
866	TRUE	Empty	Polymerase delta-interacting protein 3 OS=Homo sapiens OX=9606 GN=POLDIP3 PE=1 SV=2	Q9BY77	POLDIP3	46 kDa		unknown	112370000	0	2091100	5417700
867	TRUE	Empty	Fibulin-1 OS=Homo sapiens OX=9606 GN=FBLN1 PE=1 SV=4	P23142	FBLN1	77 kDa		unknown	10337000	22052000	38698000	23750000
868	TRUE	Empty	Peroxidasin homolog OS=Homo sapiens OX=9606 GN=PXDN PE=1 SV=2	Q92626	PXDN	165 kDa		unknown	2851700	0	5378000	37191000
869	TRUE	Empty	26S proteasome non-ATPase regulatory subunit 2 OS=Homo sapiens OX=9606 GN=PSMD2 PE=1 SV=3	Q13200	PSMD2	100 kDa		unknown	4414000	106870000	7158300	16516000
870	TRUE	Empty	Survival motor neuron protein OS=Homo sapiens OX=9606 GN=SMN2 PE=1 SV=1	A0A1W2PRV5 (+4)	SMN2	30 kDa	TRUE	unknown	7594900	7200800	14582000	12386000
871	TRUE	Empty	Magnesium transporter protein 1 OS=Homo sapiens OX=9606 GN=MAGT1 PE=1 SV=1	Q9H0U3 (+1)	MAGT1	38 kDa		unknown	15861000	25353000	37602000	15979000
872	TRUE	Empty	Coronin-1B OS=Homo sapiens OX=9606 GN=CORO1B PE=1 SV=1	Q9BR76	CORO1B	54 kDa		unknown	7348700	43959000	14832000	26935000
873	TRUE	Empty	Protein MAK16 homolog OS=Homo sapiens OX=9606 GN=MAK16 PE=1 SV=2	Q9BXY0	MAK16	35 kDa		unknown	6928000	2565400	5349800	6856300
874	TRUE	Empty	Calreticulin OS=Homo sapiens OX=9606 GN=CALR PE=1 SV=1	P27797	CALR	48 kDa		unknown	2792400	1699900	16881000	11100000
875	TRUE	Empty	Small nuclear ribonucleoprotein Sm D1 OS=Homo sapiens OX=9606 GN=SNRPD1 PE=1 SV=1	P62314	SNRPD1	13 kDa		unknown	28796000	45294000	37848000	54058000
876	TRUE	Empty	Pleckstrin homology domain-containing family A member 5 OS=Homo sapiens OX=9606 GN=PLEKHA5 PE=1 SV=1	Q9HAU0	PLEKHA5	127 kDa		unknown	6398300	18972000	20896000	12000000
877	TRUE	Empty	Biorientation of chromosomes in cell division protein 1-like 1 OS=Homo sapiens OX=9606 GN=BOD1L1 PE=1 SV=2	Q8NFC6	BOD1L1	330 kDa		unknown	7630500	0	13330000	1912100
878	TRUE	Empty	Guanine nucleotide-binding protein G(I)/G(S)/G(T) subunit beta-2 OS=Homo sapiens OX=9606 GN=GNB2 PE=1 SV=3	P62879 (+3)	GNB2	37 kDa	TRUE	unknown	0	17436000	35153000	11721000
879	TRUE	Empty	Eukaryotic translation initiation factor 3 subunit I OS=Homo sapiens OX=9606 GN=EIF3I PE=1 SV=1	Q13347	EIF3I	37 kDa		unknown	0	48018000	6095200	29257000
880	TRUE	Empty	Golgin subfamily A member 3 OS=Homo sapiens OX=9606 GN=GOLGA3 PE=1 SV=2	Q08378	GOLGA3	167 kDa		unknown	0	5532600	4678600	0
881	TRUE	Empty	Eukaryotic translation initiation factor 3 subunit F OS=Homo sapiens OX=9606 GN=EIF3F PE=1 SV=1	O00303	EIF3F	38 kDa		unknown	0	16078000	11087000	14515000
882	TRUE	Empty	Calnexin OS=Homo sapiens OX=9606 GN=CANX PE=1 SV=2	P27824	CANX	68 kDa		unknown	0	4088900	10536000	11053000
883	TRUE	Empty	Eukaryotic translation initiation factor 4 gamma 2 OS=Homo sapiens OX=9606 GN=EIF4G2 PE=1 SV=1	P78344	EIF4G2	102 kDa		unknown	0	17371000	0	7646000
884	TRUE	Empty	Twinfilin-2 OS=Homo sapiens OX=9606 GN=TWF2 PE=1 SV=2	Q6IBS0	TWF2	40 kDa		unknown	0	15786000	8175800	10941000
885	TRUE	Empty	Zinc finger CCCH-type antiviral protein 1 OS=Homo sapiens OX=9606 GN=ZC3HAV1 PE=1 SV=3	Q7Z2W4	ZC3HAV1	101 kDa		unknown	0	0	6417400	31300000
886	TRUE	Empty	Cadherin-11 OS=Homo sapiens OX=9606 GN=CDH11 PE=1 SV=2	P55287	CDH11	88 kDa		unknown	0	0	49570000	29299000
887	TRUE	Empty	Protein-tyrosine-phosphatase OS=Homo sapiens OX=9606 GN=PTPRK PE=1 SV=1	Q5TG12	PTPRK	164 kDa		unknown	0	0	9050700	11094000
888	TRUE	Empty	Disabled homolog 2-interacting protein OS=Homo sapiens OX=9606 GN=DAB2IP PE=1 SV=2	Q5VWQ8	DAB2IP	132 kDa	TRUE	unknown	0	0	9188800	55427000
889	TRUE	Empty	Protocadherin gamma-B2 OS=Homo sapiens OX=9606 GN=PCDHGB2 PE=2 SV=1	Q9Y5G2	PCDHGB2	101 kDa	TRUE	unknown	0	0	96169000	0
890	TRUE	Empty	Exosome complex component RRP45 OS=Homo sapiens OX=9606 GN=EXOSC9 PE=1 SV=1	D6RIY6 (+1)	EXOSC9	47 kDa		unknown	18873000	21444000	25054000	28441000
891	TRUE	Empty	40S ribosomal protein S30 OS=Homo sapiens OX=9606 GN=FAU PE=1 SV=1	P62861	FAU	7 kDa		unknown	26169000	51455000	71287000	52408000
892	TRUE	Empty	DnaJ homolog subfamily C member 2 OS=Homo sapiens OX=9606 GN=DNAJC2 PE=1 SV=4	Q99543	DNAJC2	72 kDa		unknown	13946000	2424300	15465000	3745600
893	TRUE	Empty	Telomere-associated protein RIF1 OS=Homo sapiens OX=9606 GN=RIF1 PE=1 SV=2	Q5UIP0	RIF1	274 kDa		unknown	8609700	0	6442000	4845500
894	TRUE	Empty	CCAAT/enhancer-binding protein beta OS=Homo sapiens OX=9606 GN=CEBPB PE=1 SV=2	P17676	CEBPB	36 kDa		unknown	5153100	5254700	5526100	16719000
895	TRUE	Empty	Tenascin-X OS=Homo sapiens OX=9606 GN=TNXB PE=1 SV=1	A0A140T8Y3	TNXB	456 kDa		unknown	28617000	13715000	20708000	13450000
896	TRUE	Empty	Y-box-binding protein 1 OS=Homo sapiens OX=9606 GN=YBX1 PE=1 SV=3	P67809	YBX1	36 kDa		unknown	1528700	12586000	3497900	4920400
897	TRUE	Empty	60S ribosomal protein L34 OS=Homo sapiens OX=9606 GN=RPL34 PE=1 SV=3	P49207	RPL34	13 kDa		unknown	38850000	7067400	62192000	4930800
898	TRUE	Empty	Phosphoglycerate kinase 1 OS=Homo sapiens OX=9606 GN=PGK1 PE=1 SV=3	P00558	PGK1	45 kDa		unknown	3802200	9098700	10632000	11161000
899	TRUE	Empty	Merlin OS=Homo sapiens OX=9606 GN=NF2 PE=1 SV=1	P35240	NF2	70 kDa		unknown	6973900	17367000	16624000	18256000
900	TRUE	Empty	Elongin-C (Fragment) OS=Homo sapiens OX=9606 GN=ELOC PE=1 SV=1	E5RHG8 (+1)	ELOC	10 kDa		unknown	3270000	3845600	6650300	14156000
901	TRUE	Empty	Protein disulfide-isomerase A5 OS=Homo sapiens OX=9606 GN=PDIA5 PE=1 SV=1	Q14554	PDIA5	60 kDa		unknown	9350200	18312000	20252000	12315000
902	TRUE	Empty	cAMP-dependent protein kinase type I-alpha regulatory subunit OS=Homo sapiens OX=9606 GN=PRKAR1A PE=1 SV=1	P10644	PRKAR1A	43 kDa		unknown	3973400	11200000	12122000	14496000
903	TRUE	Empty	Nucleolar and coiled-body phosphoprotein 1 (Fragment) OS=Homo sapiens OX=9606 GN=NOLC1 PE=1 SV=1	A0A0A0MRM9 (+1)	NOLC1	75 kDa		unknown	8404000	6309800	12414000	16658000
904	TRUE	Empty	Density-regulated protein OS=Homo sapiens OX=9606 GN=DENR PE=1 SV=2	O43583 (+1)	DENR	22 kDa		unknown	6553600	6046800	13723000	11028000
905	TRUE	Empty	Coiled-coil domain-containing protein 80 OS=Homo sapiens OX=9606 GN=CCDC80 PE=1 SV=1	Q76M96	CCDC80	108 kDa		unknown	15601000	2497100	3982500	9567800
906	TRUE	Empty	Sorting nexin-18 OS=Homo sapiens OX=9606 GN=SNX18 PE=1 SV=2	Q96RF0	SNX18	69 kDa		unknown	21813000	31440000	20262000	32153000
907	TRUE	Empty	ATP synthase subunit beta, mitochondrial OS=Homo sapiens OX=9606 GN=ATP5F1B PE=1 SV=3	P06576	ATP5F1B	57 kDa		unknown	9229800	15360000	9450400	13935000
908	TRUE	Empty	60S ribosomal protein L36 OS=Homo sapiens OX=9606 GN=RPL36 PE=1 SV=3	Q9Y3U8	RPL36	12 kDa		unknown	29301000	24554000	32163000	26205000
909	TRUE	Empty	ATP-dependent DNA helicase Q1 OS=Homo sapiens OX=9606 GN=RECQL PE=1 SV=3	P46063	RECQL	73 kDa		unknown	2110400	10108000	3280500	7807700
910	TRUE	Empty	Gap junction alpha-1 protein OS=Homo sapiens OX=9606 GN=GJA1 PE=1 SV=2	P17302	GJA1	43 kDa		unknown	0	9985700	7149700	0
911	TRUE	Empty	SWI/SNF-related matrix-associated actin-dependent regulator of chromatin subfamily E member 1 OS=Homo sapiens OX=9606 GN=SMARCE1 PE=1 SV=1	A0A2R8Y4T4	SMARCE1	39 kDa		unknown	7978400	12642000	18846000	14836000
912	TRUE	Empty	Signal recognition particle receptor subunit beta OS=Homo sapiens OX=9606 GN=SRPRB PE=1 SV=3	Q9Y5M8	SRPRB	30 kDa		unknown	5593800	26701000	20744000	3626800
913	TRUE	Empty	Splicing factor 3B subunit 6 OS=Homo sapiens OX=9606 GN=SF3B6 PE=1 SV=1	Q9Y3B4	SF3B6	15 kDa		unknown	0	10411000	26557000	3207000
914	TRUE	Empty	Elongation factor 1-beta OS=Homo sapiens OX=9606 GN=EEF1B2 PE=1 SV=3	P24534	EEF1B2	25 kDa		unknown	11567000	41340000	2498600	43515000
915	TRUE	Empty	Mothers against decapentaplegic homolog 3 OS=Homo sapiens OX=9606 GN=SMAD3 PE=1 SV=1	P84022	SMAD3	48 kDa		unknown	4730500	14498000	5997000	5752600
916	TRUE	Empty	Protein S100-A11 OS=Homo sapiens OX=9606 GN=S100A11 PE=1 SV=2	P31949	S100A11	12 kDa		unknown	14747000	30752000	17805000	21354000
917	TRUE	Empty	Ras GTPase-activating protein-binding protein 2 OS=Homo sapiens OX=9606 GN=G3BP2 PE=1 SV=2	Q9UN86	G3BP2	54 kDa	TRUE	unknown	3274100	17395000	11602000	16846000
918	TRUE	Empty	Exportin-1 OS=Homo sapiens OX=9606 GN=XPO1 PE=1 SV=1	O14980	XPO1	123 kDa		unknown	0	47499000	0	16169000
919	TRUE	Empty	Eukaryotic translation initiation factor 3 subunit B OS=Homo sapiens OX=9606 GN=EIF3B PE=1 SV=3	P55884	EIF3B	92 kDa		unknown	0	15293000	8204500	6968400
920	TRUE	Empty	A-kinase anchor protein 12 OS=Homo sapiens OX=9606 GN=AKAP12 PE=1 SV=4	Q02952	AKAP12	191 kDa		unknown	0	16674000	3495100	11234000
921	TRUE	Empty	Hsp90 co-chaperone Cdc37 OS=Homo sapiens OX=9606 GN=CDC37 PE=1 SV=1	Q16543	CDC37	44 kDa		unknown	0	9223700	3372500	14192000
922	TRUE	Empty	D-3-phosphoglycerate dehydrogenase OS=Homo sapiens OX=9606 GN=PHGDH PE=1 SV=1	A0A286YF22	PHGDH	56 kDa		unknown	0	17564000	5696300	15879000
923	TRUE	Empty	Trifunctional purine biosynthetic protein adenosine-3 OS=Homo sapiens OX=9606 GN=GART PE=1 SV=1	P22102	GART	108 kDa		unknown	0	8427100	3237500	31019000
924	TRUE	Empty	Cullin-4B OS=Homo sapiens OX=9606 GN=CUL4B PE=1 SV=4	Q13620 (+2)	CUL4B	104 kDa	TRUE	unknown	4735500	16414000	0	14320000
925	TRUE	Empty	Far upstream element-binding protein 2 OS=Homo sapiens OX=9606 GN=KHSRP PE=1 SV=4	Q92945 (+1)	KHSRP	73 kDa		unknown	0	15644000	0	8897500
926	TRUE	Empty	Ras-related protein Rab-14 OS=Homo sapiens OX=9606 GN=RAB14 PE=1 SV=4	P61106	RAB14	24 kDa	TRUE	unknown	0	27558000	15327000	32082000
927	TRUE	Empty	GTP-binding protein SAR1a OS=Homo sapiens OX=9606 GN=SAR1A PE=1 SV=1	Q9NR31	SAR1A	22 kDa		unknown	0	55906000	52993000	3606300
928	TRUE	Empty	Integrin alpha-3 OS=Homo sapiens OX=9606 GN=ITGA3 PE=1 SV=5	P26006	ITGA3	117 kDa		unknown	0	0	7148200	26311000
929	TRUE	Empty	Voltage-dependent calcium channel subunit alpha-2/delta-1 OS=Homo sapiens OX=9606 GN=CACNA2D1 PE=1 SV=3	P54289	CACNA2D1	125 kDa		unknown	0	0	26181000	16713000
930	TRUE	Empty	Cadherin-6 OS=Homo sapiens OX=9606 GN=CDH6 PE=1 SV=1	P55285	CDH6	88 kDa		unknown	0	0	33728000	17238000
931	TRUE	Empty	Palladin OS=Homo sapiens OX=9606 GN=PALLD PE=1 SV=3	Q8WX93	PALLD	151 kDa		unknown	0	21147000	0	15304000
932	TRUE	Empty	Tensin-2 OS=Homo sapiens OX=9606 GN=TNS2 PE=1 SV=2	Q63HR2	TNS2	153 kDa	TRUE	unknown	0	0	7256400	14613000
933	TRUE	Empty	Nucleoporin NUP35 OS=Homo sapiens OX=9606 GN=NUP35 PE=1 SV=1	Q8NFH5	NUP35	35 kDa		unknown	6788000	8661000	5980600	9101000
934	TRUE	Empty	Small nuclear ribonucleoprotein F OS=Homo sapiens OX=9606 GN=SNRPF PE=1 SV=1	P62306	SNRPF	10 kDa		unknown	4416400	4556000	4978200	4704700
935	TRUE	Empty	Protein Dr1 OS=Homo sapiens OX=9606 GN=DR1 PE=1 SV=1	Q01658	DR1	19 kDa		unknown	2570700	6093200	6003400	3952900
936	TRUE	Empty	Serine/threonine-protein phosphatase 1 regulatory subunit 10 OS=Homo sapiens OX=9606 GN=PPP1R10 PE=1 SV=1	Q96QC0	PPP1R10	99 kDa		unknown	2395700	9247100	14055000	8881100
937	TRUE	Empty	Pre-mRNA-processing factor 17 OS=Homo sapiens OX=9606 GN=CDC40 PE=1 SV=1	Q5SRN1	CDC40	61 kDa		unknown	1811500	0	0	4517900
938	TRUE	Empty	Small nuclear ribonucleoprotein G OS=Homo sapiens OX=9606 GN=SNRPG PE=1 SV=1	P62308	SNRPG	8 kDa		unknown	24566000	22103000	24871000	5085800
939	TRUE	Empty	Protein BUD31 homolog OS=Homo sapiens OX=9606 GN=BUD31 PE=1 SV=2	P41223	BUD31	17 kDa		unknown	8063900	7856200	3787300	3722100
940	TRUE	Empty	General transcription factor IIH subunit 2 OS=Homo sapiens OX=9606 GN=GTF2H2 PE=1 SV=1	Q13888 (+1)	GTF2H2	44 kDa		unknown	26318000	22392000	9340800	20992000
941	TRUE	Empty	rRNA adenine N(6)-methyltransferase OS=Homo sapiens OX=9606 GN=DIMT1 PE=1 SV=1	A0A0C4DGB1	DIMT1	31 kDa		unknown	3427200	3898300	6674100	3392400
942	TRUE	Empty	Replication factor C subunit 2 OS=Homo sapiens OX=9606 GN=RFC2 PE=1 SV=3	P35250	RFC2	39 kDa		unknown	2965200	3064300	3706700	2833000
943	TRUE	Empty	Sorting nexin-3 OS=Homo sapiens OX=9606 GN=SNX3 PE=1 SV=3	O60493	SNX3	19 kDa		unknown	3695000	33684000	4586600	20742000
944	TRUE	Empty	Refilin-B OS=Homo sapiens OX=9606 GN=RFLNB PE=1 SV=1	Q8N5W9	RFLNB	23 kDa		unknown	5780700	6793300	5694500	6411200
945	TRUE	Empty	Protein KRI1 homolog OS=Homo sapiens OX=9606 GN=KRI1 PE=1 SV=1	A0A494C108	KRI1	83 kDa		unknown	5286700	2485300	15938000	3251200
946	TRUE	Empty	DNA ligase 3 OS=Homo sapiens OX=9606 GN=LIG3 PE=1 SV=2	P49916	LIG3	113 kDa		unknown	5500600	5621200	7876000	8752300
947	TRUE	Empty	Nascent polypeptide-associated complex subunit alpha, muscle-specific form OS=Homo sapiens OX=9606 GN=NACA PE=1 SV=1	E9PAV3	NACA	205 kDa		unknown	2356900	21518000	12664000	3023400
948	TRUE	Empty	Synemin OS=Homo sapiens OX=9606 GN=SYNM PE=1 SV=2	O15061	SYNM	173 kDa		unknown	7315800	6373800	13934000	0
949	TRUE	Empty	Eukaryotic translation initiation factor 5 OS=Homo sapiens OX=9606 GN=EIF5 PE=1 SV=2	P55010	EIF5	49 kDa		unknown	3901600	3859400	3625700	8206000
950	TRUE	Empty	MICOS complex subunit OS=Homo sapiens OX=9606 GN=CHCHD3 PE=1 SV=2	C9JRZ6 (+2)	CHCHD3	27 kDa		unknown	7311500	17596000	28008000	13595000
951	TRUE	Empty	Liprin-alpha-1 OS=Homo sapiens OX=9606 GN=PPFIA1 PE=1 SV=1	Q13136	PPFIA1	136 kDa		unknown	0	2070000	2780700	3088600
952	TRUE	Empty	Calumenin OS=Homo sapiens OX=9606 GN=CALU PE=1 SV=2	O43852	CALU	37 kDa		unknown	4839100	11096000	11346000	5724200
953	TRUE	Empty	U2 snRNP auxiliary factor large subunit OS=Homo sapiens OX=9606 GN=U2AF2 PE=1 SV=1	K7ENG2 (+1)	U2AF2	34 kDa		unknown	14523000	19512000	20543000	22207000
954	TRUE	Empty	Probable E3 ubiquitin-protein ligase HERC4 OS=Homo sapiens OX=9606 GN=HERC4 PE=1 SV=1	Q5GLZ8	HERC4	119 kDa		unknown	5720900	18490000	6599900	11435000
955	TRUE	Empty	E3 ubiquitin-protein ligase TRIM56 OS=Homo sapiens OX=9606 GN=TRIM56 PE=1 SV=3	Q9BRZ2	TRIM56	81 kDa		unknown	3266800	5752000	3958200	7452300
956	TRUE	Empty	Nucleoside diphosphate kinase B OS=Homo sapiens OX=9606 GN=NME2 PE=1 SV=1	P22392 (+1)	NME2	17 kDa		unknown	15101000	35740000	13868000	14860000
957	TRUE	Empty	Receptor protein-tyrosine kinase OS=Homo sapiens OX=9606 PE=3 SV=1	A0A0B4J203		95 kDa	TRUE	unknown	2640000	65508000	0	31900000
958	TRUE	Empty	Protein LSM12 homolog OS=Homo sapiens OX=9606 GN=LSM12 PE=1 SV=2	Q3MHD2 (+1)	LSM12	22 kDa		unknown	6332400	10388000	7838400	8059400
959	TRUE	Empty	Histone H1.0 OS=Homo sapiens OX=9606 GN=H1-0 PE=1 SV=3	P07305	H1-0	21 kDa		unknown	18917000	9784800	11022000	7578700
960	TRUE	Empty	Dynactin subunit 1 OS=Homo sapiens OX=9606 GN=DCTN1 PE=1 SV=3	Q14203 (+1)	DCTN1	142 kDa		unknown	3572500	8559900	4900800	7144800
961	TRUE	Empty	RRP15-like protein OS=Homo sapiens OX=9606 GN=RRP15 PE=1 SV=2	Q9Y3B9	RRP15	31 kDa		unknown	9687800	6139700	12492000	11404000
962	TRUE	Empty	Calcium uptake protein 1, mitochondrial OS=Homo sapiens OX=9606 GN=MICU1 PE=1 SV=1	A0A0U1RRK1 (+3)	MICU1	55 kDa		unknown	13200000	20259000	26951000	12350000
963	TRUE	Empty	Mitogen-activated protein kinase kinase kinase kinase 4 OS=Homo sapiens OX=9606 GN=MAP4K4 PE=1 SV=2	O95819	MAP4K4	142 kDa		unknown	11958000	20686000	14294000	17750000
964	TRUE	Empty	Nuclear fragile X mental retardation-interacting protein 2 OS=Homo sapiens OX=9606 GN=NUFIP2 PE=1 SV=1	Q7Z417	NUFIP2	76 kDa		unknown	5855300	9624100	4941500	13110000
965	TRUE	Empty	Surfeit locus protein 6 OS=Homo sapiens OX=9606 GN=SURF6 PE=1 SV=3	O75683	SURF6	41 kDa		unknown	10545000	0	11584000	13386000
966	TRUE	Empty	Vesicle-trafficking protein SEC22b OS=Homo sapiens OX=9606 GN=SEC22B PE=1 SV=4	O75396	SEC22B	25 kDa		unknown	0	17009000	9921000	12567000
967	TRUE	Empty	Transcription initiation factor TFIID subunit 1 OS=Homo sapiens OX=9606 GN=TAF1 PE=1 SV=2	P21675	TAF1	213 kDa		unknown	2350400	0	3435600	5518600
968	TRUE	Empty	Ras-related protein Rab-18 OS=Homo sapiens OX=9606 GN=RAB18 PE=1 SV=1	Q9NP72 (+2)	RAB18	23 kDa		unknown	0	7753300	7996200	7274500
969	TRUE	Empty	Methyl-CpG-binding domain protein 2 OS=Homo sapiens OX=9606 GN=MBD2 PE=1 SV=1	Q9UBB5	MBD2	43 kDa		unknown	0	3544400	22701000	0
970	TRUE	Empty	Signal recognition particle 9 kDa protein OS=Homo sapiens OX=9606 GN=SRP9 PE=1 SV=2	P49458	SRP9	10 kDa		unknown	7219100	26255000	126960000	0
971	TRUE	Empty	U5 small nuclear ribonucleoprotein 40 kDa protein OS=Homo sapiens OX=9606 GN=SNRNP40 PE=1 SV=1	Q96DI7	SNRNP40	39 kDa		unknown	17988000	0	19896000	18924000
972	TRUE	Empty	WD repeat-containing protein 75 OS=Homo sapiens OX=9606 GN=WDR75 PE=1 SV=1	Q8IWA0	WDR75	95 kDa		unknown	0	18456000	10359000	6010700
973	TRUE	Empty	Phosphate carrier protein, mitochondrial OS=Homo sapiens OX=9606 GN=SLC25A3 PE=1 SV=2	Q00325 (+1)	SLC25A3	40 kDa		unknown	0	11612000	5618500	24541000
974	TRUE	Empty	Mitogen-activated protein kinase 1 OS=Homo sapiens OX=9606 GN=MAPK1 PE=1 SV=3	P28482	MAPK1	41 kDa	TRUE	unknown	0	12496000	8826100	51325000
975	TRUE	Empty	UDP-N-acetylhexosamine pyrophosphorylase OS=Homo sapiens OX=9606 GN=UAP1 PE=1 SV=3	Q16222	UAP1	59 kDa		unknown	3582500	17122000	0	9448600
976	TRUE	Empty	Importin-7 OS=Homo sapiens OX=9606 GN=IPO7 PE=1 SV=1	O95373	IPO7	120 kDa		unknown	0	14361000	4190300	2990300
977	TRUE	Empty	Eukaryotic translation initiation factor 3 subunit L OS=Homo sapiens OX=9606 GN=EIF3L PE=1 SV=1	Q9Y262 (+2)	EIF3L	67 kDa		unknown	0	10218000	0	9224900
978	TRUE	Empty	Transforming growth factor beta-1-induced transcript 1 protein OS=Homo sapiens OX=9606 GN=TGFB1I1 PE=1 SV=2	O43294	TGFB1I1	50 kDa		unknown	0	14049000	4437900	6360000
979	TRUE	Empty	RNA transcription, translation and transport factor protein OS=Homo sapiens OX=9606 GN=RTRAF PE=1 SV=1	Q9Y224	RTRAF	28 kDa		unknown	0	6032800	2873500	8495000
980	TRUE	Empty	E3 ubiquitin/ISG15 ligase TRIM25 OS=Homo sapiens OX=9606 GN=TRIM25 PE=1 SV=2	Q14258	TRIM25	71 kDa		unknown	0	22678000	9040600	13268000
981	TRUE	Empty	Alpha-centractin OS=Homo sapiens OX=9606 GN=ACTR1A PE=1 SV=1	R4GMT0	ACTR1A	37 kDa		unknown	0	9173100	19604000	37612000
982	TRUE	Empty	Ras-related protein Rab-3B OS=Homo sapiens OX=9606 GN=RAB3B PE=1 SV=2	P20337	RAB3B	25 kDa	TRUE	unknown	5330500	0	8421500	37021000
983	TRUE	Empty	Importin subunit alpha-4 OS=Homo sapiens OX=9606 GN=KPNA3 PE=1 SV=2	O00505	KPNA3	58 kDa	TRUE	unknown	0	24754000	6593900	0
984	TRUE	Empty	Dynamin-2 OS=Homo sapiens OX=9606 GN=DNM2 PE=1 SV=2	P50570	DNM2	98 kDa	TRUE	unknown	0	34257000	0	7901100
985	TRUE	Empty	Far upstream element-binding protein 3 OS=Homo sapiens OX=9606 GN=FUBP3 PE=1 SV=2	Q96I24	FUBP3	62 kDa		unknown	0	7942000	0	2901900
986	TRUE	Empty	Coatomer subunit epsilon OS=Homo sapiens OX=9606 GN=COPE PE=1 SV=1	M0QXB4	COPE	37 kDa		unknown	0	5548400	0	10626000
987	TRUE	Empty	Disks large homolog 5 OS=Homo sapiens OX=9606 GN=DLG5 PE=1 SV=4	Q8TDM6	DLG5	214 kDa		unknown	0	0	6504800	34990000
988	TRUE	Empty	Inactive tyrosine-protein kinase 7 OS=Homo sapiens OX=9606 GN=PTK7 PE=1 SV=2	Q13308	PTK7	118 kDa		unknown	0	0	18889000	67946000
989	TRUE	Empty	Elongin-A OS=Homo sapiens OX=9606 GN=ELOA PE=1 SV=1	A0A024RAC6	ELOA	87 kDa		unknown	0	14607000	85675000	0
990	TRUE	Empty	Non-histone chromosomal protein HMG-17 OS=Homo sapiens OX=9606 GN=HMGN2 PE=1 SV=3	P05204	HMGN2	9 kDa		unknown	0	0	14063000	11339000
991	TRUE	Empty	Serine/threonine-protein kinase OSR1 OS=Homo sapiens OX=9606 GN=OXSR1 PE=1 SV=1	O95747	OXSR1	58 kDa		unknown	0	28464000	0	2446200
992	TRUE	Empty	Early endosome antigen 1 OS=Homo sapiens OX=9606 GN=EEA1 PE=1 SV=2	Q15075	EEA1	162 kDa		unknown	0	33667000	0	0
993	TRUE	Empty	Desmoglein-1 OS=Homo sapiens OX=9606 GN=DSG1 PE=1 SV=2	Q02413	DSG1	114 kDa		unknown	0	0	40693000	0
994	TRUE	Empty	Importin subunit alpha-3 OS=Homo sapiens OX=9606 GN=KPNA4 PE=1 SV=1	O00629	KPNA4	58 kDa	TRUE	unknown	0	14909000	0	0
995	TRUE	Empty	Death-associated protein kinase 3 OS=Homo sapiens OX=9606 GN=DAPK3 PE=1 SV=1	O43293	DAPK3	53 kDa		unknown	4644400	8902400	15953000	11732000
996	TRUE	Empty	E3 ubiquitin-protein ligase RBBP6 OS=Homo sapiens OX=9606 GN=RBBP6 PE=1 SV=1	Q7Z6E9	RBBP6	202 kDa		unknown	5759500	9303700	15022000	6222600
997	TRUE	Empty	Heterogeneous nuclear ribonucleoprotein A1 OS=Homo sapiens OX=9606 GN=HNRNPA1 PE=1 SV=5	P09651	HNRNPA1	39 kDa		unknown	0	8717700	0	0
998	TRUE	Empty	Progranulin OS=Homo sapiens OX=9606 GN=GRN PE=1 SV=2	P28799 (+1)	GRN	64 kDa		unknown	7032800	6933800	13262000	17557000
999	TRUE	Empty	DNA-directed RNA polymerases I and III subunit RPAC1 (Fragment) OS=Homo sapiens OX=9606 GN=POLR1C PE=1 SV=1	H0Y723	POLR1C	16 kDa		unknown	3541600	6527300	7636900	0
1000	TRUE	Empty	Structural maintenance of chromosomes protein OS=Homo sapiens OX=9606 GN=SMC4 PE=1 SV=1	E9PD53 (+1)	SMC4	144 kDa		unknown	0	2010600	6451300	3811800
1001	TRUE	Empty	Nuclear pore complex protein Nup50 OS=Homo sapiens OX=9606 GN=NUP50 PE=1 SV=2	Q9UKX7	NUP50	50 kDa		unknown	8596400	7599200	11446000	11710000
1002	TRUE	Empty	Spermatogenesis-associated serine-rich protein 2 OS=Homo sapiens OX=9606 GN=SPATS2 PE=1 SV=1	Q86XZ4	SPATS2	60 kDa		unknown	31738000	32491000	30281000	21775000
1003	TRUE	Empty	Selenocysteine-specific elongation factor OS=Homo sapiens OX=9606 GN=EEFSEC PE=1 SV=4	P57772	EEFSEC	65 kDa		unknown	6233200	10340000	6639200	11923000
1004	TRUE	Empty	Inter-alpha-trypsin inhibitor heavy chain H3 OS=Homo sapiens OX=9606 GN=ITIH3 PE=1 SV=2	Q06033	ITIH3	100 kDa		unknown	13918000	17040000	16216000	16506000
1005	TRUE	Empty	Zinc finger CCCH domain-containing protein 14 (Fragment) OS=Homo sapiens OX=9606 GN=ZC3H14 PE=1 SV=1	H0YJA2	ZC3H14	73 kDa		unknown	10067000	48798000	7111600	5506400
1006	TRUE	Empty	Sentrin-specific protease 3 OS=Homo sapiens OX=9606 GN=SENP3 PE=1 SV=2	Q9H4L4	SENP3	65 kDa		unknown	4280800	4173700	0	0
1007	TRUE	Empty	N-alpha-acetyltransferase 15, NatA auxiliary subunit OS=Homo sapiens OX=9606 GN=NAA15 PE=1 SV=1	Q9BXJ9	NAA15	101 kDa		unknown	58079000	3482500	3857000	4510800
1008	TRUE	Empty	Nck-associated protein 1 OS=Homo sapiens OX=9606 GN=NCKAP1 PE=1 SV=1	Q9Y2A7	NCKAP1	129 kDa		unknown	0	2769200	6405400	2020500
1009	TRUE	Empty	Cytoplasmic aconitate hydratase OS=Homo sapiens OX=9606 GN=ACO1 PE=1 SV=3	P21399	ACO1	98 kDa		unknown	5676400	7585300	5449800	6020800
1010	TRUE	Empty	Myomegalin OS=Homo sapiens OX=9606 GN=PDE4DIP PE=1 SV=2	E9PQG4	PDE4DIP	85 kDa		unknown	5060500	4999700	6973100	6555800
1011	TRUE	Empty	S1 RNA-binding domain-containing protein 1 OS=Homo sapiens OX=9606 GN=SRBD1 PE=1 SV=2	Q8N5C6	SRBD1	112 kDa		unknown	2134600	0	2232400	2324900
1012	TRUE	Empty	Coiled-coil domain-containing protein 71L OS=Homo sapiens OX=9606 GN=CCDC71L PE=1 SV=2	Q8N9Z2	CCDC71L	26 kDa		unknown	4383600	4362200	4464300	35420000
1013	TRUE	Empty	Ribosome biogenesis protein NSA2 homolog OS=Homo sapiens OX=9606 GN=NSA2 PE=1 SV=1	O95478	NSA2	30 kDa		unknown	10695000	34862000	12196000	12386000
1014	TRUE	Empty	Ribosome biogenesis protein WDR12 OS=Homo sapiens OX=9606 GN=WDR12 PE=1 SV=2	Q9GZL7	WDR12	48 kDa		unknown	0	0	0	8539500
1015	TRUE	Empty	Probable 28S rRNA (cytosine(4447)-C(5))-methyltransferase OS=Homo sapiens OX=9606 GN=NOP2 PE=1 SV=2	P46087	NOP2	89 kDa		unknown	25142000	5505800	18748000	0
1016	TRUE	Empty	DDB1- and CUL4-associated factor 13 OS=Homo sapiens OX=9606 GN=DCAF13 PE=1 SV=2	Q9NV06	DCAF13	51 kDa		unknown	3367600	7274800	10014000	5453200
1017	TRUE	Empty	Transformation/transcription domain-associated protein OS=Homo sapiens OX=9606 GN=TRRAP PE=1 SV=3	F2Z2U4	TRRAP	436 kDa		unknown	4967200	4964000	31822000	6772300
1018	TRUE	Empty	Histidine triad nucleotide-binding protein 1 OS=Homo sapiens OX=9606 GN=HINT1 PE=1 SV=1	D6RE99	HINT1	9 kDa		unknown	21214000	35028000	21077000	0
1019	TRUE	Empty	Thymocyte nuclear protein 1 OS=Homo sapiens OX=9606 GN=THYN1 PE=1 SV=1	Q9P016	THYN1	26 kDa		unknown	12108000	18064000	6582000	0
1020	TRUE	Empty	Nucleolar pre-ribosomal-associated protein 1 OS=Homo sapiens OX=9606 GN=URB1 PE=1 SV=4	O60287	URB1	254 kDa		unknown	191170000	7175100	0	95629000
1021	TRUE	Empty	Heterogeneous nuclear ribonucleoprotein U-like protein 1 OS=Homo sapiens OX=9606 GN=HNRNPUL1 PE=1 SV=2	Q9BUJ2 (+2)	HNRNPUL1	96 kDa	TRUE	unknown	0	6838600	0	0
1022	TRUE	Empty	RNA helicase aquarius OS=Homo sapiens OX=9606 GN=AQR PE=1 SV=4	O60306	AQR	171 kDa		unknown	8762300	0	0	1374000
1023	TRUE	Empty	Fibronectin type III domain-containing protein 3B OS=Homo sapiens OX=9606 GN=FNDC3B PE=1 SV=2	Q53EP0	FNDC3B	133 kDa		unknown	0	7911000	5329500	6950700
1024	TRUE	Empty	Nucleolar protein 10 OS=Homo sapiens OX=9606 GN=NOL10 PE=1 SV=1	Q9BSC4	NOL10	80 kDa		unknown	0	6174200	7558300	4458200
1025	TRUE	Empty	Ras-related protein Rab-11A (Fragment) OS=Homo sapiens OX=9606 GN=RAB11A PE=4 SV=1	H3BMH2 (+3)	RAB11A	18 kDa		unknown	0	9773000	7729400	2972200
1026	TRUE	Empty	Vacuolar protein sorting-associated protein 35 OS=Homo sapiens OX=9606 GN=VPS35 PE=1 SV=2	Q96QK1	VPS35	92 kDa		unknown	0	6515300	5576100	3329200
1027	TRUE	Empty	Ubiquitin carboxyl-terminal hydrolase 5 OS=Homo sapiens OX=9606 GN=USP5 PE=1 SV=2	P45974	USP5	96 kDa		unknown	6638600	5607100	0	5885700
1028	TRUE	Empty	Tumor necrosis factor receptor superfamily member 11B OS=Homo sapiens OX=9606 GN=TNFRSF11B PE=1 SV=3	O00300	TNFRSF11B	46 kDa		unknown	5684800	0	10927000	22207000
1029	TRUE	Empty	Dickkopf-related protein 1 OS=Homo sapiens OX=9606 GN=DKK1 PE=1 SV=1	O94907	DKK1	29 kDa		unknown	4219400	0	21957000	21524000
1030	TRUE	Empty	SMARCD2 protein OS=Homo sapiens OX=9606 GN=SMARCD2 PE=1 SV=1	B9EGA3 (+2)	SMARCD2	56 kDa	TRUE	unknown	0	14478000	14978000	6653500
1031	TRUE	Empty	Transportin-1 OS=Homo sapiens OX=9606 GN=TNPO1 PE=1 SV=2	Q92973	TNPO1	102 kDa		unknown	0	2744400	9526400	8105400
1032	TRUE	Empty	Insulin-like growth factor-binding protein 7 OS=Homo sapiens OX=9606 GN=IGFBP7 PE=1 SV=1	Q16270	IGFBP7	29 kDa		unknown	0	4171800	3499700	3666200
1033	TRUE	Empty	Small ubiquitin-related modifier 1 OS=Homo sapiens OX=9606 GN=SUMO1 PE=1 SV=1	P63165	SUMO1	12 kDa		unknown	75348000	4428700	0	44073000
1034	TRUE	Empty	Transmembrane protein 214 OS=Homo sapiens OX=9606 GN=TMEM214 PE=1 SV=2	H7C0H8 (+1)	TMEM214	43 kDa		unknown	0	3804700	13366000	177070000
1035	TRUE	Empty	DNA-directed RNA polymerase I subunit RPA49 OS=Homo sapiens OX=9606 GN=POLR1E PE=1 SV=3	Q9GZS1	POLR1E	47 kDa		unknown	4488900	0	4872800	5831300
1036	TRUE	Empty	Transcription elongation regulator 1 OS=Homo sapiens OX=9606 GN=TCERG1 PE=1 SV=2	O14776	TCERG1	124 kDa		unknown	15687000	0	31398000	0
1037	TRUE	Empty	Cold shock domain-containing protein E1 OS=Homo sapiens OX=9606 GN=CSDE1 PE=1 SV=2	O75534	CSDE1	89 kDa		unknown	0	23679000	14147000	7890400
1038	TRUE	Empty	Remodeling and spacing factor 1 OS=Homo sapiens OX=9606 GN=RSF1 PE=1 SV=2	Q96T23	RSF1	164 kDa		unknown	0	5504500	1610700	14202000
1039	TRUE	Empty	Zinc finger CCCH domain-containing protein 4 OS=Homo sapiens OX=9606 GN=ZC3H4 PE=1 SV=3	Q9UPT8	ZC3H4	140 kDa		unknown	0	3136800	2399400	5945000
1040	TRUE	Empty	Protein arginine N-methyltransferase 1 OS=Homo sapiens OX=9606 GN=PRMT1 PE=1 SV=3	Q99873	PRMT1	42 kDa		unknown	0	18920000	3830100	4533400
1041	TRUE	Empty	Mediator of RNA polymerase II transcription subunit 1 OS=Homo sapiens OX=9606 GN=MED1 PE=1 SV=4	Q15648	MED1	168 kDa		unknown	0	3674300	11747000	1101400
1042	TRUE	Empty	Protein transport protein SEC23 OS=Homo sapiens OX=9606 GN=SEC23A PE=1 SV=1	F5H365	SEC23A	83 kDa		unknown	0	36456000	10909000	17426000
1043	TRUE	Empty	La-related protein 1 OS=Homo sapiens OX=9606 GN=LARP1 PE=1 SV=2	Q6PKG0	LARP1	124 kDa		unknown	0	525040	1436000	18396000
1044	TRUE	Empty	Regulator of nonsense transcripts 3B OS=Homo sapiens OX=9606 GN=UPF3B PE=1 SV=1	Q9BZI7	UPF3B	58 kDa		unknown	0	4170600	5616300	57869000
1045	TRUE	Empty	Lysyl oxidase homolog 2 OS=Homo sapiens OX=9606 GN=LOXL2 PE=1 SV=1	Q9Y4K0	LOXL2	87 kDa		unknown	0	3318200	0	10513000
1046	TRUE	Empty	Cadherin-13 OS=Homo sapiens OX=9606 GN=CDH13 PE=1 SV=1	P55290	CDH13	78 kDa		unknown	0	0	15726000	11882000
1047	TRUE	Empty	SH2 domain-containing protein 4A OS=Homo sapiens OX=9606 GN=SH2D4A PE=1 SV=1	Q9H788	SH2D4A	53 kDa		unknown	0	15756000	0	5889700
1048	TRUE	Empty	E1A-binding protein p400 OS=Homo sapiens OX=9606 GN=EP400 PE=1 SV=4	Q96L91	EP400	343 kDa		unknown	0	0	8099000	3297200
1049	TRUE	Empty	Sodium/potassium-transporting ATPase subunit alpha-3 OS=Homo sapiens OX=9606 GN=ATP1A3 PE=1 SV=3	P13637	ATP1A3	112 kDa		unknown	0	0	7519300	11414000
1050	TRUE	Empty	SLIT-ROBO Rho GTPase-activating protein 1 OS=Homo sapiens OX=9606 GN=SRGAP1 PE=1 SV=1	Q7Z6B7	SRGAP1	124 kDa		unknown	0	8510200	12610000	0
1051	TRUE	Empty	26S proteasome regulatory subunit 8 OS=Homo sapiens OX=9606 GN=PSMC5 PE=1 SV=1	P62195	PSMC5	46 kDa		unknown	0	23301000	5740200	0
1052	TRUE	Empty	Proteasome activator complex subunit 1 OS=Homo sapiens OX=9606 GN=PSME1 PE=1 SV=1	Q06323	PSME1	29 kDa		unknown	0	1692300	0	18609000
1053	TRUE	Empty	Microtubule-associated protein 2 (Fragment) OS=Homo sapiens OX=9606 GN=MAP2 PE=1 SV=1	H7BZB9	MAP2	22 kDa	TRUE	unknown	14399000	24553000	0	0
1054	TRUE	Empty	Sorting nexin-1 OS=Homo sapiens OX=9606 GN=SNX1 PE=1 SV=3	Q13596	SNX1	59 kDa	TRUE	unknown	0	10015000	0	3818600
1055	TRUE	Empty	PDZ and LIM domain protein 1 OS=Homo sapiens OX=9606 GN=PDLIM1 PE=1 SV=4	O00151	PDLIM1	36 kDa		unknown	0	265820000	0	0
1056	TRUE	Empty	Dermcidin OS=Homo sapiens OX=9606 GN=DCD PE=1 SV=2	P81605	DCD	11 kDa		unknown	0	0	172170000	0
1057	TRUE	Empty	Probable ATP-dependent RNA helicase DDX52 OS=Homo sapiens OX=9606 GN=DDX52 PE=1 SV=3	Q9Y2R4	DDX52	68 kDa		unknown	5835400	5680700	14721000	4131000
1058	TRUE	Empty	Replication factor C subunit 1 OS=Homo sapiens OX=9606 GN=RFC1 PE=1 SV=4	P35251	RFC1	128 kDa		unknown	3181300	2676900	3534900	0
1059	TRUE	Empty	Unconventional myosin-Ie OS=Homo sapiens OX=9606 GN=MYO1E PE=1 SV=2	Q12965	MYO1E	127 kDa		unknown	3298800	4096700	5405800	4292700
1060	TRUE	Empty	Glycylpeptide N-tetradecanoyltransferase 2 OS=Homo sapiens OX=9606 GN=NMT2 PE=1 SV=1	O60551	NMT2	57 kDa		unknown	4148400	2793000	12592000	8048300
1061	TRUE	Empty	Zinc finger CCCH domain-containing protein 11A OS=Homo sapiens OX=9606 GN=ZC3H11A PE=1 SV=1	E9PQ61 (+2)	ZC3H11A	73 kDa		unknown	9222700	6016800	6654800	5916300
1062	TRUE	Empty	Pre-mRNA-processing factor 6 OS=Homo sapiens OX=9606 GN=PRPF6 PE=1 SV=1	O94906	PRPF6	107 kDa		unknown	5764800	1674200	7321100	4324600
1063	TRUE	Empty	Translocation protein SEC63 homolog OS=Homo sapiens OX=9606 GN=SEC63 PE=1 SV=2	Q9UGP8	SEC63	88 kDa		unknown	7179000	6993600	9415400	8616400
1064	TRUE	Empty	Transcription and mRNA export factor ENY2 OS=Homo sapiens OX=9606 GN=ENY2 PE=1 SV=1	Q9NPA8	ENY2	12 kDa		unknown	5113600	5472100	9254100	13740000
1065	TRUE	Empty	eIF-2B GDP-GTP exchange factor subunit epsilon OS=Homo sapiens OX=9606 GN=EIF2B5 PE=1 SV=1	A0A3B3IUB1 (+1)	EIF2B5	81 kDa		unknown	3769800	4401900	17313000	6135400
1066	TRUE	Empty	UDP-N-acetylglucosamine--peptide N-acetylglucosaminyltransferase 110 kDa subunit OS=Homo sapiens OX=9606 GN=OGT PE=1 SV=3	O15294	OGT	117 kDa		unknown	2054500	1868900	4825800	5035800
1067	TRUE	Empty	Cytoplasmic dynein 1 intermediate chain 2 (Fragment) OS=Homo sapiens OX=9606 GN=DYNC1I2 PE=1 SV=1	E7ERH4	DYNC1I2	17 kDa		unknown	5983100	10413000	6762300	13470000
1068	TRUE	Empty	Switch-associated protein 70 OS=Homo sapiens OX=9606 GN=SWAP70 PE=1 SV=1	E7EMB1 (+1)	SWAP70	62 kDa		unknown	6373200	0	6246600	0
1069	TRUE	Empty	Chromosome alignment-maintaining phosphoprotein 1 OS=Homo sapiens OX=9606 GN=CHAMP1 PE=1 SV=2	Q96JM3	CHAMP1	89 kDa		unknown	4147400	8209100	5705700	3824500
1070	TRUE	Empty	Actin-related protein 2/3 complex subunit 5-like protein OS=Homo sapiens OX=9606 GN=ARPC5L PE=1 SV=1	Q9BPX5	ARPC5L	17 kDa		unknown	7802000	18319000	10281000	8631800
1071	TRUE	Empty	Protein AATF OS=Homo sapiens OX=9606 GN=AATF PE=1 SV=1	Q9NY61	AATF	63 kDa		unknown	7528200	6147100	7689200	6998200
1072	TRUE	Empty	Nuclear pore glycoprotein p62 OS=Homo sapiens OX=9606 GN=NUP62 PE=1 SV=3	P37198	NUP62	53 kDa		unknown	6103100	4265700	5126200	4108400
1073	TRUE	Empty	Calcyclin-binding protein OS=Homo sapiens OX=9606 GN=CACYBP PE=1 SV=2	Q9HB71	CACYBP	26 kDa		unknown	4907400	14329000	7686500	11254000
1074	TRUE	Empty	Fanconi anemia group M protein OS=Homo sapiens OX=9606 GN=FANCM PE=1 SV=2	Q8IYD8	FANCM	232 kDa		unknown	0	0	0	0
1075	TRUE	Empty	Nucleolar protein 11 OS=Homo sapiens OX=9606 GN=NOL11 PE=1 SV=1	Q9H8H0	NOL11	81 kDa		unknown	0	1614600	10492000	8898300
1076	TRUE	Empty	Phosphatidylinositol 5-phosphate 4-kinase type-2 alpha OS=Homo sapiens OX=9606 GN=PIP4K2A PE=1 SV=2	P48426	PIP4K2A	46 kDa		unknown	0	7343900	3999800	4377800
1077	TRUE	Empty	DNA-directed RNA polymerase II subunit E OS=Homo sapiens OX=9606 GN=POLR2E PE=1 SV=1	A0A0A0MQR7 (+1)	POLR2E	24 kDa		unknown	0	18082000	0	14474000
1078	TRUE	Empty	FERM domain-containing protein 6 OS=Homo sapiens OX=9606 GN=FRMD6 PE=1 SV=1	Q96NE9	FRMD6	72 kDa		unknown	5433000	0	5315300	7535100
1079	TRUE	Empty	26S proteasome regulatory subunit 4 OS=Homo sapiens OX=9606 GN=PSMC1 PE=1 SV=1	P62191	PSMC1	49 kDa		unknown	0	16579000	3537700	4009200
1080	TRUE	Empty	Ribosome biogenesis protein NOP53 OS=Homo sapiens OX=9606 GN=NOP53 PE=1 SV=2	Q9NZM5	NOP53	54 kDa		unknown	12768000	7141400	0	0
1081	TRUE	Empty	DDRGK domain-containing protein 1 OS=Homo sapiens OX=9606 GN=DDRGK1 PE=1 SV=2	Q96HY6 (+1)	DDRGK1	36 kDa		unknown	0	0	4953700	3216800
1082	TRUE	Empty	Activity-dependent neuroprotector homeobox protein OS=Homo sapiens OX=9606 GN=ADNP PE=1 SV=1	A0A2R8Y6X0	ADNP	97 kDa		unknown	0	4073100	20036000	4450300
1083	TRUE	Empty	Fascin OS=Homo sapiens OX=9606 GN=FSCN1 PE=1 SV=3	Q16658	FSCN1	55 kDa		unknown	6792800	3797200	9121600	0
1084	TRUE	Empty	Cell growth-regulating nucleolar protein OS=Homo sapiens OX=9606 GN=LYAR PE=1 SV=2	Q9NX58	LYAR	44 kDa		unknown	0	3740800	3838700	5618200
1085	TRUE	Empty	RNA-binding protein with multiple splicing OS=Homo sapiens OX=9606 GN=RBPMS PE=1 SV=1	Q93062 (+1)	RBPMS	22 kDa		unknown	0	3923600	6296800	6670100
1086	TRUE	Empty	RNA-binding protein FUS OS=Homo sapiens OX=9606 GN=FUS PE=1 SV=1	P35637 (+1)	FUS	53 kDa		unknown	0	8189800	1291200	1762200
1087	TRUE	Empty	Dolichol-phosphate mannosyltransferase subunit 1 (Fragment) OS=Homo sapiens OX=9606 GN=DPM1 PE=1 SV=1	H0Y368 (+2)	DPM1	33 kDa		unknown	0	11886000	9086300	17829000
1088	TRUE	Empty	Copine-3 OS=Homo sapiens OX=9606 GN=CPNE3 PE=1 SV=1	O75131	CPNE3	60 kDa		unknown	0	9303300	2972400	2502200
1089	TRUE	Empty	Paxillin OS=Homo sapiens OX=9606 GN=PXN PE=1 SV=3	P49023 (+4)	PXN	65 kDa		unknown	0	9969600	1778600	7912400
1090	TRUE	Empty	ATPase family AAA domain-containing protein 2 OS=Homo sapiens OX=9606 GN=ATAD2 PE=1 SV=1	Q6PL18	ATAD2	159 kDa		unknown	0	2951800	2059100	1850400
1091	TRUE	Empty	26S proteasome regulatory subunit 7 OS=Homo sapiens OX=9606 GN=PSMC2 PE=1 SV=3	P35998	PSMC2	49 kDa		unknown	0	5120000	5931300	4838700
1092	TRUE	Empty	26S proteasome regulatory subunit 10B OS=Homo sapiens OX=9606 GN=PSMC6 PE=1 SV=1	A0A087X2I1 (+1)	PSMC6	46 kDa		unknown	0	3509100	2965200	4908300
1093	TRUE	Empty	Ribosome maturation protein SBDS OS=Homo sapiens OX=9606 GN=SBDS PE=1 SV=4	Q9Y3A5 (+1)	SBDS	29 kDa		unknown	0	5134300	2894600	6057300
1094	TRUE	Empty	Midasin OS=Homo sapiens OX=9606 GN=MDN1 PE=1 SV=2	Q9NU22	MDN1	633 kDa		unknown	0	29984000	24854000	244400000
1095	TRUE	Empty	Serine/threonine-protein kinase VRK2 OS=Homo sapiens OX=9606 GN=VRK2 PE=1 SV=3	Q86Y07	VRK2	58 kDa		unknown	0	3151900	21059000	4583300
1096	TRUE	Empty	Vasodilator-stimulated phosphoprotein OS=Homo sapiens OX=9606 GN=VASP PE=1 SV=3	P50552	VASP	40 kDa		unknown	0	10082000	6911900	14696000
1097	TRUE	Empty	LIM and senescent cell antigen-like-containing domain protein 1 OS=Homo sapiens OX=9606 GN=LIMS1 PE=1 SV=4	P48059	LIMS1	37 kDa		unknown	4446200	23290000	0	7312600
1098	TRUE	Empty	THO complex subunit 3 OS=Homo sapiens OX=9606 GN=THOC3 PE=1 SV=1	Q96J01	THOC3	39 kDa		unknown	6044400	6846100	7269400	0
1099	TRUE	Empty	60S acidic ribosomal protein P2 OS=Homo sapiens OX=9606 GN=RPLP2 PE=1 SV=1	P05387	RPLP2	12 kDa		unknown	0	2092700	3623600	16724000
1100	TRUE	Empty	ADP-ribosylation factor-like protein 6-interacting protein 4 OS=Homo sapiens OX=9606 GN=ARL6IP4 PE=1 SV=2	Q66PJ3 (+5)	ARL6IP4	45 kDa		unknown	0	4856600	7602100	0
1101	TRUE	Empty	Eukaryotic translation initiation factor 3 subunit M OS=Homo sapiens OX=9606 GN=EIF3M PE=1 SV=1	Q7L2H7 (+1)	EIF3M	43 kDa		unknown	0	17361000	0	2772700
1102	TRUE	Empty	Nucleoporin p54 OS=Homo sapiens OX=9606 GN=NUP54 PE=1 SV=2	Q7Z3B4	NUP54	55 kDa		unknown	0	2738000	12036000	13549000
1103	TRUE	Empty	PTB domain-containing engulfment adapter protein 1 OS=Homo sapiens OX=9606 GN=GULP1 PE=1 SV=1	Q9UBP9	GULP1	34 kDa		unknown	0	8733700	0	4938400
1104	TRUE	Empty	Exosome complex component MTR3 OS=Homo sapiens OX=9606 GN=EXOSC6 PE=1 SV=1	Q5RKV6	EXOSC6	28 kDa		unknown	0	10960000	9016000	6610400
1105	TRUE	Empty	Golgi apparatus protein 1 OS=Homo sapiens OX=9606 GN=GLG1 PE=1 SV=2	Q92896	GLG1	135 kDa		unknown	1274000	0	0	2067800
1106	TRUE	Empty	PHD finger protein 3 OS=Homo sapiens OX=9606 GN=PHF3 PE=1 SV=3	Q92576	PHF3	229 kDa		unknown	0	17652000	11810000	0
1107	TRUE	Empty	Protein FAM98A OS=Homo sapiens OX=9606 GN=FAM98A PE=1 SV=2	Q8NCA5	FAM98A	55 kDa		unknown	0	11424000	0	45762000
1108	TRUE	Empty	PRKC apoptosis WT1 regulator protein OS=Homo sapiens OX=9606 GN=PAWR PE=1 SV=1	Q96IZ0	PAWR	37 kDa		unknown	0	0	0	5014100
1109	TRUE	Empty	Slit homolog 2 protein OS=Homo sapiens OX=9606 GN=SLIT2 PE=1 SV=1	X6R3P0	SLIT2	171 kDa		unknown	0	0	8660600	0
1110	TRUE	Empty	A-kinase anchor protein 13 OS=Homo sapiens OX=9606 GN=AKAP13 PE=1 SV=2	Q12802	AKAP13	308 kDa		unknown	0	4965700	11414000	0
1111	TRUE	Empty	Leupaxin OS=Homo sapiens OX=9606 GN=LPXN PE=1 SV=1	O60711	LPXN	43 kDa		unknown	0	17147000	0	3139700
1112	TRUE	Empty	Protein transport protein Sec24D OS=Homo sapiens OX=9606 GN=SEC24D PE=1 SV=2	O94855	SEC24D	113 kDa		unknown	0	10227000	0	6361100
1113	TRUE	Empty	Glypican-1 OS=Homo sapiens OX=9606 GN=GPC1 PE=1 SV=2	P35052	GPC1	62 kDa		unknown	0	0	17046000	0
1114	TRUE	Empty	Hsc70-interacting protein OS=Homo sapiens OX=9606 GN=ST13 PE=1 SV=2	P50502 (+1)	ST13	41 kDa		unknown	0	13296000	0	10935000
1115	TRUE	Empty	Triosephosphate isomerase OS=Homo sapiens OX=9606 GN=TPI1 PE=1 SV=3	P60174	TPI1	31 kDa		unknown	0	4881400	9663300	0
1116	TRUE	Empty	Integrin beta (Fragment) OS=Homo sapiens OX=9606 GN=ITGB5 PE=1 SV=8	V9GZ57 (+1)	ITGB5	35 kDa		unknown	0	0	7450900	29468000
1117	TRUE	Empty	Endophilin-A2 OS=Homo sapiens OX=9606 GN=SH3GL1 PE=1 SV=1	Q99961	SH3GL1	41 kDa		unknown	0	29029000	0	17363000
1118	TRUE	Empty	COP9 signalosome complex subunit 4 OS=Homo sapiens OX=9606 GN=COPS4 PE=1 SV=1	D6RAX7 (+2)	COPS4	48 kDa		unknown	0	14085000	0	3664600
1119	TRUE	Empty	Sorting nexin-2 OS=Homo sapiens OX=9606 GN=SNX2 PE=1 SV=2	O60749	SNX2	58 kDa	TRUE	unknown	0	5022600	0	5377600
1120	TRUE	Empty	Adhesion G protein-coupled receptor L2 OS=Homo sapiens OX=9606 GN=ADGRL2 PE=1 SV=1	B1ALU1	ADGRL2	156 kDa		unknown	0	0	35579000	0
1121	TRUE	Empty	CAP-Gly domain-containing linker protein 2 OS=Homo sapiens OX=9606 GN=CLIP2 PE=1 SV=1	Q9UDT6	CLIP2	116 kDa		unknown	0	1655600	0	9936700
1122	TRUE	Empty	Keratinocyte proline-rich protein OS=Homo sapiens OX=9606 GN=KPRP PE=1 SV=1	Q5T749	KPRP	64 kDa		unknown	0	0	53815000	12751000
1123	TRUE	Empty	Ubiquitin thioesterase OS=Homo sapiens OX=9606 GN=OTUB1 PE=1 SV=1	F5H6Q1 (+3)	OTUB1	32 kDa		unknown	0	10784000	6100600	6484100
1124	TRUE	Empty	2',3'-cyclic-nucleotide 3'-phosphodiesterase OS=Homo sapiens OX=9606 GN=CNP PE=1 SV=2	P09543	CNP	48 kDa		unknown	5305100	7742700	0	2904200
1125	TRUE	Empty	Ras GTPase-activating protein 3 OS=Homo sapiens OX=9606 GN=RASA3 PE=1 SV=3	Q14644	RASA3	96 kDa		unknown	0	3783900	3489600	5320200
1126	TRUE	Empty	Collagen alpha-1(III) chain OS=Homo sapiens OX=9606 GN=COL3A1 PE=1 SV=4	P02461	COL3A1	139 kDa		unknown	0	14403000	5471200	9417800
1127	TRUE	Empty	Cell division cycle protein 23 homolog OS=Homo sapiens OX=9606 GN=CDC23 PE=1 SV=3	Q9UJX2	CDC23	69 kDa		unknown	0	5669800	4159400	3827900
1128	TRUE	Empty	Multiple epidermal growth factor-like domains protein 6 OS=Homo sapiens OX=9606 GN=MEGF6 PE=1 SV=4	O75095	MEGF6	161 kDa		unknown	2850700	1948500	0	5871600
1129	TRUE	Empty	E3 ubiquitin-protein ligase RING2 (Fragment) OS=Homo sapiens OX=9606 GN=RNF2 PE=1 SV=2	X6RFN3	RNF2	27 kDa		unknown	8548000	10697000	0	11046000
1130	TRUE	Empty	Heat shock 70 kDa protein 14 OS=Homo sapiens OX=9606 GN=HSPA14 PE=1 SV=1	Q0VDF9	HSPA14	55 kDa		unknown	4637200	0	3467600	0
1131	TRUE	Empty	Protein Red OS=Homo sapiens OX=9606 GN=IK PE=1 SV=3	Q13123	IK	66 kDa		unknown	3968800	9408900	0	3571000
1132	TRUE	Empty	Cullin-3 OS=Homo sapiens OX=9606 GN=CUL3 PE=1 SV=2	Q13618	CUL3	89 kDa		unknown	2364900	5731700	0	3022200
1133	TRUE	Empty	RNA-binding protein PNO1 OS=Homo sapiens OX=9606 GN=PNO1 PE=1 SV=1	Q9NRX1	PNO1	28 kDa		unknown	0	3165200	11230000	10087000
1134	TRUE	Empty	Interleukin enhancer-binding factor 3 OS=Homo sapiens OX=9606 GN=ILF3 PE=1 SV=3	Q12906	ILF3	95 kDa		unknown	0	3866500	3202900	17552000
1135	TRUE	Empty	Putative methyltransferase C9orf114 OS=Homo sapiens OX=9606 GN=SPOUT1 PE=1 SV=3	Q5T280	SPOUT1	42 kDa		unknown	0	0	3655600	0
1136	TRUE	Empty	6-phosphogluconolactonase (Fragment) OS=Homo sapiens OX=9606 GN=PGLS PE=1 SV=1	M0R261 (+1)	PGLS	23 kDa		unknown	0	3490500	3514600	4019000
1137	TRUE	Empty	Transketolase OS=Homo sapiens OX=9606 GN=TKT PE=1 SV=3	P29401	TKT	68 kDa		unknown	0	3039900	2873400	7716700
1138	TRUE	Empty	Histidine--tRNA ligase, cytoplasmic OS=Homo sapiens OX=9606 GN=HARS1 PE=1 SV=2	P12081	HARS1	57 kDa		unknown	0	11294000	3166800	3273800
1139	TRUE	Empty	Elongation factor Tu, mitochondrial OS=Homo sapiens OX=9606 GN=TUFM PE=1 SV=2	P49411	TUFM	50 kDa		unknown	0	6380400	3485900	2155400
1140	TRUE	Empty	Gem-associated protein 5 OS=Homo sapiens OX=9606 GN=GEMIN5 PE=1 SV=3	Q8TEQ6	GEMIN5	169 kDa		unknown	0	9393400	0	0
1141	TRUE	Empty	Antithrombin-III OS=Homo sapiens OX=9606 GN=SERPINC1 PE=1 SV=1	P01008	SERPINC1	53 kDa		unknown	8841400	0	6822900	11457000
1142	TRUE	Empty	Activating signal cointegrator 1 complex subunit 2 (Fragment) OS=Homo sapiens OX=9606 GN=ASCC2 PE=1 SV=1	B1AH59	ASCC2	28 kDa		unknown	0	15400000	4877800	4293200
1143	TRUE	Empty	[F-actin]-monooxygenase MICAL2 OS=Homo sapiens OX=9606 GN=MICAL2 PE=1 SV=1	O94851	MICAL2	127 kDa		unknown	4148900	89857000	4953600	0
1144	TRUE	Empty	Sorting nexin OS=Homo sapiens OX=9606 GN=SNX6 PE=1 SV=1	A0A0A0MRI2	SNX6	48 kDa		unknown	3856900	4935700	0	10711000
1145	TRUE	Empty	Splicing factor 45 OS=Homo sapiens OX=9606 GN=RBM17 PE=1 SV=1	Q96I25	RBM17	45 kDa		unknown	0	2467500	2914300	0
1146	TRUE	Empty	Dimethyladenosine transferase 1, mitochondrial OS=Homo sapiens OX=9606 GN=TFB1M PE=1 SV=1	Q8WVM0	TFB1M	40 kDa		unknown	0	2929100	6867500	0
1147	TRUE	Empty	Mitotic checkpoint protein BUB3 (Fragment) OS=Homo sapiens OX=9606 GN=BUB3 PE=1 SV=1	J3QT28 (+1)	BUB3	32 kDa		unknown	0	6428500	4643100	4218000
1148	TRUE	Empty	Protein ERGIC-53 OS=Homo sapiens OX=9606 GN=LMAN1 PE=1 SV=2	P49257	LMAN1	58 kDa		unknown	0	0	8332300	0
1149	TRUE	Empty	Death-inducer obliterator 1 OS=Homo sapiens OX=9606 GN=DIDO1 PE=1 SV=5	Q9BTC0	DIDO1	244 kDa		unknown	0	0	0	0
1150	TRUE	Empty	Kin of IRRE-like protein 1 OS=Homo sapiens OX=9606 GN=KIRREL1 PE=1 SV=1	B4DN67	KIRREL1	73 kDa		unknown	0	0	658030	560540
1151	TRUE	Empty	U1 small nuclear ribonucleoprotein 70 kDa OS=Homo sapiens OX=9606 GN=SNRNP70 PE=1 SV=2	P08621	SNRNP70	52 kDa		unknown	9307600	5008400	0	0
1152	TRUE	Empty	Cullin-associated NEDD8-dissociated protein 1 OS=Homo sapiens OX=9606 GN=CAND1 PE=1 SV=2	Q86VP6	CAND1	136 kDa		unknown	0	4780300	0	10549000
1153	TRUE	Empty	Vinexin OS=Homo sapiens OX=9606 GN=SORBS3 PE=1 SV=2	O60504	SORBS3	75 kDa		unknown	0	2892500	0	3733100
1154	TRUE	Empty	Protein jagged-1 OS=Homo sapiens OX=9606 GN=JAG1 PE=1 SV=3	P78504	JAG1	134 kDa		unknown	0	0	6578700	6108200
1155	TRUE	Empty	Cytoplasmic FMR1-interacting protein 1 OS=Homo sapiens OX=9606 GN=CYFIP1 PE=1 SV=1	Q7L576	CYFIP1	145 kDa	TRUE	unknown	0	5156800	0	20771000
1156	TRUE	Empty	Lipoma-preferred partner OS=Homo sapiens OX=9606 GN=LPP PE=1 SV=1	A0A087WZF1	LPP	63 kDa		unknown	0	1192600	0	0
1157	TRUE	Empty	Nucleoporin NUP188 homolog OS=Homo sapiens OX=9606 GN=NUP188 PE=1 SV=1	Q5SRE5	NUP188	196 kDa		unknown	0	7622000	0	9961700
1158	TRUE	Empty	Serine/threonine-protein kinase 4 OS=Homo sapiens OX=9606 GN=STK4 PE=1 SV=2	Q13043	STK4	56 kDa		unknown	0	0	0	8589600
1159	TRUE	Empty	Nectin-3 OS=Homo sapiens OX=9606 GN=NECTIN3 PE=1 SV=1	Q9NQS3	NECTIN3	61 kDa		unknown	0	0	16816000	0
1160	TRUE	Empty	Diacylglycerol kinase (Fragment) OS=Homo sapiens OX=9606 GN=DGKA PE=1 SV=1	G3V4E1 (+1)	DGKA	61 kDa		unknown	0	5310100	0	8048100
1161	TRUE	Empty	Monoglyceride lipase OS=Homo sapiens OX=9606 GN=MGLL PE=1 SV=1	A0A0C4DFN3 (+2)	MGLL	34 kDa		unknown	0	14000000	0	2716100
1162	TRUE	Empty	Dynamin-1-like protein OS=Homo sapiens OX=9606 GN=DNM1L PE=1 SV=2	O00429	DNM1L	82 kDa		unknown	0	8672500	0	3758500
1163	TRUE	Empty	Aflatoxin B1 aldehyde reductase member 2 OS=Homo sapiens OX=9606 GN=AKR7A2 PE=1 SV=3	O43488 (+1)	AKR7A2	40 kDa		unknown	0	14799000	0	2353200
1164	TRUE	Empty	26S proteasome non-ATPase regulatory subunit 3 OS=Homo sapiens OX=9606 GN=PSMD3 PE=1 SV=2	O43242	PSMD3	61 kDa		unknown	0	4192000	0	2941300
1165	TRUE	Empty	Protein disulfide-isomerase A6 OS=Homo sapiens OX=9606 GN=PDIA6 PE=1 SV=1	Q15084	PDIA6	48 kDa		unknown	0	9674200	0	2428100
1166	TRUE	Empty	Nuclear pore complex protein Nup85 OS=Homo sapiens OX=9606 GN=NUP85 PE=1 SV=1	Q9BW27	NUP85	75 kDa		unknown	0	7467500	0	0
1167	TRUE	Empty	Splicing factor, proline- and glutamine-rich OS=Homo sapiens OX=9606 GN=SFPQ PE=1 SV=2	P23246	SFPQ	76 kDa		unknown	0	0	8282900	2979500
1168	TRUE	Empty	Protein diaphanous homolog 1 OS=Homo sapiens OX=9606 GN=DIAPH1 PE=1 SV=2	H9KV28	DIAPH1	137 kDa		unknown	0	6623700	0	3793400
1169	TRUE	Empty	Zinc finger protein 800 OS=Homo sapiens OX=9606 GN=ZNF800 PE=1 SV=1	Q2TB10	ZNF800	75 kDa	TRUE	unknown	0	0	22313000	0
1170	TRUE	Empty	V-type proton ATPase catalytic subunit A OS=Homo sapiens OX=9606 GN=ATP6V1A PE=1 SV=2	P38606	ATP6V1A	68 kDa		unknown	0	13004000	0	0
1171	TRUE	Empty	Calmodulin-like protein 5 OS=Homo sapiens OX=9606 GN=CALML5 PE=1 SV=2	Q9NZT1	CALML5	16 kDa		unknown	0	0	10957000	0
1172	TRUE	Empty	Platelet-derived growth factor receptor beta OS=Homo sapiens OX=9606 GN=PDGFRB PE=1 SV=1	P09619	PDGFRB	124 kDa	TRUE	unknown	0	0	0	46078000
1173	TRUE	Empty	ELAV-like protein 1 OS=Homo sapiens OX=9606 GN=ELAVL1 PE=1 SV=2	Q15717	ELAVL1	36 kDa		unknown	0	4805400	0	12750000
1174	TRUE	Empty	WASH complex subunit 5 OS=Homo sapiens OX=9606 GN=WASHC5 PE=1 SV=1	Q12768	WASHC5	134 kDa		unknown	0	3722900	0	0
1175	TRUE	Empty	Prostaglandin E synthase 3 OS=Homo sapiens OX=9606 GN=PTGES3 PE=1 SV=1	A0A087WYT3	PTGES3	19 kDa		unknown	0	14280000	0	5075100
1176	TRUE	Empty	Dynactin subunit 2 OS=Homo sapiens OX=9606 GN=DCTN2 PE=1 SV=4	Q13561	DCTN2	44 kDa		unknown	0	4475900	0	1918500
1177	TRUE	Empty	Plasma membrane calcium-transporting ATPase 4 OS=Homo sapiens OX=9606 GN=ATP2B4 PE=1 SV=2	P23634	ATP2B4	138 kDa		unknown	0	0	0	2397200
1178	TRUE	Empty	C-Jun-amino-terminal kinase-interacting protein 4 OS=Homo sapiens OX=9606 GN=SPAG9 PE=1 SV=4	O60271	SPAG9	146 kDa		unknown	0	6593800	0	5892500
1179	TRUE	Empty	Eukaryotic translation initiation factor 3 subunit D OS=Homo sapiens OX=9606 GN=EIF3D PE=1 SV=1	O15371	EIF3D	64 kDa		unknown	0	5860300	0	5336000
1180	TRUE	Empty	Neurofascin (Fragment) OS=Homo sapiens OX=9606 GN=NFASC PE=1 SV=1	H7BY57	NFASC	117 kDa		unknown	0	0	2680800	1839800
1181	TRUE	Empty	Ubiquitin-associated protein 2-like OS=Homo sapiens OX=9606 GN=UBAP2L PE=1 SV=2	Q14157	UBAP2L	115 kDa		unknown	0	4894900	0	9930200
1182	TRUE	Empty	AP-1 complex subunit mu-1 OS=Homo sapiens OX=9606 GN=AP1M1 PE=1 SV=3	Q9BXS5	AP1M1	49 kDa		unknown	0	4785900	0	2458200
1183	TRUE	Empty	Probable RNA-binding protein 19 OS=Homo sapiens OX=9606 GN=RBM19 PE=1 SV=3	Q9Y4C8	RBM19	107 kDa		unknown	0	7248600	0	3804800
1184	TRUE	Empty	Small nuclear ribonucleoprotein Sm D3 OS=Homo sapiens OX=9606 GN=SNRPD3 PE=1 SV=1	P62318	SNRPD3	14 kDa		unknown	3768800	0	16473000	0
1185	TRUE	Empty	COP9 signalosome complex subunit 1 OS=Homo sapiens OX=9606 GN=GPS1 PE=1 SV=2	C9JFE4	GPS1	53 kDa		unknown	0	2539200	0	2987600
1186	TRUE	Empty	Peptidyl-prolyl cis-trans isomerase FKBP10 OS=Homo sapiens OX=9606 GN=FKBP10 PE=1 SV=1	Q96AY3	FKBP10	64 kDa		unknown	0	5908000	0	108450000
1187	TRUE	Empty	Dedicator of cytokinesis protein 7 OS=Homo sapiens OX=9606 GN=DOCK7 PE=1 SV=4	Q96N67	DOCK7	243 kDa		unknown	0	5827300	0	1935400
1188	TRUE	Empty	Astrocytic phosphoprotein PEA-15 OS=Homo sapiens OX=9606 GN=PEA15 PE=1 SV=1	B1AKZ5 (+1)	PEA15	13 kDa		unknown	0	21128000	0	6032000
1189	TRUE	Empty	60S ribosomal protein L37a OS=Homo sapiens OX=9606 GN=RPL37A PE=1 SV=1	C9J4Z3 (+1)	RPL37A	8 kDa		unknown	0	38598000	0	31455000
1190	TRUE	Empty	Myelin protein zero-like protein 1 OS=Homo sapiens OX=9606 GN=MPZL1 PE=1 SV=1	O95297	MPZL1	29 kDa		unknown	0	0	9809100	0
1191	TRUE	Empty	Thyroid receptor-interacting protein 6 OS=Homo sapiens OX=9606 GN=TRIP6 PE=1 SV=3	Q15654	TRIP6	50 kDa		unknown	0	10937000	0	0
1192	TRUE	Empty	Mitochondrial import receptor subunit TOM34 OS=Homo sapiens OX=9606 GN=TOMM34 PE=1 SV=2	Q15785	TOMM34	35 kDa		unknown	0	9955000	0	2999200
1193	TRUE	Empty	Probable ATP-dependent RNA helicase DDX23 OS=Homo sapiens OX=9606 GN=DDX23 PE=1 SV=3	Q9BUQ8	DDX23	96 kDa		unknown	0	0	4083400	3400800
1194	TRUE	Empty	ATP-binding cassette sub-family F member 3 OS=Homo sapiens OX=9606 GN=ABCF3 PE=1 SV=2	Q9NUQ8	ABCF3	80 kDa		unknown	0	6484200	0	3157200
1195	TRUE	Empty	Discoidin domain-containing receptor 2 OS=Homo sapiens OX=9606 GN=DDR2 PE=1 SV=2	Q16832	DDR2	97 kDa		unknown	0	0	7887500	4742200
1196	TRUE	Empty	Endoglin OS=Homo sapiens OX=9606 GN=ENG PE=1 SV=2	P17813 (+1)	ENG	71 kDa		unknown	0	0	6491400	5986100
1197	TRUE	Empty	Neuroplastin OS=Homo sapiens OX=9606 GN=NPTN PE=1 SV=2	Q9Y639 (+1)	NPTN	44 kDa		unknown	0	0	6478000	13327000
1198	TRUE	Empty	M-phase phosphoprotein 8 OS=Homo sapiens OX=9606 GN=MPHOSPH8 PE=1 SV=2	Q99549	MPHOSPH8	97 kDa		unknown	0	9541300	0	0
1199	TRUE	Empty	Ribonuclease P protein subunit p30 OS=Homo sapiens OX=9606 GN=RPP30 PE=1 SV=1	P78346 (+1)	RPP30	29 kDa		unknown	0	0	2599700	4407400
1200	TRUE	Empty	Rab GDP dissociation inhibitor beta OS=Homo sapiens OX=9606 GN=GDI2 PE=1 SV=2	P50395	GDI2	51 kDa		unknown	4936900	11961000	0	0
1201	TRUE	Empty	Atlastin-3 OS=Homo sapiens OX=9606 GN=ATL3 PE=1 SV=1	F5H6I7	ATL3	59 kDa		unknown	0	6675900	0	3975500
1202	TRUE	Empty	26S proteasome non-ATPase regulatory subunit 12 OS=Homo sapiens OX=9606 GN=PSMD12 PE=1 SV=3	O00232	PSMD12	53 kDa		unknown	0	6386700	0	5617900
1203	TRUE	Empty	Ras-related protein Rab-34 OS=Homo sapiens OX=9606 GN=RAB34 PE=1 SV=1	Q9BZG1	RAB34	29 kDa		unknown	0	8346800	0	0
1204	TRUE	Empty	Serine/threonine-protein kinase 24 OS=Homo sapiens OX=9606 GN=STK24 PE=1 SV=1	B4DR80 (+2)	STK24	46 kDa		unknown	0	11803000	0	6144700
1205	TRUE	Empty	PDZ domain-containing protein GIPC1 OS=Homo sapiens OX=9606 GN=GIPC1 PE=1 SV=2	O14908	GIPC1	36 kDa		unknown	0	11753000	0	0
1206	TRUE	Empty	Eukaryotic translation initiation factor 2A OS=Homo sapiens OX=9606 GN=EIF2A PE=1 SV=3	Q9BY44 (+1)	EIF2A	65 kDa		unknown	0	4888000	0	0
1207	TRUE	Empty	28S ribosomal protein S12, mitochondrial OS=Homo sapiens OX=9606 GN=MRPS12 PE=1 SV=1	O15235	MRPS12	15 kDa		unknown	0	3331300	0	0
1208	TRUE	Empty	ATP-dependent RNA helicase DDX39A OS=Homo sapiens OX=9606 GN=DDX39A PE=1 SV=2	O00148	DDX39A	49 kDa		unknown	0	1023500000	0	0
1209	TRUE	Empty	Outer mitochondrial membrane protein porin 2 (Fragment) OS=Homo sapiens OX=9606 GN=VDAC2 PE=1 SV=1	A0A0A0MR02 (+1)	VDAC2	30 kDa		unknown	0	0	0	8469200
1210	TRUE	Empty	Transcriptional regulator ATRX OS=Homo sapiens OX=9606 GN=ATRX PE=1 SV=5	P46100	ATRX	283 kDa		unknown	0	0	6789200	0
1211	TRUE	Empty	Semaphorin-3C OS=Homo sapiens OX=9606 GN=SEMA3C PE=2 SV=2	Q99985	SEMA3C	85 kDa		unknown	0	0	0	13777000
1212	TRUE	Empty	Sec1 family domain-containing protein 1 OS=Homo sapiens OX=9606 GN=SCFD1 PE=1 SV=4	Q8WVM8	SCFD1	72 kDa		unknown	0	3600500	0	0
1213	TRUE	Empty	Ran-specific GTPase-activating protein OS=Homo sapiens OX=9606 GN=RANBP1 PE=1 SV=1	P43487	RANBP1	23 kDa		unknown	0	9982500	0	0
1214	TRUE	Empty	Plakophilin-1 OS=Homo sapiens OX=9606 GN=PKP1 PE=1 SV=2	Q13835	PKP1	83 kDa		unknown	0	0	5146900	0
1215	TRUE	Empty	Matrix remodeling-associated protein 8 OS=Homo sapiens OX=9606 GN=MXRA8 PE=1 SV=1	Q9BRK3	MXRA8	49 kDa		unknown	0	0	25218000	0
1216	TRUE	Empty	Alpha-parvin OS=Homo sapiens OX=9606 GN=PARVA PE=1 SV=1	Q9NVD7	PARVA	42 kDa		unknown	0	17887000	0	0
1217	TRUE	Empty	Peroxiredoxin-6 OS=Homo sapiens OX=9606 GN=PRDX6 PE=1 SV=3	P30041	PRDX6	25 kDa		unknown	0	1583000	0	0
1218	TRUE	Empty	Protein-tyrosine-phosphatase (Fragment) OS=Homo sapiens OX=9606 GN=PTPRF PE=1 SV=1	H0Y6Z7	PTPRF	175 kDa		unknown	0	0	0	27930000
1219	TRUE	Empty	Scavenger receptor class F member 2 OS=Homo sapiens OX=9606 GN=SCARF2 PE=1 SV=5	Q96GP6	SCARF2	92 kDa		unknown	0	0	6562400	0
1220	TRUE	Empty	Histone-lysine N-methyltransferase NSD3 OS=Homo sapiens OX=9606 GN=NSD3 PE=1 SV=1	Q9BZ95	NSD3	162 kDa		unknown	0	0	0	3131800
1221	TRUE	Empty	Major prion protein (Fragment) OS=Homo sapiens OX=9606 GN=PRNP PE=1 SV=1	A2A2V1 (+1)	PRNP	27 kDa		unknown	0	0	0	4555900
1222	TRUE	Empty	Ankyrin repeat domain-containing protein 13A OS=Homo sapiens OX=9606 GN=ANKRD13A PE=1 SV=3	Q8IZ07	ANKRD13A	68 kDa		unknown	0	105650000	0	0
1223	TRUE	Empty	FYVE and coiled-coil domain-containing protein 1 OS=Homo sapiens OX=9606 GN=FYCO1 PE=1 SV=3	Q9BQS8	FYCO1	167 kDa		unknown	0	4736600	0	0
1224	TRUE	Empty	AP-1 complex subunit gamma-1 OS=Homo sapiens OX=9606 GN=AP1G1 PE=1 SV=5	O43747	AP1G1	91 kDa		unknown	0	8111900	0	0
1225	TRUE	Empty	Ephrin type-A receptor 2 OS=Homo sapiens OX=9606 GN=EPHA2 PE=1 SV=2	P29317	EPHA2	108 kDa		unknown	0	0	8761600	0
1226	TRUE	Empty	Filaggrin-2 OS=Homo sapiens OX=9606 GN=FLG2 PE=1 SV=1	Q5D862	FLG2	248 kDa		unknown	0	0	26682000	0
1227	TRUE	Empty	AP complex subunit sigma OS=Homo sapiens OX=9606 GN=AP1S1 PE=1 SV=1	A0A2R8YGH5 (+2)	AP1S1	19 kDa		unknown	0	11325000	0	0
1228	TRUE	Empty	Myeloid-associated differentiation marker (Fragment) OS=Homo sapiens OX=9606 GN=MYADM PE=1 SV=1	A0A494C017 (+5)	MYADM	13 kDa		unknown	0	0	20670000	0
1229	TRUE	Empty	Copine-1 OS=Homo sapiens OX=9606 GN=CPNE1 PE=1 SV=1	B0QZ18 (+5)	CPNE1	60 kDa		unknown	0	0	0	8220500
1230	TRUE	Empty	Ectonucleotide pyrophosphatase/phosphodiesterase family member 1 OS=Homo sapiens OX=9606 GN=ENPP1 PE=1 SV=2	P22413	ENPP1	105 kDa		unknown	0	0	9512100	0
1231	TRUE	Empty	Serpin B3 OS=Homo sapiens OX=9606 GN=SERPINB3 PE=1 SV=2	P29508	SERPINB3	45 kDa		unknown	0	0	35286000	0
1232	TRUE	Empty	Cellular nucleic acid-binding protein OS=Homo sapiens OX=9606 GN=CNBP PE=1 SV=1	P62633	CNBP	19 kDa		unknown	0	1625500	0	0
1233	TRUE	Empty	Protein NOXP20 OS=Homo sapiens OX=9606 GN=FAM114A1 PE=1 SV=2	Q8IWE2	FAM114A1	61 kDa		unknown	0	0	0	13531000
1234	TRUE	Empty	Nucleolar complex protein 4 homolog OS=Homo sapiens OX=9606 GN=NOC4L PE=1 SV=1	Q9BVI4	NOC4L	58 kDa		unknown	0	0	6651600	0
1235	TRUE	Empty	Coatomer subunit zeta-2 OS=Homo sapiens OX=9606 GN=COPZ2 PE=2 SV=1	Q9P299	COPZ2	24 kDa		unknown	0	5712000	0	0
1236	TRUE	Empty	Protein POF1B OS=Homo sapiens OX=9606 GN=POF1B PE=1 SV=3	Q8WVV4	POF1B	68 kDa		unknown	0	0	15209000	0
1237	TRUE	Empty	Exosome complex component RRP40 OS=Homo sapiens OX=9606 GN=EXOSC3 PE=1 SV=3	Q9NQT5	EXOSC3	30 kDa		unknown	0	0	0	3667400
1238	TRUE	Empty	General transcription factor IIH subunit 4 OS=Homo sapiens OX=9606 GN=GTF2H4 PE=1 SV=1	Q92759	GTF2H4	52 kDa		unknown	0	9972400	0	0
1239	TRUE	Empty	Coatomer subunit zeta OS=Homo sapiens OX=9606 GN=COPZ1 PE=1 SV=1	F8VVA7 (+2)	COPZ1	22 kDa		unknown	0	6016700	0	0
1240	TRUE	Empty	Pogo transposable element with ZNF domain OS=Homo sapiens OX=9606 GN=POGZ PE=1 SV=2	Q7Z3K3	POGZ	155 kDa		unknown	0	20536000	0	0
1241	TRUE	Empty	Ras-related protein Rab-2A OS=Homo sapiens OX=9606 GN=RAB2A PE=1 SV=1	P61019	RAB2A	24 kDa		unknown	0	5713300	0	0
1242	TRUE	Empty	Lysine-rich nucleolar protein 1 OS=Homo sapiens OX=9606 GN=KNOP1 PE=1 SV=1	Q1ED39	KNOP1	52 kDa		unknown	0	0	0	9352600
1243	TRUE	Empty	Ribosomal RNA-processing protein 7 homolog A OS=Homo sapiens OX=9606 GN=RRP7A PE=1 SV=2	Q9Y3A4	RRP7A	32 kDa		unknown	0	10410000	0	0
1244	TRUE	Empty	Protein numb homolog OS=Homo sapiens OX=9606 GN=NUMB PE=1 SV=2	P49757 (+1)	NUMB	71 kDa		unknown	0	0	8520900	0
1245	TRUE	Empty	V-type proton ATPase subunit C 1 OS=Homo sapiens OX=9606 GN=ATP6V1C1 PE=1 SV=4	P21283	ATP6V1C1	44 kDa		unknown	0	8172800	0	0
1246	TRUE	Empty	Rho GTPase-activating protein 18 OS=Homo sapiens OX=9606 GN=ARHGAP18 PE=1 SV=3	Q8N392	ARHGAP18	75 kDa		unknown	0	10369000	0	0

## Sheet: Experiment #2 HGF_CT_NT_HA_Ab
#	Visible?	Starred?	Identified Proteins (621)	Accession Number	Alternate ID	Molecular Weight	Protein Grouping Ambiguity	Taxonomy	HGF CT A	HGF CT B	HGF NT A	HGF NT B	HGF WT A	HGF WT B
1	TRUE	Empty	Vim-HA	Vim-HA		55 kDa	TRUE	unknown	521540000000	533830000000	415220000000	360130000000	532710000000	493780000000
2	TRUE	Empty	Fibronectin OS=Homo sapiens OX=9606 GN=FN1 PE=1 SV=5	P02751	FN1	272 kDa		unknown	10782000000	11169000000	13006000000	13661000000	8791700000	10734000000
3	TRUE	Empty	Histone H4 OS=Homo sapiens OX=9606 GN=H4C1 PE=1 SV=2	P62805	H4C1	11 kDa		unknown	41370000000	31154000000	56964000000	70340000000	42290000000	40557000000
4	TRUE	Empty	Plectin OS=Homo sapiens OX=9606 GN=PLEC PE=1 SV=3	Q15149	PLEC	532 kDa	TRUE	unknown	2426200000	2854200000	3624200000	3049200000	837730000	936500000
5	TRUE	Empty	Desmin OS=Homo sapiens OX=9606 GN=DES PE=1 SV=3	P17661	DES	54 kDa	TRUE	unknown	50812000000	46679000000	43271000000	32497000000	39276000000	47024000000
6	TRUE	Empty	Histone H2B type 1-O OS=Homo sapiens OX=9606 GN=H2BC17 PE=1 SV=3	P23527 (+2)	H2BC17	14 kDa	TRUE	unknown	8609100000	7767400000	15487000000	18049000000	10095000000	12039000000
7	TRUE	Empty	Histone H2B type 1-L OS=Homo sapiens OX=9606 GN=H2BC13 PE=1 SV=3	Q99880	H2BC13	14 kDa	TRUE	unknown	9779600000	7599600000	16896000000	20565000000	11498000000	12249000000
8	TRUE	Empty	Caveolae-associated protein 1 OS=Homo sapiens OX=9606 GN=CAVIN1 PE=1 SV=1	Q6NZI2	CAVIN1	43 kDa		unknown	5641200000	5258800000	6277100000	6926600000	4145600000	5371000000
9	TRUE	Empty	Histone H2A OS=Homo sapiens OX=9606 GN=hCG_2039566 PE=3 SV=1	A0A0U1RR32 (+8)	hCG_2039566	18 kDa	TRUE	unknown	13382000000	13222000000	25306000000	29291000000	14998000000	15090000000
10	TRUE	Empty	Alpha-internexin OS=Homo sapiens OX=9606 GN=INA PE=1 SV=2	Q16352	INA	55 kDa	TRUE	unknown	20866000000	19544000000	0	12412000000	17065000000	20413000000
11	TRUE	Empty	Acetyl-CoA carboxylase 1 OS=Homo sapiens OX=9606 GN=ACACA PE=1 SV=2	Q13085	ACACA	266 kDa		unknown	894230000	765030000	1208100000	1286700000	775380000	791100000
12	TRUE	Empty	Histone H2A type 1-B/E OS=Homo sapiens OX=9606 GN=H2AC4 PE=1 SV=2	P04908 (+2)	H2AC4	14 kDa	TRUE	unknown	12139000000	11379000000	23132000000	26708000000	12473000000	13689000000
13	TRUE	Empty	Actin, cytoplasmic 2 OS=Homo sapiens OX=9606 GN=ACTG1 PE=1 SV=1	P63261	ACTG1	42 kDa	TRUE	unknown	2522800000	2444900000	3234900000	3235200000	1691700000	2217900000
14	TRUE	Empty	40S ribosomal protein S8 OS=Homo sapiens OX=9606 GN=RPS8 PE=1 SV=2	P62241	RPS8	24 kDa		unknown	4451700000	4091800000	6166400000	6352700000	4135200000	4916100000
15	TRUE	Empty	60S ribosomal protein L4 OS=Homo sapiens OX=9606 GN=RPL4 PE=1 SV=5	P36578	RPL4	48 kDa		unknown	2870600000	2379600000	3561900000	4038800000	2941600000	3259300000
16	TRUE	Empty	40S ribosomal protein S3a OS=Homo sapiens OX=9606 GN=RPS3A PE=1 SV=2	P61247	RPS3A	30 kDa		unknown	2505200000	2488500000	3796100000	4728200000	3195700000	3953500000
17	TRUE	Empty	40S ribosomal protein S9 OS=Homo sapiens OX=9606 GN=RPS9 PE=1 SV=3	P46781	RPS9	23 kDa		unknown	6615900000	6790000000	9429000000	9481700000	5954300000	7008300000
18	TRUE	Empty	Tubulin beta chain OS=Homo sapiens OX=9606 GN=TUBB PE=1 SV=2	P07437	TUBB	50 kDa	TRUE	unknown	860580000	991250000	1902200000	1896800000	1071500000	1129200000
19	TRUE	Empty	Tubulin beta-4B chain OS=Homo sapiens OX=9606 GN=TUBB4B PE=1 SV=1	P68371	TUBB4B	50 kDa	TRUE	unknown	799010000	887580000	1862900000	1906500000	1018300000	1127000000
20	TRUE	Empty	Tubulin alpha-1B chain OS=Homo sapiens OX=9606 GN=TUBA1B PE=1 SV=1	P68363	TUBA1B	50 kDa	TRUE	unknown	930180000	1039300000	1838900000	1983400000	1188800000	1114300000
21	TRUE	Empty	Histone H2AX OS=Homo sapiens OX=9606 GN=H2AX PE=1 SV=2	P16104	H2AX	15 kDa	TRUE	unknown	8903100000	8132000000	17704000000	19445000000	8672400000	10121000000
22	TRUE	Empty	Tubulin alpha chain OS=Homo sapiens OX=9606 GN=TUBA1C PE=1 SV=1	F5H5D3 (+1)	TUBA1C	58 kDa	TRUE	unknown	886820000	989420000	1735000000	1878800000	1118500000	1057300000
23	TRUE	Empty	Basement membrane-specific heparan sulfate proteoglycan core protein OS=Homo sapiens OX=9606 GN=HSPG2 PE=1 SV=4	P98160	HSPG2	469 kDa		unknown	269590000	255830000	320770000	401090000	208510000	219640000
24	TRUE	Empty	60S ribosomal protein L7 OS=Homo sapiens OX=9606 GN=RPL7 PE=1 SV=1	P18124	RPL7	29 kDa		unknown	2334500000	2010800000	2780800000	3847900000	2194200000	2701600000
25	TRUE	Empty	40S ribosomal protein S6 OS=Homo sapiens OX=9606 GN=RPS6 PE=1 SV=1	P62753	RPS6	29 kDa		unknown	2674500000	5194700000	9845000000	11516000000	6556700000	7161000000
26	TRUE	Empty	Pyruvate carboxylase, mitochondrial OS=Homo sapiens OX=9606 GN=PC PE=1 SV=2	P11498	PC	130 kDa		unknown	470550000	508020000	676320000	715130000	492410000	466130000
27	TRUE	Empty	60S ribosomal protein L17 (Fragment) OS=Homo sapiens OX=9606 GN=RPL17 PE=1 SV=1	A0A087WXM6 (+4)	RPL17	20 kDa		unknown	1578600000	1498400000	2072800000	2738200000	1660900000	2134600000
28	TRUE	Empty	60S ribosomal protein L3 OS=Homo sapiens OX=9606 GN=RPL3 PE=1 SV=2	P39023	RPL3	46 kDa		unknown	1133600000	1375100000	1546600000	1795500000	1056700000	1555100000
29	TRUE	Empty	5'-nucleotidase OS=Homo sapiens OX=9606 GN=NT5E PE=1 SV=1	P21589	NT5E	63 kDa		unknown	2004000000	1879100000	1215400000	1060700000	932490000	904580000
30	TRUE	Empty	Actin, alpha skeletal muscle OS=Homo sapiens OX=9606 GN=ACTA1 PE=1 SV=1	P68133 (+1)	ACTA1	42 kDa	TRUE	unknown	1316300000	1266100000	1731700000	1517000000	860010000	1102300000
31	TRUE	Empty	Unconventional myosin-Ib OS=Homo sapiens OX=9606 GN=MYO1B PE=1 SV=3	O43795	MYO1B	132 kDa		unknown	860410000	777650000	726180000	1148400000	531100000	419870000
32	TRUE	Empty	Tyrosine-protein kinase BAZ1B OS=Homo sapiens OX=9606 GN=BAZ1B PE=1 SV=2	Q9UIG0	BAZ1B	171 kDa		unknown	452870000	298610000	591710000	370920000	318840000	397980000
33	TRUE	Empty	Nucleolar protein 56 OS=Homo sapiens OX=9606 GN=NOP56 PE=1 SV=4	O00567	NOP56	66 kDa		unknown	604890000	556470000	734950000	863900000	468120000	590360000
34	TRUE	Empty	Myosin-9 OS=Homo sapiens OX=9606 GN=MYH9 PE=1 SV=4	P35579	MYH9	227 kDa	TRUE	unknown	230690000	259110000	327240000	705810000	105700000	148130000
35	TRUE	Empty	Methylcrotonoyl-CoA carboxylase beta chain, mitochondrial OS=Homo sapiens OX=9606 GN=MCCC2 PE=1 SV=1	Q9HCC0	MCCC2	61 kDa		unknown	424450000	380000000	555300000	580450000	287820000	453890000
36	TRUE	Empty	Tubulin beta-3 chain OS=Homo sapiens OX=9606 GN=TUBB3 PE=1 SV=2	Q13509	TUBB3	50 kDa	TRUE	unknown	594530000	661870000	1297600000	1358200000	764070000	801620000
37	TRUE	Empty	60S ribosomal protein L18a OS=Homo sapiens OX=9606 GN=RPL18A PE=1 SV=2	Q02543	RPL18A	21 kDa		unknown	908140000	752620000	1368500000	1357500000	786480000	876970000
38	TRUE	Empty	Heat shock cognate 71 kDa protein OS=Homo sapiens OX=9606 GN=HSPA8 PE=1 SV=1	P11142	HSPA8	71 kDa	TRUE	unknown	545200000	516740000	680090000	788840000	490680000	517020000
39	TRUE	Empty	Elongation factor 1-alpha 1 OS=Homo sapiens OX=9606 GN=EEF1A1 PE=1 SV=1	P68104	EEF1A1	50 kDa		unknown	826450000	1004100000	1409700000	1673700000	683260000	1055700000
40	TRUE	Empty	AP-3 complex subunit delta-1 OS=Homo sapiens OX=9606 GN=AP3D1 PE=1 SV=1	O14617	AP3D1	130 kDa	TRUE	unknown	352420000	319330000	474520000	545640000	256040000	349730000
41	TRUE	Empty	Filamin-A OS=Homo sapiens OX=9606 GN=FLNA PE=1 SV=1	Q60FE5	FLNA	278 kDa	TRUE	unknown	145160000	141300000	268000000	319880000	134290000	139180000
42	TRUE	Empty	Histone H3 (Fragment) OS=Homo sapiens OX=9606 GN=H3-3B PE=1 SV=1	K7EK07 (+3)	H3-3B	15 kDa	TRUE	unknown	9227800000	6713500000	22209000000	13083000000	12625000000	13962000000
43	TRUE	Empty	Core histone macro-H2A.1 OS=Homo sapiens OX=9606 GN=MACROH2A1 PE=1 SV=4	O75367	MACROH2A1	40 kDa	TRUE	unknown	727110000	665460000	1147600000	1448000000	734400000	713450000
44	TRUE	Empty	SWI/SNF-related matrix-associated actin-dependent regulator of chromatin subfamily A member 5 OS=Homo sapiens OX=9606 GN=SMARCA5 PE=1 SV=1	O60264	SMARCA5	122 kDa	TRUE	unknown	271120000	356070000	324910000	365900000	336840000	323670000
45	TRUE	Empty	Heterogeneous nuclear ribonucleoprotein M OS=Homo sapiens OX=9606 GN=HNRNPM PE=1 SV=3	P52272	HNRNPM	78 kDa	TRUE	unknown	367900000	312510000	630880000	528530000	448920000	370430000
46	TRUE	Empty	60S ribosomal protein L6 OS=Homo sapiens OX=9606 GN=RPL6 PE=1 SV=3	Q02878	RPL6	33 kDa		unknown	1105600000	975590000	1355200000	1460300000	945130000	1180600000
47	TRUE	Empty	RNA helicase OS=Homo sapiens OX=9606 GN=DDX24 PE=1 SV=1	G3V529 (+1)	DDX24	91 kDa		unknown	282850000	288450000	607230000	1205600000	360960000	355510000
48	TRUE	Empty	60S ribosomal protein L13a OS=Homo sapiens OX=9606 GN=RPL13A PE=1 SV=2	P40429	RPL13A	24 kDa	TRUE	unknown	1210600000	1200600000	1972800000	2500700000	1201300000	1397300000
49	TRUE	Empty	Collagen alpha-3(VI) chain OS=Homo sapiens OX=9606 GN=COL6A3 PE=1 SV=5	P12111	COL6A3	344 kDa		unknown	274050000	997840000	299110000	392250000	98864000	87449000
50	TRUE	Empty	RRP12-like protein OS=Homo sapiens OX=9606 GN=RRP12 PE=1 SV=2	Q5JTH9	RRP12	144 kDa		unknown	367620000	352650000	434800000	484140000	319350000	405150000
51	TRUE	Empty	Keratin, type II cytoskeletal 1 OS=Homo sapiens OX=9606 GN=KRT1 PE=1 SV=6	P04264	KRT1	66 kDa	TRUE	unknown	86558000	75797000	304170000	3291300000	211600000	158740000
52	TRUE	Empty	Methylcrotonoyl-CoA carboxylase subunit alpha, mitochondrial OS=Homo sapiens OX=9606 GN=MCCC1 PE=1 SV=3	Q96RQ3	MCCC1	80 kDa		unknown	312670000	319450000	495400000	495660000	342960000	275590000
53	TRUE	Empty	60S ribosomal protein L10 OS=Homo sapiens OX=9606 GN=RPL10 PE=1 SV=4	P27635	RPL10	25 kDa	TRUE	unknown	631980000	794270000	1085200000	1295100000	731080000	870810000
54	TRUE	Empty	Protein SON OS=Homo sapiens OX=9606 GN=SON PE=1 SV=4	P18583	SON	264 kDa	TRUE	unknown	225220000	233790000	324720000	331080000	214060000	253890000
55	TRUE	Empty	60S ribosomal protein L19 OS=Homo sapiens OX=9606 GN=RPL19 PE=1 SV=1	P84098	RPL19	23 kDa		unknown	1000400000	990140000	1303900000	1331000000	857090000	1140700000
56	TRUE	Empty	Nucleolar protein 58 OS=Homo sapiens OX=9606 GN=NOP58 PE=1 SV=1	Q9Y2X3	NOP58	60 kDa		unknown	438940000	413730000	524270000	544820000	401720000	376640000
57	TRUE	Empty	Histone H2A.V OS=Homo sapiens OX=9606 GN=H2AZ2 PE=1 SV=3	Q71UI9 (+3)	H2AZ2	14 kDa	TRUE	unknown	8396000000	7552000000	16799000000	18489000000	7996700000	9515200000
58	TRUE	Empty	60S ribosomal protein L13 OS=Homo sapiens OX=9606 GN=RPL13 PE=1 SV=4	P26373	RPL13	24 kDa		unknown	2176800000	1842000000	3147600000	3241900000	2157000000	8910500000
59	TRUE	Empty	Unconventional myosin-Va OS=Homo sapiens OX=9606 GN=MYO5A PE=1 SV=2	F8WE88	MYO5A	215 kDa	TRUE	unknown	278150000	157700000	244880000	194730000	163210000	190900000
60	TRUE	Empty	Myb-binding protein 1A OS=Homo sapiens OX=9606 GN=MYBBP1A PE=1 SV=2	Q9BQG0	MYBBP1A	149 kDa		unknown	180000000	214470000	184140000	225910000	156270000	151270000
61	TRUE	Empty	ATP-binding cassette sub-family F member 1 OS=Homo sapiens OX=9606 GN=ABCF1 PE=1 SV=2	Q8NE71	ABCF1	96 kDa		unknown	276760000	176060000	248620000	299160000	230570000	191570000
62	TRUE	Empty	Telomerase reverse transcriptase OS=Homo sapiens OX=9606 GN=TERT PE=1 SV=1	O14746	TERT	127 kDa		unknown	174230000	146750000	257250000	266630000	183950000	154950000
63	TRUE	Empty	Tubulin beta-6 chain OS=Homo sapiens OX=9606 GN=TUBB6 PE=1 SV=1	Q9BUF5	TUBB6	50 kDa	TRUE	unknown	392710000	431500000	823060000	894980000	476510000	527660000
64	TRUE	Empty	Unconventional myosin-Ic OS=Homo sapiens OX=9606 GN=MYO1C PE=1 SV=1	F5H6E2	MYO1C	119 kDa	TRUE	unknown	197540000	191160000	212350000	306270000	121210000	92868000
65	TRUE	Empty	40S ribosomal protein S4, X isoform OS=Homo sapiens OX=9606 GN=RPS4X PE=1 SV=2	P62701	RPS4X	30 kDa	TRUE	unknown	345280000	498910000	538120000	480760000	610030000	639980000
66	TRUE	Empty	Pre-mRNA-processing-splicing factor 8 OS=Homo sapiens OX=9606 GN=PRPF8 PE=1 SV=2	Q6P2Q9	PRPF8	274 kDa		unknown	127680000	142850000	231110000	192620000	116580000	134380000
67	TRUE	Empty	Prelamin-A/C OS=Homo sapiens OX=9606 GN=LMNA PE=1 SV=1	P02545	LMNA	74 kDa	TRUE	unknown	174470000	251180000	389890000	293210000	186490000	204200000
68	TRUE	Empty	Caveolae-associated protein 3 OS=Homo sapiens OX=9606 GN=CAVIN3 PE=1 SV=3	Q969G5	CAVIN3	28 kDa		unknown	1114700000	1258500000	1221000000	1437200000	775190000	1247700000
69	TRUE	Empty	Protein-glutamine gamma-glutamyltransferase 2 OS=Homo sapiens OX=9606 GN=TGM2 PE=1 SV=2	P21980	TGM2	77 kDa		unknown	239720000	195800000	209610000	189520000	213980000	259120000
70	TRUE	Empty	60S ribosomal protein L7a OS=Homo sapiens OX=9606 GN=RPL7A PE=1 SV=2	P62424	RPL7A	30 kDa		unknown	364030000	344190000	543470000	774540000	469220000	569700000
71	TRUE	Empty	pre-rRNA 2'-O-ribose RNA methyltransferase FTSJ3 OS=Homo sapiens OX=9606 GN=FTSJ3 PE=1 SV=2	Q8IY81	FTSJ3	97 kDa		unknown	165850000	148910000	269910000	253430000	178000000	193130000
72	TRUE	Empty	40S ribosomal protein S2 OS=Homo sapiens OX=9606 GN=RPS2 PE=1 SV=2	P15880	RPS2	31 kDa		unknown	621510000	578560000	777960000	1202800000	653280000	863180000
73	TRUE	Empty	Nucleolar GTP-binding protein 1 OS=Homo sapiens OX=9606 GN=GTPBP4 PE=1 SV=3	Q9BZE4	GTPBP4	74 kDa		unknown	236810000	172080000	293230000	337190000	219840000	241590000
74	TRUE	Empty	Protein SON (Fragment) OS=Homo sapiens OX=9606 GN=SON PE=1 SV=1	H7C1M2	SON	160 kDa	TRUE	unknown	164640000	139890000	243630000	224830000	125550000	159070000
75	TRUE	Empty	Ubiquitin-40S ribosomal protein S27a OS=Homo sapiens OX=9606 GN=RPS27A PE=1 SV=2	P62979	RPS27A	18 kDa		unknown	467880000	457770000	805970000	862570000	516480000	558910000
76	TRUE	Empty	Albumin OS=Homo sapiens OX=9606 GN=ALB PE=1 SV=1	A0A0C4DGB6 (+1)	ALB	69 kDa		unknown	2150800000	2303000000	3417500000	2517000000	1347200000	1515400000
77	TRUE	Empty	Syntenin-1 OS=Homo sapiens OX=9606 GN=SDCBP PE=1 SV=1	O00560	SDCBP	32 kDa		unknown	166940000	270790000	301490000	457940000	175230000	176050000
78	TRUE	Empty	Nuclear mitotic apparatus protein 1 OS=Homo sapiens OX=9606 GN=NUMA1 PE=1 SV=2	Q14980	NUMA1	238 kDa		unknown	76769000	62023000	135610000	174430000	94053000	92641000
79	TRUE	Empty	Propionyl-CoA carboxylase alpha chain, mitochondrial OS=Homo sapiens OX=9606 GN=PCCA PE=1 SV=4	P05165	PCCA	80 kDa		unknown	160610000	147870000	249160000	290470000	109580000	160600000
80	TRUE	Empty	Caveolin-1 OS=Homo sapiens OX=9606 GN=CAV1 PE=1 SV=4	Q03135	CAV1	20 kDa	TRUE	unknown	577030000	604190000	658150000	755910000	408090000	632500000
81	TRUE	Empty	rRNA 2'-O-methyltransferase fibrillarin OS=Homo sapiens OX=9606 GN=FBL PE=1 SV=2	P22087	FBL	34 kDa	TRUE	unknown	300080000	249320000	385620000	448900000	258590000	397460000
82	TRUE	Empty	Thrombospondin-1 OS=Homo sapiens OX=9606 GN=THBS1 PE=1 SV=2	P07996	THBS1	129 kDa	TRUE	unknown	286680000	183490000	200320000	185720000	106190000	66840000
83	TRUE	Empty	Probable global transcription activator SNF2L1 OS=Homo sapiens OX=9606 GN=SMARCA1 PE=1 SV=1	B7ZLQ5 (+1)	SMARCA1	124 kDa	TRUE	unknown	147680000	118160000	200920000	185120000	140770000	117180000
84	TRUE	Empty	Nucleophosmin OS=Homo sapiens OX=9606 GN=NPM1 PE=1 SV=2	P06748	NPM1	33 kDa		unknown	74158000	154360000	317790000	296120000	352280000	412810000
85	TRUE	Empty	Pescadillo homolog OS=Homo sapiens OX=9606 GN=PES1 PE=1 SV=1	B5MCF9 (+1)	PES1	66 kDa		unknown	162200000	213890000	236790000	281870000	149180000	171240000
86	TRUE	Empty	Serine/arginine repetitive matrix protein 2 OS=Homo sapiens OX=9606 GN=SRRM2 PE=1 SV=2	Q9UQ35	SRRM2	300 kDa		unknown	101990000	74382000	120800000	177920000	72765000	124920000
87	TRUE	Empty	Pyruvate kinase PKM OS=Homo sapiens OX=9606 GN=PKM PE=1 SV=4	P14618	PKM	58 kDa	TRUE	unknown	124150000	167080000	159240000	183300000	89949000	130270000
88	TRUE	Empty	Keratin, type II cytoskeletal 5 OS=Homo sapiens OX=9606 GN=KRT5 PE=1 SV=3	P13647	KRT5	62 kDa	TRUE	unknown	0	0	0	2189600000	0	0
89	TRUE	Empty	Protein DEK OS=Homo sapiens OX=9606 GN=DEK PE=1 SV=1	A0A494C028	DEK	43 kDa	TRUE	unknown	313860000	286430000	221650000	377220000	258240000	320330000
90	TRUE	Empty	60S ribosomal protein L27 OS=Homo sapiens OX=9606 GN=RPL27 PE=1 SV=2	P61353	RPL27	16 kDa		unknown	828970000	626650000	889690000	1343400000	835830000	845200000
91	TRUE	Empty	Ribosomal L1 domain-containing protein 1 OS=Homo sapiens OX=9606 GN=RSL1D1 PE=1 SV=3	O76021	RSL1D1	55 kDa		unknown	134210000	133710000	168750000	229770000	136320000	158020000
92	TRUE	Empty	Histone H1.4 OS=Homo sapiens OX=9606 GN=H1-4 PE=1 SV=2	P10412	H1-4	22 kDa	TRUE	unknown	812100000	624020000	1211600000	1593000000	451910000	894370000
93	TRUE	Empty	40S ribosomal protein S18 OS=Homo sapiens OX=9606 GN=RPS18 PE=1 SV=3	P62269	RPS18	18 kDa		unknown	330640000	420880000	660090000	701050000	354050000	453710000
94	TRUE	Empty	Clathrin heavy chain 1 OS=Homo sapiens OX=9606 GN=CLTC PE=1 SV=5	Q00610	CLTC	192 kDa	TRUE	unknown	58033000	54808000	86308000	134590000	49517000	96033000
95	TRUE	Empty	HEAT repeat-containing protein 1 OS=Homo sapiens OX=9606 GN=HEATR1 PE=1 SV=3	Q9H583	HEATR1	242 kDa		unknown	68311000	95380000	110820000	114320000	687410000	67719000
96	TRUE	Empty	Heterogeneous nuclear ribonucleoproteins C1/C2 OS=Homo sapiens OX=9606 GN=HNRNPC PE=1 SV=1	B2R5W2	HNRNPC	32 kDa		unknown	963710000	1162000000	1374500000	1545800000	891770000	416030000
97	TRUE	Empty	Proline-, glutamic acid- and leucine-rich protein 1 OS=Homo sapiens OX=9606 GN=PELP1 PE=1 SV=2	Q8IZL8	PELP1	120 kDa		unknown	126130000	75941000	143290000	105480000	85384000	154160000
98	TRUE	Empty	60S ribosomal protein L32 (Fragment) OS=Homo sapiens OX=9606 GN=RPL32 PE=1 SV=1	D3YTB1 (+2)	RPL32	16 kDa		unknown	471700000	356140000	652040000	703970000	386760000	435140000
99	TRUE	Empty	Collagen alpha-1(I) chain OS=Homo sapiens OX=9606 GN=COL1A1 PE=1 SV=5	P02452	COL1A1	139 kDa	TRUE	unknown	188330000	149460000	235040000	142380000	81093000	149890000
100	TRUE	Empty	Collagen alpha-2(I) chain OS=Homo sapiens OX=9606 GN=COL1A2 PE=1 SV=1	A0A087WTA8	COL1A2	129 kDa		unknown	159320000	92390000	121390000	74632000	202470000	79356000
101	TRUE	Empty	Histone H1.5 OS=Homo sapiens OX=9606 GN=H1-5 PE=1 SV=3	P16401	H1-5	23 kDa		unknown	553950000	599330000	861310000	1105100000	353710000	722050000
102	TRUE	Empty	Heat shock protein HSP 90-beta OS=Homo sapiens OX=9606 GN=HSP90AB1 PE=1 SV=4	P08238	HSP90AB1	83 kDa	TRUE	unknown	141990000	150200000	160270000	164800000	121570000	172770000
103	TRUE	Empty	Aminopeptidase N OS=Homo sapiens OX=9606 GN=ANPEP PE=1 SV=4	P15144	ANPEP	110 kDa		unknown	271970000	178420000	92029000	29659000	45572000	69738000
104	TRUE	Empty	40S ribosomal protein S13 OS=Homo sapiens OX=9606 GN=RPS13 PE=1 SV=2	P62277	RPS13	17 kDa		unknown	224740000	243980000	363860000	539900000	262970000	358200000
105	TRUE	Empty	Keratin, type I cytoskeletal 10 OS=Homo sapiens OX=9606 GN=KRT10 PE=1 SV=6	P13645	KRT10	59 kDa	TRUE	unknown	5607500	13972000	16099000	5197300000	57614000	0
106	TRUE	Empty	60S ribosomal protein L24 OS=Homo sapiens OX=9606 GN=RPL24 PE=1 SV=1	P83731	RPL24	18 kDa		unknown	471780000	467930000	720380000	958810000	579390000	644640000
107	TRUE	Empty	DNA topoisomerase 1 OS=Homo sapiens OX=9606 GN=TOP1 PE=1 SV=2	P11387	TOP1	91 kDa		unknown	106130000	101030000	176220000	186620000	96647000	110380000
108	TRUE	Empty	Guanine nucleotide-binding protein-like 3 OS=Homo sapiens OX=9606 GN=GNL3 PE=1 SV=2	Q9BVP2	GNL3	62 kDa		unknown	182490000	91738000	218350000	233390000	164840000	152950000
109	TRUE	Empty	Elongation factor 2 OS=Homo sapiens OX=9606 GN=EEF2 PE=1 SV=4	P13639	EEF2	95 kDa	TRUE	unknown	63312000	117090000	90150000	170280000	55551000	87986000
110	TRUE	Empty	60S ribosomal protein L11 OS=Homo sapiens OX=9606 GN=RPL11 PE=1 SV=2	P62913	RPL11	20 kDa		unknown	448810000	345990000	523180000	563740000	341950000	474040000
111	TRUE	Empty	40S ribosomal protein S16 OS=Homo sapiens OX=9606 GN=RPS16 PE=1 SV=2	P62249	RPS16	16 kDa		unknown	438400000	350180000	612030000	596570000	447820000	521030000
112	TRUE	Empty	Keratin, type II cuticular Hb6 OS=Homo sapiens OX=9606 GN=KRT86 PE=1 SV=1	O43790	KRT86	53 kDa	TRUE	unknown	0	4527100000	0	0	0	4041500000
113	TRUE	Empty	60S ribosomal protein L10a OS=Homo sapiens OX=9606 GN=RPL10A PE=1 SV=2	P62906	RPL10A	25 kDa		unknown	242730000	344800000	757830000	531890000	407750000	406560000
114	TRUE	Empty	Testis-expressed protein 10 OS=Homo sapiens OX=9606 GN=TEX10 PE=1 SV=2	Q9NXF1	TEX10	106 kDa		unknown	74326000	67884000	71480000	73415000	53751000	91273000
115	TRUE	Empty	Histone H1.3 OS=Homo sapiens OX=9606 GN=H1-3 PE=1 SV=2	P16402	H1-3	22 kDa	TRUE	unknown	764830000	558800000	1136500000	1495100000	413840000	837820000
116	TRUE	Empty	60S ribosomal protein L21 OS=Homo sapiens OX=9606 GN=RPL21 PE=1 SV=2	P46778	RPL21	19 kDa		unknown	448550000	570710000	947320000	888450000	740350000	536200000
117	TRUE	Empty	40S ribosomal protein S24 OS=Homo sapiens OX=9606 GN=RPS24 PE=1 SV=1	A0A2R8Y849 (+3)	RPS24	15 kDa		unknown	177210000	131200000	360550000	599920000	296370000	323420000
118	TRUE	Empty	60S ribosomal protein L8 OS=Homo sapiens OX=9606 GN=RPL8 PE=1 SV=2	P62917	RPL8	28 kDa		unknown	191710000	161750000	285630000	375230000	238230000	271640000
119	TRUE	Empty	Hemoglobin subunit alpha (Fragment) OS=Homo sapiens OX=9606 GN=HBA2 PE=1 SV=1	A0A2R8Y7C0	HBA2	14 kDa		unknown	372150000	426030000	353880000	438050000	229750000	357300000
120	TRUE	Empty	60S ribosomal protein L18 OS=Homo sapiens OX=9606 GN=RPL18 PE=1 SV=1	G3V203 (+2)	RPL18	19 kDa		unknown	402610000	404610000	479340000	710620000	538140000	456090000
121	TRUE	Empty	Endoplasmic reticulum chaperone BiP OS=Homo sapiens OX=9606 GN=HSPA5 PE=1 SV=2	P11021	HSPA5	72 kDa	TRUE	unknown	76255000	61904000	144230000	171660000	53077000	70994000
122	TRUE	Empty	60S ribosomal protein L26-like 1 OS=Homo sapiens OX=9606 GN=RPL26L1 PE=1 SV=1	Q9UNX3	RPL26L1	17 kDa	TRUE	unknown	163180000	229080000	410870000	461750000	268820000	362900000
123	TRUE	Empty	RNA-binding protein 39 OS=Homo sapiens OX=9606 GN=RBM39 PE=1 SV=2	Q14498	RBM39	59 kDa		unknown	79493000	100030000	111960000	132980000	58991000	91824000
124	TRUE	Empty	FACT complex subunit SPT16 OS=Homo sapiens OX=9606 GN=SUPT16H PE=1 SV=1	Q9Y5B9	SUPT16H	120 kDa		unknown	56292000	213510000	110100000	113480000	88828000	74183000
125	TRUE	Empty	Putative coiled-coil domain-containing protein 144C OS=Homo sapiens OX=9606 GN=CCDC144CP PE=5 SV=3	Q8IYA2	CCDC144CP	143 kDa		unknown	340510000	254110000	298990000	695450000	269690000	431870000
126	TRUE	Empty	116 kDa U5 small nuclear ribonucleoprotein component OS=Homo sapiens OX=9606 GN=EFTUD2 PE=1 SV=1	Q15029	EFTUD2	109 kDa	TRUE	unknown	108650000	129890000	177090000	137720000	60970000	104490000
127	TRUE	Empty	40S ribosomal protein S4, Y isoform 1 (Fragment) OS=Homo sapiens OX=9606 GN=RPS4Y1 PE=1 SV=1	C9JEH7 (+1)	RPS4Y1	29 kDa	TRUE	unknown	149400000	144200000	192430000	214820000	166600000	197320000
128	TRUE	Empty	Treacle protein OS=Homo sapiens OX=9606 GN=TCOF1 PE=1 SV=3	Q13428	TCOF1	152 kDa		unknown	71336000	67355000	135310000	104350000	51499000	61767000
129	TRUE	Empty	DNA topoisomerase 2-alpha OS=Homo sapiens OX=9606 GN=TOP2A PE=1 SV=3	P11388	TOP2A	174 kDa	TRUE	unknown	52732000	33165000	58071000	89957000	43612000	48368000
130	TRUE	Empty	CD44 antigen OS=Homo sapiens OX=9606 GN=CD44 PE=1 SV=2	H0YD13 (+1)	CD44	23 kDa		unknown	708910000	690950000	92816000	86693000	79988000	93111000
131	TRUE	Empty	40S ribosomal protein S3 OS=Homo sapiens OX=9606 GN=RPS3 PE=1 SV=2	P23396	RPS3	27 kDa		unknown	647900000	92280000	150010000	208920000	389690000	127160000
132	TRUE	Empty	40S ribosomal protein S11 OS=Homo sapiens OX=9606 GN=RPS11 PE=1 SV=3	P62280	RPS11	18 kDa		unknown	253630000	511300000	395080000	902300000	390830000	321400000
133	TRUE	Empty	Ribosome biogenesis protein BRX1 homolog OS=Homo sapiens OX=9606 GN=BRIX1 PE=1 SV=2	Q8TDN6	BRIX1	41 kDa		unknown	98773000	91996000	133280000	129460000	79500000	106900000
134	TRUE	Empty	Pre-mRNA-processing factor 19 OS=Homo sapiens OX=9606 GN=PRPF19 PE=1 SV=1	Q9UMS4	PRPF19	55 kDa	TRUE	unknown	82887000	71063000	101160000	105990000	43923000	76163000
135	TRUE	Empty	Keratin, type II cytoskeletal 2 epidermal OS=Homo sapiens OX=9606 GN=KRT2 PE=1 SV=2	P35908	KRT2	65 kDa	TRUE	unknown	0	23061000	0	2478100000	46733000	0
136	TRUE	Empty	60S ribosomal protein L28 OS=Homo sapiens OX=9606 GN=RPL28 PE=1 SV=3	P46779	RPL28	16 kDa		unknown	427440000	368870000	547940000	676270000	369070000	384410000
137	TRUE	Empty	Cytoskeleton-associated protein 4 OS=Homo sapiens OX=9606 GN=CKAP4 PE=1 SV=2	Q07065	CKAP4	66 kDa		unknown	166520000	73190000	87652000	107990000	21868000	52347000
138	TRUE	Empty	Protein polybromo-1 (Fragment) OS=Homo sapiens OX=9606 GN=PBRM1 PE=1 SV=8	E7EVG2	PBRM1	168 kDa		unknown	50565000	21845000	70602000	66882000	72405000	58723000
139	TRUE	Empty	Heterogeneous nuclear ribonucleoprotein H OS=Homo sapiens OX=9606 GN=HNRNPH1 PE=1 SV=1	E9PCY7 (+2)	HNRNPH1	47 kDa	TRUE	unknown	40366000	40962000	84798000	93216000	50967000	71929000
140	TRUE	Empty	Barrier-to-autointegration factor OS=Homo sapiens OX=9606 GN=BANF1 PE=1 SV=1	O75531	BANF1	10 kDa		unknown	124890000	61072000	223880000	208840000	48094000	132170000
141	TRUE	Empty	FACT complex subunit SSRP1 OS=Homo sapiens OX=9606 GN=SSRP1 PE=1 SV=1	Q08945	SSRP1	81 kDa		unknown	40472000	50045000	78343000	75240000	65860000	74343000
142	TRUE	Empty	Ribosome biogenesis protein BOP1 OS=Homo sapiens OX=9606 GN=BOP1 PE=1 SV=2	Q14137	BOP1	84 kDa		unknown	67149000	60718000	66449000	106070000	56148000	77856000
143	TRUE	Empty	Eukaryotic translation initiation factor 5B OS=Homo sapiens OX=9606 GN=EIF5B PE=1 SV=1	A0A087WUT6	EIF5B	139 kDa		unknown	44210000	61174000	118360000	33318000	22419000	34335000
144	TRUE	Empty	Heat shock 70 kDa protein 1B OS=Homo sapiens OX=9606 GN=HSPA1B PE=1 SV=1	A0A0G2JIW1	HSPA1B	70 kDa	TRUE	unknown	103520000	98357000	135490000	164570000	124030000	112670000
145	TRUE	Empty	60S ribosomal protein L27a OS=Homo sapiens OX=9606 GN=RPL27A PE=1 SV=2	P46776	RPL27A	17 kDa		unknown	698360000	702510000	803780000	1184500000	514120000	561170000
146	TRUE	Empty	Filamin-C OS=Homo sapiens OX=9606 GN=FLNC PE=1 SV=3	Q14315	FLNC	291 kDa	TRUE	unknown	37530000	63023000	74696000	69147000	39979000	60129000
147	TRUE	Empty	Nucleolar complex protein 3 homolog OS=Homo sapiens OX=9606 GN=NOC3L PE=1 SV=1	Q8WTT2	NOC3L	93 kDa		unknown	89608000	78864000	81684000	60999000	68003000	76339000
148	TRUE	Empty	Ribosomal biogenesis protein LAS1L OS=Homo sapiens OX=9606 GN=LAS1L PE=1 SV=2	Q9Y4W2	LAS1L	83 kDa		unknown	54520000	59749000	51857000	73408000	54542000	62419000
149	TRUE	Empty	H/ACA ribonucleoprotein complex subunit DKC1 OS=Homo sapiens OX=9606 GN=DKC1 PE=1 SV=3	O60832	DKC1	58 kDa		unknown	39640000	54044000	63259000	74706000	53990000	58541000
150	TRUE	Empty	Neuroblast differentiation-associated protein AHNAK OS=Homo sapiens OX=9606 GN=AHNAK PE=1 SV=2	Q09666	AHNAK	629 kDa		unknown	81090000	65651000	36027000	71023000	30767000	45478000
151	TRUE	Empty	Dolichyl-diphosphooligosaccharide--protein glycosyltransferase subunit STT3B OS=Homo sapiens OX=9606 GN=STT3B PE=1 SV=1	Q8TCJ2	STT3B	94 kDa		unknown	152830000	150220000	198740000	237300000	128640000	141220000
152	TRUE	Empty	Integrin beta-1 OS=Homo sapiens OX=9606 GN=ITGB1 PE=1 SV=2	P05556	ITGB1	88 kDa		unknown	275300000	250420000	70443000	60687000	7414300	28758000
153	TRUE	Empty	Epidermal growth factor receptor OS=Homo sapiens OX=9606 GN=EGFR PE=1 SV=2	P00533	EGFR	134 kDa		unknown	150070000	143000000	12231000	18963000	2996200	3241600
154	TRUE	Empty	Propionyl-CoA carboxylase beta chain, mitochondrial OS=Homo sapiens OX=9606 GN=PCCB PE=1 SV=1	E7ETT4	PCCB	52 kDa		unknown	70803000	62384000	136610000	101680000	41647000	31422000
155	TRUE	Empty	Annexin A2 OS=Homo sapiens OX=9606 GN=ANXA2 PE=1 SV=2	P07355	ANXA2	39 kDa	TRUE	unknown	71261000	107800000	79978000	170110000	63612000	63618000
156	TRUE	Empty	MKI67 FHA domain-interacting nucleolar phosphoprotein OS=Homo sapiens OX=9606 GN=NIFK PE=1 SV=1	Q9BYG3	NIFK	34 kDa		unknown	42245000	45528000	76780000	64578000	51380000	61284000
157	TRUE	Empty	Galectin-1 OS=Homo sapiens OX=9606 GN=LGALS1 PE=1 SV=2	P09382	LGALS1	15 kDa		unknown	192690000	164690000	215560000	186700000	79483000	123940000
158	TRUE	Empty	Ribonucleases P/MRP protein subunit POP1 OS=Homo sapiens OX=9606 GN=POP1 PE=1 SV=2	Q99575	POP1	115 kDa		unknown	32761000	22213000	75507000	44737000	52088000	39448000
159	TRUE	Empty	Probable ATP-dependent RNA helicase DDX56 OS=Homo sapiens OX=9606 GN=DDX56 PE=1 SV=1	Q9NY93	DDX56	62 kDa		unknown	66177000	49353000	89593000	66096000	46448000	40289000
160	TRUE	Empty	60S ribosomal protein L5 (Fragment) OS=Homo sapiens OX=9606 GN=RPL5 PE=1 SV=1	A0A2R8Y6J3 (+1)	RPL5	27 kDa		unknown	94256000	63171000	145550000	206590000	143740000	154210000
161	TRUE	Empty	Heat shock protein HSP 90-alpha OS=Homo sapiens OX=9606 GN=HSP90AA1 PE=1 SV=5	P07900	HSP90AA1	85 kDa	TRUE	unknown	85106000	81134000	73380000	120690000	71371000	94056000
162	TRUE	Empty	Peptidyl-prolyl cis-trans isomerase A OS=Homo sapiens OX=9606 GN=PPIA PE=1 SV=2	P62937	PPIA	18 kDa		unknown	96446000	62845000	95923000	98835000	74019000	91213000
163	TRUE	Empty	Glyceraldehyde-3-phosphate dehydrogenase OS=Homo sapiens OX=9606 GN=GAPDH PE=1 SV=3	P04406	GAPDH	36 kDa		unknown	81343000	76935000	127010000	126100000	68964000	85782000
164	TRUE	Empty	Heat shock protein beta-1 OS=Homo sapiens OX=9606 GN=HSPB1 PE=1 SV=2	P04792	HSPB1	23 kDa		unknown	42802000	47173000	129080000	90650000	73838000	66428000
165	TRUE	Empty	Plasminogen activator inhibitor 1 OS=Homo sapiens OX=9606 GN=SERPINE1 PE=1 SV=1	P05121	SERPINE1	45 kDa		unknown	198310000	108980000	145560000	180790000	52789000	50495000
166	TRUE	Empty	60S ribosomal protein L23 OS=Homo sapiens OX=9606 GN=RPL23 PE=1 SV=1	P62829	RPL23	15 kDa		unknown	117120000	137020000	195220000	233250000	118560000	141350000
167	TRUE	Empty	U3 small nucleolar RNA-associated protein 15 homolog OS=Homo sapiens OX=9606 GN=UTP15 PE=1 SV=3	Q8TED0	UTP15	58 kDa		unknown	47955000	58320000	45216000	66392000	12314000	57272000
168	TRUE	Empty	Keratin, type I cytoskeletal 9 OS=Homo sapiens OX=9606 GN=KRT9 PE=1 SV=3	P35527	KRT9	62 kDa	TRUE	unknown	18811000	7629800	130050000	170420000	61821000	91980000
169	TRUE	Empty	Polyadenylate-binding protein OS=Homo sapiens OX=9606 GN=PABPC1 PE=1 SV=1	A0A087WTT1 (+1)	PABPC1	59 kDa	TRUE	unknown	37355000	54281000	82204000	123710000	72557000	64002000
170	TRUE	Empty	AP-2 complex subunit mu OS=Homo sapiens OX=9606 GN=AP2M1 PE=1 SV=1	A0A087WY71 (+2)	AP2M1	50 kDa		unknown	76273000	40200000	56017000	72428000	46379000	51399000
171	TRUE	Empty	Heterogeneous nuclear ribonucleoprotein U OS=Homo sapiens OX=9606 GN=HNRNPU PE=1 SV=1	A0A1W2PPS1	HNRNPU	88 kDa	TRUE	unknown	40395000	43212000	59086000	40039000	16270000	18151000
172	TRUE	Empty	Signal recognition particle 14 kDa protein OS=Homo sapiens OX=9606 GN=SRP14 PE=1 SV=2	P37108	SRP14	15 kDa		unknown	77351000	60917000	105750000	126180000	76880000	56422000
173	TRUE	Empty	WD repeat-containing protein 18 OS=Homo sapiens OX=9606 GN=WDR18 PE=1 SV=2	Q9BV38	WDR18	47 kDa		unknown	74313000	43916000	70692000	81202000	57886000	72199000
174	TRUE	Empty	Pinin OS=Homo sapiens OX=9606 GN=PNN PE=1 SV=5	Q9H307	PNN	82 kDa		unknown	49007000	28768000	80380000	99794000	16102000	41286000
175	TRUE	Empty	Transforming growth factor-beta-induced protein ig-h3 OS=Homo sapiens OX=9606 GN=TGFBI PE=1 SV=1	Q15582	TGFBI	75 kDa		unknown	120770000	74473000	60365000	59143000	24087000	22349000
176	TRUE	Empty	Collagen alpha-1(VI) chain OS=Homo sapiens OX=9606 GN=COL6A1 PE=1 SV=1	A0A087X0S5	COL6A1	108 kDa		unknown	100640000	108250000	113910000	143520000	9487100	27062000
177	TRUE	Empty	60S ribosomal protein L14 OS=Homo sapiens OX=9606 GN=RPL14 PE=1 SV=4	P50914	RPL14	23 kDa		unknown	175740000	222460000	381140000	502740000	255110000	339300000
178	TRUE	Empty	RNA cytidine acetyltransferase OS=Homo sapiens OX=9606 GN=NAT10 PE=1 SV=2	Q9H0A0	NAT10	116 kDa		unknown	46277000	23010000	54819000	70125000	22094000	60579000
179	TRUE	Empty	U5 small nuclear ribonucleoprotein 200 kDa helicase OS=Homo sapiens OX=9606 GN=SNRNP200 PE=1 SV=2	O75643	SNRNP200	245 kDa		unknown	22696000	21550000	47201000	38920000	33042000	20642000
180	TRUE	Empty	Stress-70 protein, mitochondrial OS=Homo sapiens OX=9606 GN=HSPA9 PE=1 SV=2	P38646	HSPA9	74 kDa		unknown	26452000	25093000	73120000	75107000	13915000	11555000
181	TRUE	Empty	Probable rRNA-processing protein EBP2 OS=Homo sapiens OX=9606 GN=EBNA1BP2 PE=1 SV=2	Q99848	EBNA1BP2	35 kDa		unknown	54223000	44112000	64232000	83757000	36740000	58245000
182	TRUE	Empty	40S ribosomal protein S17 OS=Homo sapiens OX=9606 PE=3 SV=2	H3BNC9		65 kDa		unknown	61613000	69936000	130080000	163950000	103730000	124010000
183	TRUE	Empty	CCAAT/enhancer-binding protein zeta OS=Homo sapiens OX=9606 GN=CEBPZ PE=1 SV=3	Q03701	CEBPZ	121 kDa		unknown	45744000	44094000	53752000	58614000	68992000	61599000
184	TRUE	Empty	Rac GTPase-activating protein 1 OS=Homo sapiens OX=9606 GN=RACGAP1 PE=1 SV=1	Q9H0H5	RACGAP1	71 kDa		unknown	46748000	44794000	43863000	57299000	35563000	27052000
185	TRUE	Empty	DNA repair protein complementing XP-C cells OS=Homo sapiens OX=9606 GN=XPC PE=1 SV=4	Q01831	XPC	106 kDa		unknown	19708000	28022000	59415000	56065000	41102000	44032000
186	TRUE	Empty	WD repeat-containing protein 43 OS=Homo sapiens OX=9606 GN=WDR43 PE=1 SV=3	Q15061	WDR43	75 kDa		unknown	53596000	27022000	50498000	46190000	48425000	72053000
187	TRUE	Empty	Poly(rC)-binding protein 1 OS=Homo sapiens OX=9606 GN=PCBP1 PE=1 SV=2	Q15365	PCBP1	37 kDa	TRUE	unknown	39140000	68020000	106680000	88285000	26377000	72907000
188	TRUE	Empty	40S ribosomal protein S7 OS=Homo sapiens OX=9606 GN=RPS7 PE=1 SV=1	P62081	RPS7	22 kDa		unknown	36948000	59257000	98458000	102000000	81731000	102200000
189	TRUE	Empty	60S ribosomal protein L7-like 1 OS=Homo sapiens OX=9606 GN=RPL7L1 PE=1 SV=2	Q6DKI1	RPL7L1	30 kDa		unknown	222550000	229340000	56745000	134200000	78961000	76875000
190	TRUE	Empty	Histone H3.Y OS=Homo sapiens OX=9606 GN=H3Y1 PE=1 SV=1	P0DPK2 (+1)	H3Y1	15 kDa		unknown	0	6134100000	10303000000	12858000000	5306200000	62343000
191	TRUE	Empty	60S ribosomal protein L30 OS=Homo sapiens OX=9606 GN=RPL30 PE=1 SV=2	P62888	RPL30	13 kDa		unknown	145730000	146160000	236450000	213340000	162180000	212500000
192	TRUE	Empty	Thyroid hormone receptor-associated protein 3 OS=Homo sapiens OX=9606 GN=THRAP3 PE=1 SV=2	Q9Y2W1	THRAP3	109 kDa		unknown	33628000	15852000	112270000	218550000	48838000	23021000
193	TRUE	Empty	Synemin OS=Homo sapiens OX=9606 GN=SYNM PE=1 SV=2	O15061	SYNM	173 kDa		unknown	73852000	42946000	51770000	33184000	28822000	54083000
194	TRUE	Empty	40S ribosomal protein S5 (Fragment) OS=Homo sapiens OX=9606 GN=RPS5 PE=1 SV=1	M0R0F0 (+2)	RPS5	22 kDa		unknown	29818000	35283000	47574000	44543000	48881000	47098000
195	TRUE	Empty	Nestin OS=Homo sapiens OX=9606 GN=NES PE=1 SV=2	P48681	NES	177 kDa		unknown	42828000	44931000	24226000	12678000	18261000	5229500
196	TRUE	Empty	Eukaryotic translation initiation factor 6 OS=Homo sapiens OX=9606 GN=EIF6 PE=1 SV=1	P56537	EIF6	27 kDa		unknown	56191000	66422000	84799000	65732000	17670000	10836000
197	TRUE	Empty	60S ribosomal protein L15 OS=Homo sapiens OX=9606 GN=RPL15 PE=1 SV=2	P61313	RPL15	24 kDa		unknown	106060000	213550000	249930000	285410000	195710000	253410000
198	TRUE	Empty	Heterochromatin protein 1-binding protein 3 OS=Homo sapiens OX=9606 GN=HP1BP3 PE=1 SV=1	Q5SSJ5	HP1BP3	61 kDa		unknown	31784000	50263000	70068000	66964000	33815000	39840000
199	TRUE	Empty	Protein FAM111A OS=Homo sapiens OX=9606 GN=FAM111A PE=1 SV=2	Q96PZ2	FAM111A	70 kDa		unknown	47942000	40808000	56075000	64141000	37301000	35873000
200	TRUE	Empty	Nucleolar RNA helicase 2 OS=Homo sapiens OX=9606 GN=DDX21 PE=1 SV=5	Q9NR30	DDX21	87 kDa	TRUE	unknown	29920000	18432000	32537000	49502000	18987000	27506000
201	TRUE	Empty	Prolyl endopeptidase FAP OS=Homo sapiens OX=9606 GN=FAP PE=1 SV=1	B4DLR2	FAP	85 kDa	TRUE	unknown	182620000	148350000	0	11982000	0	0
202	TRUE	Empty	40S ribosomal protein S23 OS=Homo sapiens OX=9606 GN=RPS23 PE=1 SV=3	P62266	RPS23	16 kDa		unknown	211860000	250690000	413070000	420420000	276940000	424160000
203	TRUE	Empty	40S ribosomal protein S14 (Fragment) OS=Homo sapiens OX=9606 GN=RPS14 PE=1 SV=1	A0A2R8Y811 (+1)	RPS14	16 kDa		unknown	59931000	56398000	71873000	133300000	92788000	98964000
204	TRUE	Empty	Serine/arginine repetitive matrix protein 1 OS=Homo sapiens OX=9606 GN=SRRM1 PE=1 SV=2	Q8IYB3	SRRM1	102 kDa		unknown	39139000	55370000	89024000	67627000	57537000	42983000
205	TRUE	Empty	Core histone macro-H2A.2 OS=Homo sapiens OX=9606 GN=MACROH2A2 PE=1 SV=3	Q9P0M6	MACROH2A2	40 kDa	TRUE	unknown	184860000	142400000	261050000	310870000	176590000	194400000
206	TRUE	Empty	60S ribosomal protein L23a OS=Homo sapiens OX=9606 GN=RPL23A PE=1 SV=1	P62750 (+3)	RPL23A	18 kDa		unknown	65149000	58748000	151740000	153530000	61371000	120550000
207	TRUE	Empty	SWI/SNF complex subunit SMARCC2 OS=Homo sapiens OX=9606 GN=SMARCC2 PE=1 SV=1	Q8TAQ2	SMARCC2	133 kDa		unknown	17888000	23306000	47363000	21198000	18447000	22950000
208	TRUE	Empty	60S acidic ribosomal protein P0 OS=Homo sapiens OX=9606 GN=RPLP0 PE=1 SV=1	F8VWS0 (+1)	RPLP0	30 kDa		unknown	20721000	24240000	40358000	30379000	27008000	34167000
209	TRUE	Empty	Gremlin-1 OS=Homo sapiens OX=9606 GN=GREM1 PE=1 SV=1	O60565	GREM1	21 kDa		unknown	27952000	36889000	71084000	43095000	24285000	25680000
210	TRUE	Empty	ATP synthase subunit alpha, mitochondrial OS=Homo sapiens OX=9606 GN=ATP5F1A PE=1 SV=1	P25705	ATP5F1A	60 kDa		unknown	17568000	30235000	134860000	120790000	12474000	38644000
211	TRUE	Empty	40S ribosomal protein S25 OS=Homo sapiens OX=9606 GN=RPS25 PE=1 SV=1	P62851	RPS25	14 kDa		unknown	199030000	190090000	317670000	367140000	210350000	326270000
212	TRUE	Empty	Serine/threonine-protein kinase PRP4 homolog OS=Homo sapiens OX=9606 GN=PRPF4B PE=1 SV=3	Q13523	PRPF4B	117 kDa		unknown	20793000	21483000	49414000	33792000	23429000	16271000
213	TRUE	Empty	Suppressor of SWI4 1 homolog OS=Homo sapiens OX=9606 GN=PPAN PE=2 SV=1	Q9NQ55	PPAN	53 kDa		unknown	53334000	35505000	60002000	73302000	61031000	63029000
214	TRUE	Empty	Programmed cell death 6-interacting protein OS=Homo sapiens OX=9606 GN=PDCD6IP PE=1 SV=1	Q8WUM4	PDCD6IP	96 kDa		unknown	23212000	4489100	39951000	69148000	10375000	30804000
215	TRUE	Empty	CD59 glycoprotein (Fragment) OS=Homo sapiens OX=9606 GN=CD59 PE=1 SV=1	A0A2U3TZL5 (+2)	CD59	13 kDa		unknown	225800000	153690000	83512000	61560000	54502000	42038000
216	TRUE	Empty	40S ribosomal protein S15a OS=Homo sapiens OX=9606 GN=RPS15A PE=1 SV=2	P62244 (+1)	RPS15A	15 kDa		unknown	143380000	129880000	121220000	215230000	139300000	102830000
217	TRUE	Empty	Transducin beta-like protein 3 OS=Homo sapiens OX=9606 GN=TBL3 PE=1 SV=2	Q12788	TBL3	89 kDa		unknown	14205000	25902000	16522000	36068000	9450900	54940000
218	TRUE	Empty	Ribosome biogenesis protein BMS1 homolog OS=Homo sapiens OX=9606 GN=BMS1 PE=1 SV=1	Q14692	BMS1	146 kDa		unknown	36094000	30189000	59934000	48583000	23513000	18930000
219	TRUE	Empty	WD repeat-containing protein 36 OS=Homo sapiens OX=9606 GN=WDR36 PE=1 SV=1	Q8NI36 (+1)	WDR36	105 kDa		unknown	29075000	26298000	19380000	44684000	19405000	32174000
220	TRUE	Empty	ADP/ATP translocase 2 OS=Homo sapiens OX=9606 GN=SLC25A5 PE=1 SV=7	P05141	SLC25A5	33 kDa	TRUE	unknown	50326000	53207000	90263000	66817000	47388000	26844000
221	TRUE	Empty	Alpha-actinin-1 OS=Homo sapiens OX=9606 GN=ACTN1 PE=1 SV=2	P12814	ACTN1	103 kDa	TRUE	unknown	34539000	30404000	17846000	30043000	18194000	18128000
222	TRUE	Empty	WD repeat-containing protein 3 OS=Homo sapiens OX=9606 GN=WDR3 PE=1 SV=1	Q9UNX4	WDR3	106 kDa		unknown	29325000	25221000	39310000	35239000	23465000	37816000
223	TRUE	Empty	FERM, ARHGEF and pleckstrin domain-containing protein 1 OS=Homo sapiens OX=9606 GN=FARP1 PE=1 SV=1	Q9Y4F1	FARP1	119 kDa		unknown	26755000	44751000	23720000	32023000	15391000	9786400
224	TRUE	Empty	Endoplasmin OS=Homo sapiens OX=9606 GN=HSP90B1 PE=1 SV=1	P14625	HSP90B1	92 kDa	TRUE	unknown	29922000	55275000	84919000	93322000	37743000	35866000
225	TRUE	Empty	Proliferation marker protein Ki-67 OS=Homo sapiens OX=9606 GN=MKI67 PE=1 SV=2	P46013	MKI67	359 kDa		unknown	23568000	4579200	10632000	15410000	11941000	33060000
226	TRUE	Empty	Prolow-density lipoprotein receptor-related protein 1 OS=Homo sapiens OX=9606 GN=LRP1 PE=1 SV=2	Q07954	LRP1	505 kDa		unknown	128530000	61717000	0	0	0	0
227	TRUE	Empty	Serine/arginine-rich splicing factor 11 OS=Homo sapiens OX=9606 GN=SRSF11 PE=1 SV=1	Q05519	SRSF11	54 kDa		unknown	40279000	47924000	58801000	59348000	53285000	59743000
228	TRUE	Empty	Target of Nesh-SH3 OS=Homo sapiens OX=9606 GN=ABI3BP PE=1 SV=1	D3YTG3	ABI3BP	195 kDa		unknown	100300000	46297000	19315000	0	0	3264900
229	TRUE	Empty	WD repeat-containing protein 46 OS=Homo sapiens OX=9606 GN=WDR46 PE=1 SV=3	O15213	WDR46	68 kDa	TRUE	unknown	15608000	37487000	311450000	33408000	157480000	34485000
230	TRUE	Empty	BAG family molecular chaperone regulator 2 OS=Homo sapiens OX=9606 GN=BAG2 PE=1 SV=1	O95816	BAG2	24 kDa		unknown	28335000	24075000	59523000	60074000	28264000	24401000
231	TRUE	Empty	Eukaryotic initiation factor 4A-I OS=Homo sapiens OX=9606 GN=EIF4A1 PE=1 SV=1	P60842	EIF4A1	46 kDa	TRUE	unknown	11859000	30485000	35250000	82792000	2862300	45108000
232	TRUE	Empty	Bcl-2-associated transcription factor 1 OS=Homo sapiens OX=9606 GN=BCLAF1 PE=1 SV=1	E9PK91	BCLAF1	100 kDa		unknown	18047000	36098000	66993000	42102000	22615000	21183000
233	TRUE	Empty	Actin-depolymerizing factor OS=Homo sapiens OX=9606 GN=GSN PE=1 SV=1	A0A0A0MS51	GSN	83 kDa		unknown	36407000	58704000	51300000	31692000	20999000	7966600
234	TRUE	Empty	Heterogeneous nuclear ribonucleoprotein F OS=Homo sapiens OX=9606 GN=HNRNPF PE=1 SV=3	P52597	HNRNPF	46 kDa	TRUE	unknown	18654000	27410000	48480000	36657000	23726000	22791000
235	TRUE	Empty	CCN family member 1 OS=Homo sapiens OX=9606 GN=CCN1 PE=1 SV=1	O00622	CCN1	42 kDa		unknown	54235000	16468000	19896000	47620000	10029000	12351000
236	TRUE	Empty	Surfeit locus protein 6 OS=Homo sapiens OX=9606 GN=SURF6 PE=1 SV=3	O75683	SURF6	41 kDa		unknown	39547000	6890700	29940000	45942000	14107000	38044000
237	TRUE	Empty	Protein disulfide-isomerase A3 OS=Homo sapiens OX=9606 GN=PDIA3 PE=1 SV=4	P30101	PDIA3	57 kDa	TRUE	unknown	31017000	29284000	44171000	42970000	8748900	12392000
238	TRUE	Empty	60S ribosomal protein L35 OS=Homo sapiens OX=9606 GN=RPL35 PE=1 SV=2	P42766	RPL35	15 kDa		unknown	84004000	94397000	330270000	434460000	289350000	191850000
239	TRUE	Empty	Ribosomal RNA processing protein 1 homolog A OS=Homo sapiens OX=9606 GN=RRP1 PE=1 SV=1	P56182	RRP1	53 kDa		unknown	22892000	26217000	62840000	49950000	37603000	60290000
240	TRUE	Empty	Deoxynucleotidyltransferase terminal-interacting protein 2 OS=Homo sapiens OX=9606 GN=DNTTIP2 PE=1 SV=2	Q5QJE6	DNTTIP2	84 kDa		unknown	12761000	19950000	11167000	26551000	7904800	26920000
241	TRUE	Empty	ATP-dependent RNA helicase DDX54 OS=Homo sapiens OX=9606 GN=DDX54 PE=1 SV=2	Q8TDD1	DDX54	99 kDa		unknown	17384000	7112800	39410000	38260000	8551800	21960000
242	TRUE	Empty	U3 small nucleolar RNA-associated protein 18 homolog OS=Homo sapiens OX=9606 GN=UTP18 PE=1 SV=3	Q9Y5J1	UTP18	62 kDa		unknown	12522000	34067000	19366000	20179000	18851000	26962000
243	TRUE	Empty	WD repeat-containing protein 75 OS=Homo sapiens OX=9606 GN=WDR75 PE=1 SV=1	Q8IWA0	WDR75	95 kDa		unknown	18505000	13341000	42030000	48375000	15211000	24813000
244	TRUE	Empty	Fibrillin-1 OS=Homo sapiens OX=9606 GN=FBN1 PE=1 SV=4	P35555	FBN1	312 kDa	TRUE	unknown	53196000	40445000	7992400	20192000	3291600	5889100
245	TRUE	Empty	Alpha-actinin-4 OS=Homo sapiens OX=9606 GN=ACTN4 PE=1 SV=2	O43707	ACTN4	105 kDa	TRUE	unknown	32636000	26378000	17194000	15766000	18219000	18731000
246	TRUE	Empty	ADP/ATP translocase 3 OS=Homo sapiens OX=9606 GN=SLC25A6 PE=1 SV=4	P12236	SLC25A6	33 kDa	TRUE	unknown	47432000	47351000	81666000	68156000	45980000	25690000
247	TRUE	Empty	60 kDa poly(U)-binding-splicing factor (Fragment) OS=Homo sapiens OX=9606 GN=PUF60 PE=1 SV=1	A0A0J9YVP6 (+1)	PUF60	57 kDa		unknown	16162000	15324000	25618000	26048000	14354000	21067000
248	TRUE	Empty	Matrin-3 OS=Homo sapiens OX=9606 GN=MATR3 PE=1 SV=1	A8MXP9	MATR3	100 kDa		unknown	19238000	10586000	52392000	46125000	20421000	25962000
249	TRUE	Empty	Ribosome biogenesis protein NSA2 homolog OS=Homo sapiens OX=9606 GN=NSA2 PE=1 SV=1	O95478	NSA2	30 kDa		unknown	28810000	13924000	47436000	112820000	26964000	64016000
250	TRUE	Empty	Ribosomal RNA processing protein 1 homolog B OS=Homo sapiens OX=9606 GN=RRP1B PE=1 SV=3	Q14684	RRP1B	84 kDa		unknown	12350000	13730000	25448000	43798000	15561000	21399000
251	TRUE	Empty	Heterogeneous nuclear ribonucleoprotein H2 OS=Homo sapiens OX=9606 GN=HNRNPH2 PE=1 SV=1	P55795	HNRNPH2	49 kDa	TRUE	unknown	0	0	0	57917000	30803000	44420000
252	TRUE	Empty	Thy-1 antigen (Fragment) OS=Homo sapiens OX=9606 GN=THY1 PE=1 SV=8	E9PIM6 (+2)	THY1	17 kDa		unknown	144540000	112870000	62599000	47748000	44291000	44624000
253	TRUE	Empty	60S ribosomal protein L38 OS=Homo sapiens OX=9606 GN=RPL38 PE=1 SV=2	P63173	RPL38	8 kDa		unknown	38378000	27765000	111500000	112320000	71914000	43727000
254	TRUE	Empty	Nucleolar GTP-binding protein 2 OS=Homo sapiens OX=9606 GN=GNL2 PE=1 SV=1	Q13823	GNL2	84 kDa		unknown	20018000	22476000	24961000	32845000	21181000	30749000
255	TRUE	Empty	Myosin light polypeptide 6 OS=Homo sapiens OX=9606 GN=MYL6 PE=1 SV=1	F8W1R7 (+3)	MYL6	16 kDa		unknown	42626000	24234000	43777000	38606000	22689000	24545000
256	TRUE	Empty	Ribosome biogenesis protein WDR12 OS=Homo sapiens OX=9606 GN=WDR12 PE=1 SV=2	Q9GZL7	WDR12	48 kDa		unknown	5196400	32214000	32377000	31818000	9233000	53675000
257	TRUE	Empty	60S ribosomal protein L34 OS=Homo sapiens OX=9606 GN=RPL34 PE=1 SV=3	P49207	RPL34	13 kDa		unknown	87320000	159170000	252430000	271280000	158690000	219640000
258	TRUE	Empty	Nucleolin OS=Homo sapiens OX=9606 GN=NCL PE=1 SV=3	P19338	NCL	77 kDa		unknown	3160100	53661000	26674000	74363000	81760000	84644000
259	TRUE	Empty	EMILIN-1 OS=Homo sapiens OX=9606 GN=EMILIN1 PE=1 SV=3	Q9Y6C2	EMILIN1	107 kDa		unknown	22646000	28438000	54910000	22659000	16743000	22870000
260	TRUE	Empty	ATP synthase subunit beta, mitochondrial OS=Homo sapiens OX=9606 GN=ATP5F1B PE=1 SV=3	P06576 (+1)	ATP5F1B	57 kDa		unknown	25742000	20862000	32231000	76020000	15551000	16097000
261	TRUE	Empty	Neutral alpha-glucosidase AB OS=Homo sapiens OX=9606 GN=GANAB PE=1 SV=3	Q14697	GANAB	107 kDa		unknown	28673000	12600000	56028000	46838000	13558000	15671000
262	TRUE	Empty	RRP15-like protein OS=Homo sapiens OX=9606 GN=RRP15 PE=1 SV=2	Q9Y3B9	RRP15	31 kDa		unknown	43085000	44132000	50925000	33650000	37627000	36212000
263	TRUE	Empty	60S ribosomal protein L36 OS=Homo sapiens OX=9606 GN=RPL36 PE=1 SV=3	Q9Y3U8	RPL36	12 kDa		unknown	40061000	41105000	63747000	87176000	46832000	27614000
264	TRUE	Empty	RNA-binding protein Raly OS=Homo sapiens OX=9606 GN=RALY PE=1 SV=1	Q9UKM9	RALY	32 kDa		unknown	17722000	126230000	58215000	82587000	36126000	15198000
265	TRUE	Empty	Vitronectin OS=Homo sapiens OX=9606 GN=VTN PE=1 SV=1	P04004	VTN	54 kDa		unknown	140930000	105300000	103020000	106180000	44547000	46202000
266	TRUE	Empty	3-hydroxyacyl-[acyl-carrier-protein] dehydratase OS=Homo sapiens OX=9606 GN=FASN PE=1 SV=1	A0A0U1RQF0	FASN	273 kDa		unknown	0	0	6568400	0	0	2344400
267	TRUE	Empty	DNA topoisomerase 2-beta OS=Homo sapiens OX=9606 GN=TOP2B PE=1 SV=3	Q02880	TOP2B	183 kDa	TRUE	unknown	33965000	0	13568000	48380000	20020000	43802000
268	TRUE	Empty	U3 small nucleolar ribonucleoprotein protein MPP10 OS=Homo sapiens OX=9606 GN=MPHOSPH10 PE=1 SV=2	O00566	MPHOSPH10	79 kDa		unknown	49599000	17060000	24111000	51423000	25945000	45915000
269	TRUE	Empty	UDP-glucose 6-dehydrogenase OS=Homo sapiens OX=9606 GN=UGDH PE=1 SV=1	O60701	UGDH	55 kDa		unknown	13345000	16557000	15069000	17863000	13569000	18664000
270	TRUE	Empty	Guanine nucleotide-binding protein G(i) subunit alpha-2 OS=Homo sapiens OX=9606 GN=GNAI2 PE=1 SV=3	P04899	GNAI2	40 kDa		unknown	36313000	12819000	41482000	38502000	25379000	24579000
271	TRUE	Empty	RNA-binding protein 25 OS=Homo sapiens OX=9606 GN=RBM25 PE=1 SV=3	P49756	RBM25	100 kDa		unknown	27728000	31296000	48413000	21733000	8448500	13004000
272	TRUE	Empty	Enhancer of rudimentary homolog OS=Homo sapiens OX=9606 GN=ERH PE=1 SV=1	P84090	ERH	12 kDa		unknown	72907000	55855000	105020000	118430000	75166000	75223000
273	TRUE	Empty	AP-3 complex subunit sigma-1 OS=Homo sapiens OX=9606 GN=AP3S1 PE=1 SV=1	Q92572	AP3S1	22 kDa		unknown	41513000	45779000	45213000	78680000	38695000	67310000
274	TRUE	Empty	Protein MAK16 homolog OS=Homo sapiens OX=9606 GN=MAK16 PE=1 SV=2	Q9BXY0	MAK16	35 kDa		unknown	13085000	36084000	18049000	23754000	20210000	17886000
275	TRUE	Empty	Ribonuclease inhibitor OS=Homo sapiens OX=9606 GN=RNH1 PE=1 SV=2	P13489	RNH1	50 kDa		unknown	22047000	55465000	33430000	24577000	13765000	27021000
276	TRUE	Empty	Collagen alpha-2(VI) chain OS=Homo sapiens OX=9606 GN=COL6A2 PE=1 SV=4	P12110	COL6A2	109 kDa		unknown	29765000	75572000	24025000	41565000	4371000	11270000
277	TRUE	Empty	Serine protease HTRA1 OS=Homo sapiens OX=9606 GN=HTRA1 PE=1 SV=1	Q92743	HTRA1	51 kDa		unknown	48056000	30560000	35327000	51722000	13203000	21076000
278	TRUE	Empty	Ribonucloprotein OS=Homo sapiens OX=9606 GN=SNU13 PE=1 SV=1	A0A3B3IUA2 (+2)	SNU13	30 kDa		unknown	61199000	90050000	74752000	111370000	62040000	118870000
279	TRUE	Empty	Voltage-dependent calcium channel subunit alpha-2/delta-1 OS=Homo sapiens OX=9606 GN=CACNA2D1 PE=1 SV=3	P54289	CACNA2D1	125 kDa		unknown	39635000	41338000	4756400	106280000	7679100	6136100
280	TRUE	Empty	ATP-dependent RNA helicase DDX50 OS=Homo sapiens OX=9606 GN=DDX50 PE=1 SV=1	Q9BQ39	DDX50	83 kDa	TRUE	unknown	11099000	11561000	15590000	0	10022000	15169000
281	TRUE	Empty	U3 small nucleolar RNA-associated protein 4 homolog OS=Homo sapiens OX=9606 GN=UTP4 PE=1 SV=1	Q969X6	UTP4	77 kDa		unknown	29586000	25313000	21666000	43103000	21295000	32463000
282	TRUE	Empty	Annexin A1 OS=Homo sapiens OX=9606 GN=ANXA1 PE=1 SV=2	P04083	ANXA1	39 kDa		unknown	25063000	31801000	25522000	12395000	7721000	16704000
283	TRUE	Empty	CD109 antigen OS=Homo sapiens OX=9606 GN=CD109 PE=1 SV=2	Q6YHK3	CD109	162 kDa		unknown	80657000	76823000	8601000	0	7347400	13180000
284	TRUE	Empty	U3 small nucleolar RNA-associated protein 6 homolog OS=Homo sapiens OX=9606 GN=UTP6 PE=2 SV=2	Q9NYH9	UTP6	70 kDa		unknown	14930000	18339000	22742000	24818000	9815700	25868000
285	TRUE	Empty	40S ribosomal protein S15 OS=Homo sapiens OX=9606 GN=RPS15 PE=1 SV=1	A0A0B4J2B4 (+4)	RPS15	14 kDa		unknown	62397000	89885000	117740000	155000000	61079000	95180000
286	TRUE	Empty	Receptor of activated protein C kinase 1 OS=Homo sapiens OX=9606 GN=RACK1 PE=1 SV=3	P63244	RACK1	35 kDa		unknown	8247100	7381700	41481000	28652000	18257000	27420000
287	TRUE	Empty	Serpin H1 OS=Homo sapiens OX=9606 GN=SERPINH1 PE=1 SV=2	P50454	SERPINH1	46 kDa		unknown	15368000	17657000	18793000	73191000	15346000	7292100
288	TRUE	Empty	Tenascin OS=Homo sapiens OX=9606 GN=TNC PE=1 SV=3	P24821	TNC	241 kDa		unknown	31001000	27608000	19155000	16201000	0	0
289	TRUE	Empty	Integrin alpha-2 OS=Homo sapiens OX=9606 GN=ITGA2 PE=1 SV=1	P17301	ITGA2	129 kDa	TRUE	unknown	95138000	86810000	0	0	0	0
290	TRUE	Empty	Polynucleotide 5'-hydroxyl-kinase NOL9 OS=Homo sapiens OX=9606 GN=NOL9 PE=1 SV=1	Q5SY16	NOL9	79 kDa		unknown	30986000	30232000	87766000	68874000	35203000	87837000
291	TRUE	Empty	Cofilin-1 OS=Homo sapiens OX=9606 GN=CFL1 PE=1 SV=3	P23528	CFL1	19 kDa		unknown	29490000	19651000	38884000	23277000	0	24502000
292	TRUE	Empty	Transferrin receptor protein 1 OS=Homo sapiens OX=9606 GN=TFRC PE=1 SV=2	P02786	TFRC	85 kDa		unknown	92246000	69204000	0	0	0	0
293	TRUE	Empty	60S ribosomal protein L22 OS=Homo sapiens OX=9606 GN=RPL22 PE=1 SV=2	P35268	RPL22	15 kDa		unknown	90712000	273430000	96631000	211170000	112380000	104500000
294	TRUE	Empty	60S ribosomal protein L29 OS=Homo sapiens OX=9606 GN=RPL29 PE=1 SV=1	A0A3B3ITT5	RPL29	19 kDa		unknown	426120000	359980000	510490000	478200000	275620000	401910000
295	TRUE	Empty	Myosin regulatory light polypeptide 9 OS=Homo sapiens OX=9606 GN=MYL9 PE=1 SV=4	P24844	MYL9	20 kDa	TRUE	unknown	10904000	19645000	31835000	44958000	34441000	16757000
296	TRUE	Empty	Actin-related protein 3 OS=Homo sapiens OX=9606 GN=ACTR3 PE=1 SV=3	P61158	ACTR3	47 kDa		unknown	36729000	34758000	14547000	25623000	8167400	16766000
297	TRUE	Empty	14-3-3 protein zeta/delta OS=Homo sapiens OX=9606 GN=YWHAZ PE=1 SV=1	P63104	YWHAZ	28 kDa	TRUE	unknown	122490000	15268000	25974000	35107000	70996000	37428000
298	TRUE	Empty	Histone-binding protein RBBP4 OS=Homo sapiens OX=9606 GN=RBBP4 PE=1 SV=3	Q09028	RBBP4	48 kDa		unknown	12080000	18053000	22005000	33468000	8179600	14240000
299	TRUE	Empty	Cell division cycle 5-like protein OS=Homo sapiens OX=9606 GN=CDC5L PE=1 SV=2	Q99459	CDC5L	92 kDa		unknown	16686000	24272000	18220000	24811000	23335000	11073000
300	TRUE	Empty	U2 snRNP-associated SURP motif-containing protein OS=Homo sapiens OX=9606 GN=U2SURP PE=1 SV=2	O15042	U2SURP	118 kDa		unknown	18841000	14672000	10515000	9534900	20745000	5985000
301	TRUE	Empty	40S ribosomal protein S20 OS=Homo sapiens OX=9606 GN=RPS20 PE=1 SV=1	P60866	RPS20	13 kDa		unknown	67646000	55112000	49561000	114460000	70379000	71300000
302	TRUE	Empty	Ribosome biogenesis regulatory protein homolog OS=Homo sapiens OX=9606 GN=RRS1 PE=1 SV=2	Q15050	RRS1	41 kDa		unknown	10586000	23237000	32046000	18370000	21300000	22256000
303	TRUE	Empty	Profilin-1 OS=Homo sapiens OX=9606 GN=PFN1 PE=1 SV=2	P07737	PFN1	15 kDa		unknown	33350000	32416000	49510000	24987000	8110800	28395000
304	TRUE	Empty	Activated RNA polymerase II transcriptional coactivator p15 OS=Homo sapiens OX=9606 GN=SUB1 PE=1 SV=3	P53999	SUB1	14 kDa		unknown	11847000	34067000	45517000	27484000	5983200	7954300
305	TRUE	Empty	Polyadenylate-binding protein OS=Homo sapiens OX=9606 GN=PABPC4 PE=1 SV=1	B1ANR0	PABPC4	68 kDa	TRUE	unknown	0	0	20270000	35127000	17017000	37268000
306	TRUE	Empty	Chondroitin sulfate proteoglycan 4 OS=Homo sapiens OX=9606 GN=CSPG4 PE=1 SV=2	Q6UVK1	CSPG4	251 kDa		unknown	40823000	35433000	0	0	0	0
307	TRUE	Empty	U3 small nucleolar RNA-associated protein 14 homolog A OS=Homo sapiens OX=9606 GN=UTP14A PE=1 SV=1	Q9BVJ6	UTP14A	88 kDa	TRUE	unknown	5088200	5393200	11500000	18465000	9088800	15357000
308	TRUE	Empty	Small nuclear ribonucleoprotein-associated proteins B and B' OS=Homo sapiens OX=9606 GN=SNRPB PE=1 SV=2	P14678	SNRPB	25 kDa		unknown	27150000	26123000	44270000	39958000	25197000	25349000
309	TRUE	Empty	Myosin regulatory light chain 12B OS=Homo sapiens OX=9606 GN=MYL12B PE=1 SV=2	O14950	MYL12B	20 kDa	TRUE	unknown	18277000	27007000	44037000	43660000	33568000	15013000
310	TRUE	Empty	Annexin A5 OS=Homo sapiens OX=9606 GN=ANXA5 PE=1 SV=2	P08758	ANXA5	36 kDa		unknown	20454000	19421000	28328000	12692000	17168000	17998000
311	TRUE	Empty	Ribosome production factor 2 homolog OS=Homo sapiens OX=9606 GN=RPF2 PE=1 SV=2	Q9H7B2	RPF2	36 kDa		unknown	19455000	24033000	25993000	12382000	19847000	24461000
312	TRUE	Empty	60S ribosomal protein L31 OS=Homo sapiens OX=9606 GN=RPL31 PE=1 SV=1	P62899 (+4)	RPL31	14 kDa		unknown	35256000	33346000	82314000	79296000	49555000	47906000
313	TRUE	Empty	Periodic tryptophan protein 2 homolog OS=Homo sapiens OX=9606 GN=PWP2 PE=2 SV=2	Q15269	PWP2	102 kDa		unknown	13078000	24624000	23520000	32125000	30034000	19817000
314	TRUE	Empty	Ras-related protein Rab-1B OS=Homo sapiens OX=9606 GN=RAB1B PE=1 SV=1	Q9H0U4	RAB1B	22 kDa	TRUE	unknown	39883000	37217000	86902000	64014000	24963000	26064000
315	TRUE	Empty	Magnesium transporter protein 1 OS=Homo sapiens OX=9606 GN=MAGT1 PE=1 SV=1	Q9H0U3	MAGT1	38 kDa		unknown	23362000	24161000	29159000	44953000	17108000	26778000
316	TRUE	Empty	Sequestosome-1 OS=Homo sapiens OX=9606 GN=SQSTM1 PE=1 SV=1	Q13501	SQSTM1	48 kDa		unknown	18818000	16770000	18291000	25258000	7822400	2580100
317	TRUE	Empty	L-lactate dehydrogenase A chain OS=Homo sapiens OX=9606 GN=LDHA PE=1 SV=2	P00338	LDHA	37 kDa	TRUE	unknown	21265000	22875000	29961000	36620000	16784000	18744000
318	TRUE	Empty	Chloride intracellular channel protein 1 OS=Homo sapiens OX=9606 GN=CLIC1 PE=1 SV=4	O00299	CLIC1	27 kDa		unknown	14962000	8479400	10723000	23835000	15470000	8358500
319	TRUE	Empty	60S ribosomal protein L35a OS=Homo sapiens OX=9606 GN=RPL35A PE=1 SV=2	P18077	RPL35A	13 kDa		unknown	37085000	37981000	62047000	60324000	125570000	77832000
320	TRUE	Empty	RNA-binding protein with serine-rich domain 1 (Fragment) OS=Homo sapiens OX=9606 GN=RNPS1 PE=1 SV=1	H3BTC0	RNPS1	34 kDa		unknown	23352000	22874000	19441000	24053000	15966000	7151600
321	TRUE	Empty	Signal recognition particle 9 kDa protein OS=Homo sapiens OX=9606 GN=SRP9 PE=1 SV=2	P49458	SRP9	10 kDa		unknown	86585000	78118000	120920000	60479000	48436000	89170000
322	TRUE	Empty	Nucleolar protein 11 OS=Homo sapiens OX=9606 GN=NOL11 PE=1 SV=1	Q9H8H0	NOL11	81 kDa		unknown	7799500	15457000	8843300	29245000	4463500	12532000
323	TRUE	Empty	WD repeat-containing protein 74 OS=Homo sapiens OX=9606 GN=WDR74 PE=1 SV=1	Q6RFH5	WDR74	42 kDa		unknown	15278000	22484000	19200000	24278000	15012000	7239500
324	TRUE	Empty	Dipeptidyl peptidase 4 OS=Homo sapiens OX=9606 GN=DPP4 PE=1 SV=2	P27487	DPP4	88 kDa		unknown	37778000	28954000	0	0	0	0
325	TRUE	Empty	60S ribosomal protein L37a OS=Homo sapiens OX=9606 GN=RPL37A PE=1 SV=1	C9J4Z3 (+1)	RPL37A	8 kDa		unknown	24331000	29634000	35160000	40852000	15812000	36829000
326	TRUE	Empty	ATP-dependent RNA helicase DDX18 OS=Homo sapiens OX=9606 GN=DDX18 PE=1 SV=2	Q9NVP1	DDX18	75 kDa		unknown	7874000	8386200	25513000	15729000	9414400	8398600
327	TRUE	Empty	Centrin-2 OS=Homo sapiens OX=9606 GN=CETN2 PE=1 SV=1	P41208	CETN2	20 kDa		unknown	20430000	16697000	12161000	13282000	5918100	8874700
328	TRUE	Empty	Pumilio homolog 3 OS=Homo sapiens OX=9606 GN=PUM3 PE=1 SV=3	Q15397	PUM3	74 kDa		unknown	22503000	2650400	18178000	10120000	7445300	13898000
329	TRUE	Empty	Ribosome production factor 1 OS=Homo sapiens OX=9606 GN=RPF1 PE=1 SV=2	Q9H9Y2	RPF1	40 kDa		unknown	11642000	7683900	12929000	5785100	6162500	13536000
330	TRUE	Empty	60S ribosomal protein L12 OS=Homo sapiens OX=9606 GN=RPL12 PE=1 SV=1	P30050	RPL12	18 kDa		unknown	20386000	19908000	13039000	57412000	6673100	24422000
331	TRUE	Empty	Neuropilin-1 OS=Homo sapiens OX=9606 GN=NRP1 PE=1 SV=3	O14786	NRP1	103 kDa		unknown	43592000	43211000	0	5279800	2061000	0
332	TRUE	Empty	Endosialin OS=Homo sapiens OX=9606 GN=CD248 PE=1 SV=1	Q9HCU0	CD248	81 kDa		unknown	45708000	50282000	0	0	0	0
333	TRUE	Empty	RNA helicase OS=Homo sapiens OX=9606 GN=DDX27 PE=1 SV=1	B7Z6D5	DDX27	87 kDa		unknown	8010100	13205000	19867000	17556000	6719300	13967000
334	TRUE	Empty	Nucleolar protein 7 OS=Homo sapiens OX=9606 GN=NOL7 PE=1 SV=2	Q9UMY1	NOL7	29 kDa		unknown	10592000	17618000	13362000	23127000	9734000	13435000
335	TRUE	Empty	Protein LLP homolog OS=Homo sapiens OX=9606 GN=LLPH PE=1 SV=1	Q9BRT6	LLPH	15 kDa		unknown	20198000	17140000	27873000	29152000	23653000	21613000
336	TRUE	Empty	Actin-related protein 2/3 complex subunit 1B OS=Homo sapiens OX=9606 GN=ARPC1B PE=1 SV=3	O15143	ARPC1B	41 kDa		unknown	16932000	11067000	11977000	15256000	14100000	1879200
337	TRUE	Empty	AT-rich interactive domain-containing protein 2 OS=Homo sapiens OX=9606 GN=ARID2 PE=1 SV=2	Q68CP9	ARID2	197 kDa		unknown	3141000	8213100	7423000	16496000	11299000	2434600
338	TRUE	Empty	DNA polymerase-transactivated protein 6, isoform CRA_b OS=Homo sapiens OX=9606 GN=SPATS2L PE=1 SV=1	B8ZZZ7	SPATS2L	55 kDa		unknown	10849000	2098900	2421400	6580500	15394000	12642000
339	TRUE	Empty	2-phospho-D-glycerate hydro-lyase OS=Homo sapiens OX=9606 GN=ENO1 PE=1 SV=1	A0A2R8Y6G6	ENO1	47 kDa		unknown	16668000	3731700	27732000	29362000	17203000	9528100
340	TRUE	Empty	Signal recognition particle subunit SRP68 OS=Homo sapiens OX=9606 GN=SRP68 PE=1 SV=2	Q9UHB9	SRP68	71 kDa		unknown	9257900	203210000	19849000	14251000	4953700	4580100
341	TRUE	Empty	Metastasis-associated protein MTA2 OS=Homo sapiens OX=9606 GN=MTA2 PE=1 SV=1	O94776	MTA2	75 kDa		unknown	8448600	6913400	7124400	18800000	3117200	14662000
342	TRUE	Empty	RNA-binding protein 14 OS=Homo sapiens OX=9606 GN=RBM14 PE=1 SV=2	Q96PK6	RBM14	69 kDa		unknown	11522000	24736000	18303000	0	11535000	42651000
343	TRUE	Empty	Kinesin-like protein OS=Homo sapiens OX=9606 GN=KIF23 PE=1 SV=1	H7BYN4	KIF23	109 kDa		unknown	13494000	7586000	13546000	11212000	9505100	3019400
344	TRUE	Empty	Nucleolar protein 16 OS=Homo sapiens OX=9606 GN=NOP16 PE=1 SV=1	A0A087X2G6 (+3)	NOP16	27 kDa		unknown	32857000	30060000	47024000	58627000	33703000	40113000
345	TRUE	Empty	U3 small nucleolar ribonucleoprotein protein IMP4 (Fragment) OS=Homo sapiens OX=9606 GN=IMP4 PE=1 SV=1	B9A008	IMP4	20 kDa		unknown	18833000	13819000	19287000	17997000	14503000	21670000
346	TRUE	Empty	Calreticulin OS=Homo sapiens OX=9606 GN=CALR PE=1 SV=1	P27797	CALR	48 kDa		unknown	2846700	11253000	12184000	6682700	2234000	2051800
347	TRUE	Empty	Alpha-2-macroglobulin OS=Homo sapiens OX=9606 GN=A2M PE=1 SV=3	P01023	A2M	163 kDa	TRUE	unknown	241200000	136300000	76472000	132800000	43290000	34147000
348	TRUE	Empty	Calcium homeostasis endoplasmic reticulum protein OS=Homo sapiens OX=9606 GN=CHERP PE=1 SV=1	J3QK89	CHERP	105 kDa		unknown	19303000	16779000	12232000	20402000	6970400	12959000
349	TRUE	Empty	40S ribosomal protein S26 OS=Homo sapiens OX=9606 GN=RPS26 PE=1 SV=3	P62854	RPS26	13 kDa		unknown	90226000	32498000	167530000	181700000	97208000	156560000
350	TRUE	Empty	Small ubiquitin-related modifier 2 OS=Homo sapiens OX=9606 GN=SUMO2 PE=1 SV=3	P61956	SUMO2	11 kDa		unknown	15648000	23247000	36886000	52077000	42874000	63643000
351	TRUE	Empty	Metalloproteinase inhibitor 3 OS=Homo sapiens OX=9606 GN=TIMP3 PE=1 SV=2	P35625	TIMP3	24 kDa		unknown	54384000	24206000	12111000	12427000	2639100	3457500
352	TRUE	Empty	Keratin, type I cytoskeletal 14 OS=Homo sapiens OX=9606 GN=KRT14 PE=1 SV=4	P02533	KRT14	52 kDa	TRUE	unknown	0	0	0	839460000	0	0
353	TRUE	Empty	Ras GTPase-activating-like protein IQGAP1 OS=Homo sapiens OX=9606 GN=IQGAP1 PE=1 SV=1	H0YLE8	IQGAP1	125 kDa		unknown	3423700	3049200	12814000	8188700	5813700	4036300
354	TRUE	Empty	Dynein light chain 1, cytoplasmic OS=Homo sapiens OX=9606 GN=DYNLL1 PE=1 SV=1	P63167	DYNLL1	10 kDa		unknown	14577000	11904000	7979100	16992000	8114400	11685000
355	TRUE	Empty	Collagen alpha-1(III) chain OS=Homo sapiens OX=9606 GN=COL3A1 PE=1 SV=4	P02461	COL3A1	139 kDa		unknown	15443000	9354400	18169000	6513200	2778200	10178000
356	TRUE	Empty	60S ribosomal protein L36a-like OS=Homo sapiens OX=9606 GN=RPL36AL PE=1 SV=3	Q969Q0	RPL36AL	12 kDa		unknown	25617000	981870	69423000	43302000	29249000	35592000
357	TRUE	Empty	Pre-rRNA-processing protein TSR1 homolog OS=Homo sapiens OX=9606 GN=TSR1 PE=1 SV=1	Q2NL82	TSR1	92 kDa		unknown	7969600	5459600	2843700	2178900	4478100	5325300
358	TRUE	Empty	Radixin OS=Homo sapiens OX=9606 GN=RDX PE=1 SV=1	A0A2R8Y7M3	RDX	63 kDa	TRUE	unknown	11623000	11566000	12424000	10501000	10094000	13380000
359	TRUE	Empty	Bromodomain adjacent to zinc finger domain protein 2A OS=Homo sapiens OX=9606 GN=BAZ2A PE=1 SV=1	J3KPG5	BAZ2A	208 kDa		unknown	10845000	5085500	11335000	7847200	1730100	4925500
360	TRUE	Empty	Peptidyl-prolyl cis-trans isomerase G OS=Homo sapiens OX=9606 GN=PPIG PE=1 SV=2	Q13427	PPIG	89 kDa		unknown	8625500	8396900	30992000	11701000	11092000	5285400
361	TRUE	Empty	Nucleolar transcription factor 1 OS=Homo sapiens OX=9606 GN=UBTF PE=1 SV=1	E9PKP7	UBTF	87 kDa		unknown	2143400	4281100	15715000	11967000	2991900	13363000
362	TRUE	Empty	L-lactate dehydrogenase OS=Homo sapiens OX=9606 GN=LDHB PE=1 SV=1	A0A5F9ZHM4 (+1)	LDHB	37 kDa	TRUE	unknown	10147000	12016000	25928000	31258000	7009700	10912000
363	TRUE	Empty	Protocadherin gamma-C3 OS=Homo sapiens OX=9606 GN=PCDHGC3 PE=1 SV=1	Q9UN70	PCDHGC3	101 kDa	TRUE	unknown	26348000	28230000	0	10494000	0	8570000
364	TRUE	Empty	Protein ARPC4-TTLL3 OS=Homo sapiens OX=9606 GN=ARPC4-TTLL3 PE=3 SV=1	A0A0A6YYG9	ARPC4-TTLL3	72 kDa		unknown	20749000	14505000	14779000	18335000	13366000	14038000
365	TRUE	Empty	40S ribosomal protein S27 OS=Homo sapiens OX=9606 GN=RPS27L PE=1 SV=1	H0YMV8 (+1)	RPS27L	11 kDa	TRUE	unknown	40634000	28642000	63007000	61461000	29839000	29050000
366	TRUE	Empty	Calmodulin-3 OS=Homo sapiens OX=9606 GN=CALM3 PE=1 SV=1	P0DP25	CALM3	17 kDa		unknown	18588000	8488200	3791700	7990000	7358100	14041000
367	TRUE	Empty	Nucleolus and neural progenitor protein OS=Homo sapiens OX=9606 GN=NEPRO PE=1 SV=3	Q6NW34	NEPRO	65 kDa	TRUE	unknown	6466600	6011700	15609000	3315100	14396000	0
368	TRUE	Empty	Ribosomal RNA-processing protein 8 OS=Homo sapiens OX=9606 GN=RRP8 PE=1 SV=2	O43159	RRP8	51 kDa		unknown	8491800	9985100	2395900	9842500	7749000	10355000
369	TRUE	Empty	DDB1- and CUL4-associated factor 13 OS=Homo sapiens OX=9606 GN=DCAF13 PE=1 SV=1	A0A087WT20	DCAF13	68 kDa		unknown	15799000	15790000	12201000	25658000	4224300	21018000
370	TRUE	Empty	EH domain-containing protein 2 OS=Homo sapiens OX=9606 GN=EHD2 PE=1 SV=2	Q9NZN4	EHD2	61 kDa		unknown	13901000	2699500	3470600	23290000	7710500	16578000
371	TRUE	Empty	Pre-mRNA-processing factor 40 homolog A OS=Homo sapiens OX=9606 GN=PRPF40A PE=1 SV=2	O75400	PRPF40A	109 kDa		unknown	15551000	3834800	16231000	30282000	24860000	12578000
372	TRUE	Empty	Talin-1 OS=Homo sapiens OX=9606 GN=TLN1 PE=1 SV=3	Q9Y490	TLN1	270 kDa		unknown	9044400	8776800	10592000	20192000	0	7766700
373	TRUE	Empty	Coatomer subunit alpha (Fragment) OS=Homo sapiens OX=9606 GN=COPA PE=1 SV=1	A0A3B3ISC6	COPA	115 kDa		unknown	1915100	2372100	10136000	5574200	2039200	10769000
374	TRUE	Empty	Latent-transforming growth factor beta-binding protein 2 OS=Homo sapiens OX=9606 GN=LTBP2 PE=1 SV=3	Q14767	LTBP2	195 kDa		unknown	16773000	147820000	132180000	202090000	75549000	0
375	TRUE	Empty	Catenin beta-1 OS=Homo sapiens OX=9606 GN=CTNNB1 PE=1 SV=1	A0A2R8Y750	CTNNB1	81 kDa	TRUE	unknown	45019000	31160000	0	0	0	0
376	TRUE	Empty	Catenin alpha-1 OS=Homo sapiens OX=9606 GN=CTNNA1 PE=1 SV=1	P35221	CTNNA1	100 kDa		unknown	16373000	20965000	0	0	0	0
377	TRUE	Empty	Major vault protein OS=Homo sapiens OX=9606 GN=MVP PE=1 SV=4	Q14764	MVP	99 kDa		unknown	2898300	20507000	10336000	11671000	8934500	27209000
378	TRUE	Empty	60S ribosomal protein L9 OS=Homo sapiens OX=9606 GN=RPL9 PE=1 SV=1	P32969	RPL9	22 kDa		unknown	31219000	39764000	41945000	18533000	60440000	74241000
379	TRUE	Empty	SP110 nuclear body protein, isoform CRA_b OS=Homo sapiens OX=9606 GN=SP110 PE=1 SV=1	G5E9C0	SP110	62 kDa		unknown	6510700	13112000	15853000	11854000	4249200	3582200
380	TRUE	Empty	Small nuclear ribonucleoprotein Sm D2 OS=Homo sapiens OX=9606 GN=SNRPD2 PE=1 SV=1	P62316	SNRPD2	14 kDa		unknown	79031000	69217000	63462000	56085000	31267000	26011000
381	TRUE	Empty	Elongation factor Tu, mitochondrial OS=Homo sapiens OX=9606 GN=TUFM PE=1 SV=2	P49411	TUFM	50 kDa		unknown	7745700	11587000	42635000	8892800	19088000	2982600
382	TRUE	Empty	ATPase family AAA domain-containing protein 3A OS=Homo sapiens OX=9606 GN=ATAD3A PE=1 SV=2	Q9NVI7	ATAD3A	71 kDa	TRUE	unknown	5874700	3189700	15852000	10493000	6304900	2322800
383	TRUE	Empty	Signal transducer and activator of transcription 1-alpha/beta OS=Homo sapiens OX=9606 GN=STAT1 PE=1 SV=2	P42224	STAT1	87 kDa		unknown	2887600	2451200	9241100	44637000	7660100	6515500
384	TRUE	Empty	Actin-related protein 2 OS=Homo sapiens OX=9606 GN=ACTR2 PE=1 SV=1	P61160	ACTR2	45 kDa		unknown	9723600	10428000	6602800	7337900	1627400	3814900
385	TRUE	Empty	Protein disulfide-isomerase OS=Homo sapiens OX=9606 GN=P4HB PE=1 SV=3	P07237	P4HB	57 kDa		unknown	8369700	0	10925000	13562000	6256200	7404100
386	TRUE	Empty	Poly(rC)-binding protein 2 OS=Homo sapiens OX=9606 GN=PCBP2 PE=1 SV=1	F8VZX2 (+4)	PCBP2	34 kDa	TRUE	unknown	3272500	20487000	44124000	10968000	0	23592000
387	TRUE	Empty	Integrin alpha-5 OS=Homo sapiens OX=9606 GN=ITGA5 PE=1 SV=2	P08648	ITGA5	115 kDa		unknown	62131000	51825000	0	0	0	0
388	TRUE	Empty	Protein S100-A4 OS=Homo sapiens OX=9606 GN=S100A4 PE=1 SV=1	P26447	S100A4	12 kDa		unknown	31318000	22748000	58309000	44972000	44745000	49054000
389	TRUE	Empty	Splicing factor, arginine/serine-rich 19 OS=Homo sapiens OX=9606 GN=SCAF1 PE=1 SV=3	Q9H7N4	SCAF1	139 kDa		unknown	7700900	1282800	7004700	6570100	1630500	13171000
390	TRUE	Empty	H/ACA ribonucleoprotein complex subunit 2 OS=Homo sapiens OX=9606 GN=NHP2 PE=1 SV=1	Q9NX24	NHP2	17 kDa		unknown	10762000	6744700	7808500	10782000	3158900	6888100
391	TRUE	Empty	Calumenin OS=Homo sapiens OX=9606 GN=CALU PE=1 SV=2	O43852	CALU	37 kDa		unknown	7364400	6054800	25907000	20694000	8283900	16704000
392	TRUE	Empty	NADH-cytochrome b5 reductase 3 OS=Homo sapiens OX=9606 GN=CYB5R3 PE=1 SV=3	P00387	CYB5R3	34 kDa		unknown	9935600	8579900	13606000	38631000	23642000	6650900
393	TRUE	Empty	Histone deacetylase 2 OS=Homo sapiens OX=9606 GN=HDAC2 PE=1 SV=2	Q92769	HDAC2	55 kDa		unknown	9897800	5031700	18876000	17903000	3328100	4909600
394	TRUE	Empty	Methyl-CpG-binding protein 2 OS=Homo sapiens OX=9606 GN=MECP2 PE=1 SV=1	P51608	MECP2	52 kDa		unknown	11667000	0	20880000	16038000	5480300	11681000
395	TRUE	Empty	WD repeat-containing protein 1 OS=Homo sapiens OX=9606 GN=WDR1 PE=1 SV=4	O75083	WDR1	66 kDa		unknown	16325000	18497000	0	66255000	1434900	20683000
396	TRUE	Empty	SNW domain-containing protein 1 OS=Homo sapiens OX=9606 GN=SNW1 PE=1 SV=1	G3V3A4	SNW1	65 kDa	TRUE	unknown	11460000	1664800	40036000	0	6958200	9016800
397	TRUE	Empty	H/ACA ribonucleoprotein complex subunit 1 OS=Homo sapiens OX=9606 GN=GAR1 PE=1 SV=1	Q9NY12	GAR1	22 kDa		unknown	14569000	15835000	20824000	25163000	6791200	12235000
398	TRUE	Empty	Ras-related C3 botulinum toxin substrate 1 OS=Homo sapiens OX=9606 GN=RAC1 PE=1 SV=1	P63000	RAC1	21 kDa		unknown	34711000	5709300	9294800	49567000	0	38003000
399	TRUE	Empty	Protein ELYS OS=Homo sapiens OX=9606 GN=AHCTF1 PE=1 SV=3	Q8WYP5	AHCTF1	253 kDa		unknown	11149000	689800	4418200	3825700	0	5026200
400	TRUE	Empty	Neprilysin OS=Homo sapiens OX=9606 GN=MME PE=1 SV=2	P08473	MME	86 kDa		unknown	10455000	29399000	4927600	3210500	2158300	0
401	TRUE	Empty	E3 ubiquitin-protein ligase TRIP12 OS=Homo sapiens OX=9606 GN=TRIP12 PE=1 SV=1	Q14669	TRIP12	220 kDa		unknown	10987000	0	3891800	11781000	5883500	5481500
402	TRUE	Empty	CCN family member 2 OS=Homo sapiens OX=9606 GN=CCN2 PE=1 SV=2	P29279	CCN2	38 kDa		unknown	55038000	52773000	0	0	0	0
403	TRUE	Empty	U3 small nucleolar ribonucleoprotein protein IMP3 OS=Homo sapiens OX=9606 GN=IMP3 PE=1 SV=1	Q9NV31	IMP3	22 kDa		unknown	12327000	12374000	13083000	18053000	16074000	14213000
404	TRUE	Empty	Small ubiquitin-related modifier 1 OS=Homo sapiens OX=9606 GN=SUMO1 PE=1 SV=1	P63165	SUMO1	12 kDa		unknown	20545000	0	14338000	40032000	12345000	14749000
405	TRUE	Empty	Zinc finger protein 800 OS=Homo sapiens OX=9606 GN=ZNF800 PE=1 SV=1	Q2TB10	ZNF800	75 kDa		unknown	8454200	2852800	11765000	12659000	10886000	2636200
406	TRUE	Empty	Glypican-1 OS=Homo sapiens OX=9606 GN=GPC1 PE=1 SV=2	P35052	GPC1	62 kDa		unknown	18082000	3720200	2199900	4685300	3800900	2862500
407	TRUE	Empty	Adipocyte enhancer-binding protein 1 OS=Homo sapiens OX=9606 GN=AEBP1 PE=1 SV=1	Q8IUX7	AEBP1	131 kDa		unknown	31593000	7147400	34448000	0	2043800	3026200
408	TRUE	Empty	Atlastin-3 OS=Homo sapiens OX=9606 GN=ATL3 PE=1 SV=1	Q6DD88	ATL3	61 kDa		unknown	0	5549700	12868000	25513000	3059600	5927400
409	TRUE	Empty	Actin-related protein 2/3 complex subunit 2 OS=Homo sapiens OX=9606 GN=ARPC2 PE=1 SV=1	O15144	ARPC2	34 kDa		unknown	20413000	9409700	14429000	16957000	0	2785200
410	TRUE	Empty	Putative oxidoreductase GLYR1 OS=Homo sapiens OX=9606 GN=GLYR1 PE=1 SV=4	Q49A26	GLYR1	61 kDa		unknown	5948000	9306800	6500000	8230900	5764100	12263000
411	TRUE	Empty	Cytoplasmic dynein 1 heavy chain 1 OS=Homo sapiens OX=9606 GN=DYNC1H1 PE=1 SV=5	Q14204	DYNC1H1	532 kDa		unknown	0	10540000	0	9182300	1622600	6521000
412	TRUE	Empty	Actin-related protein 2/3 complex subunit 3 OS=Homo sapiens OX=9606 GN=ARPC3 PE=1 SV=3	O15145	ARPC3	21 kDa		unknown	20424000	3350300	9359700	4820500	4897300	13603000
413	TRUE	Empty	Probable U3 small nucleolar RNA-associated protein 11 OS=Homo sapiens OX=9606 GN=UTP11 PE=1 SV=2	Q9Y3A2	UTP11	30 kDa		unknown	4011000	5850900	4684900	8682900	0	15408000
414	TRUE	Empty	NAD(P)H dehydrogenase [quinone] 1 OS=Homo sapiens OX=9606 GN=NQO1 PE=1 SV=1	B4DLR8 (+3)	NQO1	23 kDa		unknown	18544000	10861000	21291000	19564000	0	3312200
415	TRUE	Empty	PH-interacting protein OS=Homo sapiens OX=9606 GN=PHIP PE=1 SV=2	Q8WWQ0	PHIP	207 kDa		unknown	8706500	1948000	24562000	2882800	3948300	3072800
416	TRUE	Empty	60S acidic ribosomal protein P1 OS=Homo sapiens OX=9606 GN=RPLP1 PE=1 SV=1	P05386	RPLP1	12 kDa		unknown	5811700	6026800	10083000	16512000	9401000	10649000
417	TRUE	Empty	Signal recognition particle subunit SRP72 OS=Homo sapiens OX=9606 GN=SRP72 PE=1 SV=3	O76094	SRP72	75 kDa		unknown	5669300	0	9965500	11881000	4362300	9294500
418	TRUE	Empty	Rab-like protein 6 OS=Homo sapiens OX=9606 GN=RABL6 PE=1 SV=2	Q3YEC7	RABL6	80 kDa		unknown	6848700	0	17581000	7408500	4940600	10029000
419	TRUE	Empty	Slit homolog 2 protein OS=Homo sapiens OX=9606 GN=SLIT2 PE=1 SV=1	O94813 (+1)	SLIT2	170 kDa		unknown	7937300	5138000	0	0	1642400	1140200
420	TRUE	Empty	Uncharacterized protein (Fragment) OS=Homo sapiens OX=9606 PE=3 SV=1	A0A590UK80		121 kDa		unknown	5667700	2263400	3743500	0	0	0
421	TRUE	Empty	ADP-ribosylation factor 3 OS=Homo sapiens OX=9606 GN=ARF3 PE=1 SV=2	P61204	ARF3	21 kDa	TRUE	unknown	1937400	2642400	5135900	3202600	0	0
422	TRUE	Empty	Calpain-2 catalytic subunit OS=Homo sapiens OX=9606 GN=CAPN2 PE=1 SV=6	P17655	CAPN2	80 kDa		unknown	7707500	1882500	23790000	20085000	0	9735400
423	TRUE	Empty	Lamin-B2 OS=Homo sapiens OX=9606 GN=LMNB2 PE=1 SV=4	Q03252	LMNB2	70 kDa	TRUE	unknown	16665000	0	23722000	4444700	0	0
424	TRUE	Empty	Peroxiredoxin-1 (Fragment) OS=Homo sapiens OX=9606 GN=PRDX1 PE=1 SV=1	A0A0A0MSI0 (+2)	PRDX1	19 kDa	TRUE	unknown	7333700	14347000	17999000	9763000	0	15275000
425	TRUE	Empty	Very long-chain specific acyl-CoA dehydrogenase, mitochondrial OS=Homo sapiens OX=9606 GN=ACADVL PE=1 SV=1	P49748	ACADVL	70 kDa		unknown	1732800	0	13566000	19535000	0	2533100
426	TRUE	Empty	Ribosome-binding protein 1 OS=Homo sapiens OX=9606 GN=RRBP1 PE=1 SV=5	Q9P2E9	RRBP1	152 kDa		unknown	2689000	0	4042100	10455000	0	5434200
427	TRUE	Empty	Prostaglandin E synthase 3 OS=Homo sapiens OX=9606 GN=PTGES3 PE=1 SV=1	A0A087WYT3	PTGES3	19 kDa		unknown	1977600	12136000	2642000	38953000	7391800	46931000
428	TRUE	Empty	1,4-alpha-glucan-branching enzyme OS=Homo sapiens OX=9606 GN=GBE1 PE=1 SV=3	Q04446	GBE1	80 kDa		unknown	4686200	3215400	2999800	0	2620400	5823600
429	TRUE	Empty	MAP7 domain-containing protein 1 OS=Homo sapiens OX=9606 GN=MAP7D1 PE=1 SV=1	Q3KQU3	MAP7D1	93 kDa		unknown	86780000	1523700	3146500	3783900	9109700	193000000
430	TRUE	Empty	Cathepsin K OS=Homo sapiens OX=9606 GN=CTSK PE=1 SV=1	P43235	CTSK	37 kDa		unknown	5440000	0	10014000	12682000	0	7316200
431	TRUE	Empty	Myeloid leukemia factor 2 OS=Homo sapiens OX=9606 GN=MLF2 PE=1 SV=1	Q15773	MLF2	28 kDa		unknown	3818800	0	5168800	4993100	2214800	10391000
432	TRUE	Empty	ATP synthase subunit gamma, mitochondrial OS=Homo sapiens OX=9606 GN=ATP5F1C PE=1 SV=1	P36542	ATP5F1C	33 kDa		unknown	4768600	6489000	6479700	2557300	6670900	6888300
433	TRUE	Empty	Protein KRI1 homolog OS=Homo sapiens OX=9606 GN=KRI1 PE=1 SV=1	A0A494C108	KRI1	83 kDa		unknown	8355100	12337000	10737000	13642000	0	8892200
434	TRUE	Empty	ATP-dependent 6-phosphofructokinase, platelet type OS=Homo sapiens OX=9606 GN=PFKP PE=1 SV=2	Q01813	PFKP	86 kDa		unknown	2748800	0	14004000	10499000	9264300	10122000
435	TRUE	Empty	Chimeric ERCC6-PGBD3 protein OS=Homo sapiens OX=9606 GN=ERCC6 PE=1 SV=1	P0DP91	ERCC6	119 kDa		unknown	7033100	0	11257000	5004700	4757600	4716900
436	TRUE	Empty	Y-box-binding protein 1 OS=Homo sapiens OX=9606 GN=YBX1 PE=1 SV=3	P67809	YBX1	36 kDa		unknown	0	0	8788800	3619400	9041400	4409400
437	TRUE	Empty	Ras-related protein Rab-7a (Fragment) OS=Homo sapiens OX=9606 GN=RAB7A PE=1 SV=1	C9IZZ0 (+2)	RAB7A	13 kDa		unknown	2604800	0	3843500	26192000	4987700	12394000
438	TRUE	Empty	14-3-3 protein epsilon OS=Homo sapiens OX=9606 GN=YWHAE PE=1 SV=1	P62258	YWHAE	29 kDa	TRUE	unknown	104840000	2145100	0	38825000	64600000	30147000
439	TRUE	Empty	DEAD box protein 5 OS=Homo sapiens OX=9606 GN=DDX5 PE=1 SV=1	J3KTA4 (+1)	DDX5	69 kDa	TRUE	unknown	3218600	0	8102700	5264700	0	3067800
440	TRUE	Empty	Leucine-rich repeat-containing protein 15 OS=Homo sapiens OX=9606 GN=LRRC15 PE=2 SV=2	Q8TF66	LRRC15	64 kDa		unknown	54309000	46276000	0	0	0	0
441	TRUE	Empty	Translationally-controlled tumor protein OS=Homo sapiens OX=9606 GN=TPT1 PE=1 SV=1	Q5W0H4 (+2)	TPT1	22 kDa		unknown	7924100	3549800	11952000	6176700	5425100	11413000
442	TRUE	Empty	Microfibrillar-associated protein 1 OS=Homo sapiens OX=9606 GN=MFAP1 PE=1 SV=2	P55081	MFAP1	52 kDa		unknown	1849300	3636500	3125200	2738100	2909000	2271300
443	TRUE	Empty	Nucleosome assembly protein 1-like 1 (Fragment) OS=Homo sapiens OX=9606 GN=NAP1L1 PE=1 SV=1	H0YHC3	NAP1L1	23 kDa		unknown	2710100	2734400	4179300	7072600	8180600	3752700
444	TRUE	Empty	Inter-alpha-trypsin inhibitor heavy chain H3 OS=Homo sapiens OX=9606 GN=ITIH3 PE=1 SV=1	A0A087WW43	ITIH3	75 kDa		unknown	10671000	8091600	8796200	12466000	8672700	8072100
445	TRUE	Empty	Arginine and glutamate-rich protein 1 OS=Homo sapiens OX=9606 GN=ARGLU1 PE=1 SV=1	Q9NWB6	ARGLU1	33 kDa		unknown	4493400	1989700	134540000	6158600	0	0
446	TRUE	Empty	Carbonyl reductase [NADPH] 1 OS=Homo sapiens OX=9606 GN=CBR1 PE=1 SV=3	P16152	CBR1	30 kDa		unknown	4710100	2004300	0	12994000	2703200	2256800
447	TRUE	Empty	Pre-mRNA-splicing factor RBM22 OS=Homo sapiens OX=9606 GN=RBM22 PE=1 SV=1	Q9NW64	RBM22	47 kDa		unknown	1752700	6115500	12579000	0	0	6856300
448	TRUE	Empty	Caveolin-2 OS=Homo sapiens OX=9606 GN=CAV2 PE=1 SV=2	P51636	CAV2	18 kDa		unknown	2578700	2210800	0	21216000	2405600	12010000
449	TRUE	Empty	Guanine nucleotide-binding protein G(I)/G(S)/G(T) subunit beta-2 (Fragment) OS=Homo sapiens OX=9606 GN=GNB2 PE=1 SV=1	C9JIS1 (+3)	GNB2	26 kDa		unknown	2757100	11097000	36896000	3010000	0	3813600
450	TRUE	Empty	Pleiotropic regulator 1 OS=Homo sapiens OX=9606 GN=PLRG1 PE=1 SV=1	O43660	PLRG1	57 kDa		unknown	4798000	5002800	3868100	49390000	0	2941900
451	TRUE	Empty	60S acidic ribosomal protein P2 OS=Homo sapiens OX=9606 GN=RPLP2 PE=1 SV=1	P05387	RPLP2	12 kDa		unknown	0	7230200	16560000	15655000	16722000	14899000
452	TRUE	Empty	La-related protein 7 OS=Homo sapiens OX=9606 GN=LARP7 PE=1 SV=1	Q4G0J3	LARP7	67 kDa		unknown	0	13735000	0	12092000	4671500	12871000
453	TRUE	Empty	Versican core protein OS=Homo sapiens OX=9606 GN=VCAN PE=1 SV=3	P13611	VCAN	373 kDa	TRUE	unknown	26798000	9352700	12297000	13106000	3923100	0
454	TRUE	Empty	Enoyl-CoA hydratase OS=Homo sapiens OX=9606 GN=HADHA PE=1 SV=2	H0YFD6	HADHA	86 kDa		unknown	0	5862700	16248000	25241000	3088400	0
455	TRUE	Empty	Trifunctional enzyme subunit beta, mitochondrial OS=Homo sapiens OX=9606 GN=HADHB PE=1 SV=3	P55084	HADHB	51 kDa		unknown	3393700	0	27766000	34888000	4106400	0
456	TRUE	Empty	Putative ciliary rootlet coiled-coil protein 2 OS=Homo sapiens OX=9606 GN=CROCC2 PE=5 SV=4	H7BZ55	CROCC2	186 kDa		unknown	0	0	9810400	6388900	0	0
457	TRUE	Empty	ADP-ribosyl cyclase/cyclic ADP-ribose hydrolase (Fragment) OS=Homo sapiens OX=9606 GN=BST1 PE=1 SV=1	H0Y984	BST1	21 kDa	TRUE	unknown	11529000	23661000	0	0	0	2450400
458	TRUE	Empty	Fibrillin-2 OS=Homo sapiens OX=9606 GN=FBN2 PE=1 SV=3	P35556	FBN2	315 kDa	TRUE	unknown	14255000	15017000	248720	0	0	0
459	TRUE	Empty	Matrix metalloproteinase-14 OS=Homo sapiens OX=9606 GN=MMP14 PE=1 SV=3	P50281	MMP14	66 kDa		unknown	28775000	45321000	0	0	0	0
460	TRUE	Empty	Pre-mRNA-processing factor 17 OS=Homo sapiens OX=9606 GN=CDC40 PE=1 SV=1	O60508	CDC40	66 kDa		unknown	3463000	1168900	4678200	6605100	0	4390700
461	TRUE	Empty	Erlin-2 (Fragment) OS=Homo sapiens OX=9606 GN=ERLIN2 PE=1 SV=1	E5RHW4 (+1)	ERLIN2	38 kDa		unknown	2325400	9463100	12235000	3969800	8631900	1889200
462	TRUE	Empty	AP-3 complex subunit beta-1 OS=Homo sapiens OX=9606 GN=AP3B1 PE=1 SV=3	O00203	AP3B1	121 kDa		unknown	4599400	16932000	3089400	3209200	11648000	2297900
463	TRUE	Empty	Probable ribosome biogenesis protein RLP24 OS=Homo sapiens OX=9606 GN=RSL24D1 PE=1 SV=1	Q9UHA3	RSL24D1	20 kDa		unknown	9425400	11369000	9552900	9524600	12056000	8839700
464	TRUE	Empty	28S ribosomal protein S15, mitochondrial OS=Homo sapiens OX=9606 GN=MRPS15 PE=1 SV=1	P82914	MRPS15	30 kDa		unknown	9428100	6567100	15515000	10000000	12694000	4248000
465	TRUE	Empty	Cellular retinoic acid-binding protein 2 OS=Homo sapiens OX=9606 GN=CRABP2 PE=1 SV=2	P29373	CRABP2	16 kDa		unknown	7773700	4052300	4281100	18905000	3571900	3896200
466	TRUE	Empty	Centromere protein C OS=Homo sapiens OX=9606 GN=CENPC PE=1 SV=2	Q03188	CENPC	107 kDa		unknown	6493000	14015000	4515200	5578800	4132600	8872500
467	TRUE	Empty	Lysyl oxidase homolog 2 OS=Homo sapiens OX=9606 GN=LOXL2 PE=1 SV=1	Q9Y4K0	LOXL2	87 kDa		unknown	1613100	2165700	9379200	0	0	1875200
468	TRUE	Empty	Small nuclear ribonucleoprotein Sm D3 OS=Homo sapiens OX=9606 GN=SNRPD3 PE=1 SV=1	P62318	SNRPD3	14 kDa		unknown	11744000	10713000	5599900	18738000	0	13819000
469	TRUE	Empty	Phosphate carrier protein, mitochondrial OS=Homo sapiens OX=9606 GN=SLC25A3 PE=1 SV=1	F8VVM2 (+1)	SLC25A3	36 kDa		unknown	9326300	0	13065000	16619000	6837200	9949400
470	TRUE	Empty	Protein SDA1 OS=Homo sapiens OX=9606 GN=SDAD1 PE=1 SV=1	E7EW05	SDAD1	75 kDa		unknown	4195200	3608500	9081400	3179100	0	4879800
471	TRUE	Empty	EH domain-containing protein 1 OS=Homo sapiens OX=9606 GN=EHD1 PE=1 SV=2	Q9H4M9	EHD1	61 kDa		unknown	7921600	7039100	3347200	4548600	0	3881100
472	TRUE	Empty	Persulfide dioxygenase ETHE1, mitochondrial OS=Homo sapiens OX=9606 GN=ETHE1 PE=1 SV=1	M0QXB5	ETHE1	28 kDa		unknown	2026800	1792100	8594400	4859800	1915400	0
473	TRUE	Empty	Translation machinery-associated protein 16 (Fragment) OS=Homo sapiens OX=9606 GN=TMA16 PE=1 SV=1	H0Y9X1 (+1)	TMA16	28 kDa		unknown	19598000	8976000	15940000	0	5892300	17585000
474	TRUE	Empty	RNA 3'-terminal phosphate cyclase-like protein OS=Homo sapiens OX=9606 GN=RCL1 PE=1 SV=3	Q9Y2P8	RCL1	41 kDa		unknown	0	4313700	13536000	14807000	0	15824000
475	TRUE	Empty	Golgi-resident adenosine 3',5'-bisphosphate 3'-phosphatase (Fragment) OS=Homo sapiens OX=9606 GN=BPNT2 PE=1 SV=1	H0YBS3 (+1)	BPNT2	9 kDa		unknown	0	0	0	0	0	0
476	TRUE	Empty	HLA class I histocompatibility antigen, A alpha chain OS=Homo sapiens OX=9606 GN=HLA-A PE=1 SV=1	A0A1W2PRT9	HLA-A	40 kDa	TRUE	unknown	2339500	12840000	0	5822200	0	0
477	TRUE	Empty	Peptidyl-prolyl cis-trans isomerase-like 1 OS=Homo sapiens OX=9606 GN=PPIL1 PE=1 SV=1	Q9Y3C6	PPIL1	18 kDa		unknown	6460200	2817300	4115100	0	1901300	0
478	TRUE	Empty	Elongation factor 1-gamma OS=Homo sapiens OX=9606 GN=EEF1G PE=1 SV=3	P26641	EEF1G	50 kDa		unknown	2902400	7544600	4622500	6305300	0	3895900
479	TRUE	Empty	Small nuclear ribonucleoprotein E OS=Homo sapiens OX=9606 GN=SNRPE PE=1 SV=1	P62304	SNRPE	11 kDa		unknown	5559100	4946800	7067700	7970400	4231200	5834200
480	TRUE	Empty	Splicing regulatory glutamine/lysine-rich protein 1 OS=Homo sapiens OX=9606 GN=SREK1 PE=1 SV=1	Q8WXA9	SREK1	59 kDa		unknown	5119300	3548300	0	4927700	4129900	4587000
481	TRUE	Empty	Something about silencing protein 10 OS=Homo sapiens OX=9606 GN=UTP3 PE=1 SV=1	Q9NQZ2	UTP3	55 kDa		unknown	4176400	2650000	1641500	0	4877200	4616200
482	TRUE	Empty	Peptidyl-prolyl cis-trans isomerase B OS=Homo sapiens OX=9606 GN=PPIB PE=1 SV=2	P23284	PPIB	24 kDa		unknown	3997800	6501600	32081000	11142000	0	4066300
483	TRUE	Empty	Aurora kinase A-interacting protein OS=Homo sapiens OX=9606 GN=AURKAIP1 PE=1 SV=1	Q9NWT8	AURKAIP1	22 kDa		unknown	15126000	17636000	20488000	25474000	0	13420000
484	TRUE	Empty	Apoptotic chromatin condensation inducer in the nucleus OS=Homo sapiens OX=9606 GN=ACIN1 PE=1 SV=2	Q9UKV3	ACIN1	152 kDa		unknown	7441100	6591400	3886700	17171000	0	1096200
485	TRUE	Empty	Complement C3 OS=Homo sapiens OX=9606 GN=C3 PE=1 SV=2	P01024	C3	187 kDa		unknown	13001000	14653000	4567400	10026000	3535500	0
486	TRUE	Empty	Fibroblast growth factor OS=Homo sapiens OX=9606 GN=FGF2 PE=1 SV=1	A0A0A0MQV6 (+1)	FGF2	31 kDa		unknown	0	2445400	4993900	12219000	5879900	5705000
487	TRUE	Empty	Latent-transforming growth factor beta-binding protein 1 OS=Homo sapiens OX=9606 GN=LTBP1 PE=1 SV=2	E7EV71	LTBP1	148 kDa		unknown	18009000	0	0	0	2737800	0
488	TRUE	Empty	Staphylococcal nuclease domain-containing protein 1 OS=Homo sapiens OX=9606 GN=SND1 PE=1 SV=1	Q7KZF4	SND1	102 kDa		unknown	1981600	0	3237800	4304900	0	6957500
489	TRUE	Empty	Small nuclear ribonucleoprotein F OS=Homo sapiens OX=9606 GN=SNRPF PE=1 SV=1	P62306	SNRPF	10 kDa		unknown	6528200	12382000	16944000	12956000	0	0
490	TRUE	Empty	Fibulin-1 OS=Homo sapiens OX=9606 GN=FBLN1 PE=1 SV=4	P23142	FBLN1	77 kDa	TRUE	unknown	13850000	0	9189600	0	6686000	5250400
491	TRUE	Empty	RNA helicase OS=Homo sapiens OX=9606 GN=DDX46 PE=1 SV=1	A0A0C4DG89	DDX46	117 kDa		unknown	7354000	0	5570900	5329200	0	0
492	TRUE	Empty	LIM domain only protein 7 OS=Homo sapiens OX=9606 GN=LMO7 PE=1 SV=2	F8WD26	LMO7	186 kDa		unknown	757560	0	5330500	9011900	0	0
493	TRUE	Empty	Peroxiredoxin-4 OS=Homo sapiens OX=9606 GN=PRDX4 PE=1 SV=1	Q13162	PRDX4	31 kDa	TRUE	unknown	0	6859200	0	5546700	6616900	15092000
494	TRUE	Empty	Calnexin OS=Homo sapiens OX=9606 GN=CANX PE=1 SV=2	P27824	CANX	68 kDa		unknown	4950700	0	8826500	16221000	0	0
495	TRUE	Empty	Small nuclear ribonucleoprotein Sm D1 OS=Homo sapiens OX=9606 GN=SNRPD1 PE=1 SV=1	P62314	SNRPD1	13 kDa		unknown	1195400	13284000	12446000	23068000	9883900	16552000
496	TRUE	Empty	RNA helicase OS=Homo sapiens OX=9606 GN=DDX3X PE=1 SV=1	A0A0D9SFB3	DDX3X	71 kDa	TRUE	unknown	4277000	5679600	0	0	0	1496300
497	TRUE	Empty	Actin-depolymerizing factor OS=Homo sapiens OX=9606 GN=DSTN PE=1 SV=1	F6RFD5 (+1)	DSTN	15 kDa		unknown	15231000	5644300	8387900	9713600	4655800	5325200
498	TRUE	Empty	Coiled-coil domain-containing protein 71L OS=Homo sapiens OX=9606 GN=CCDC71L PE=1 SV=2	Q8N9Z2	CCDC71L	26 kDa		unknown	2894900	2362200	3835400	3099400	443180000	2783400
499	TRUE	Empty	Antithrombin-III OS=Homo sapiens OX=9606 GN=SERPINC1 PE=1 SV=1	P01008	SERPINC1	53 kDa		unknown	15724000	12313000	12367000	23747000	0	6347100
500	TRUE	Empty	Heterogeneous nuclear ribonucleoprotein Q OS=Homo sapiens OX=9606 GN=SYNCRIP PE=1 SV=1	B7Z645 (+1)	SYNCRIP	52 kDa		unknown	5952400	6957000	11502000	10160000	8085800	10028000
501	TRUE	Empty	Aurora kinase B OS=Homo sapiens OX=9606 GN=AURKB PE=1 SV=3	Q96GD4 (+1)	AURKB	39 kDa		unknown	4177300	0	2574700	6450000	2100100	2656500
502	TRUE	Empty	Serine protease 23 OS=Homo sapiens OX=9606 GN=PRSS23 PE=1 SV=1	O95084	PRSS23	43 kDa		unknown	3265400	2885200	6375600	2807100	1495700	0
503	TRUE	Empty	Chloride intracellular channel protein 4 OS=Homo sapiens OX=9606 GN=CLIC4 PE=1 SV=4	Q9Y696	CLIC4	29 kDa		unknown	4017900	4940800	5966200	0	2528600	3698100
504	TRUE	Empty	LIM and SH3 domain protein 1 (Fragment) OS=Homo sapiens OX=9606 GN=LASP1 PE=1 SV=1	C9J9W2 (+1)	LASP1	19 kDa		unknown	0	0	2947300	0	0	0
505	TRUE	Empty	Synaptic vesicle membrane protein VAT-1 homolog OS=Homo sapiens OX=9606 GN=VAT1 PE=1 SV=2	Q99536	VAT1	42 kDa		unknown	5080700	5645900	3491000	2390300	0	1681900
506	TRUE	Empty	RNA-binding protein 28 OS=Homo sapiens OX=9606 GN=RBM28 PE=1 SV=3	Q9NW13	RBM28	86 kDa		unknown	3306700	8223200	2776000	0	3513100	6898800
507	TRUE	Empty	Torsin-4A OS=Homo sapiens OX=9606 GN=TOR4A PE=1 SV=2	Q9NXH8	TOR4A	47 kDa		unknown	4137000	2160300	3456600	10570000	1189100	0
508	TRUE	Empty	Inter-alpha-trypsin inhibitor heavy chain H4 OS=Homo sapiens OX=9606 GN=ITIH4 PE=1 SV=4	Q14624	ITIH4	103 kDa		unknown	12310000	3661100	3936400	5957800	0	2351400
509	TRUE	Empty	U5 small nuclear ribonucleoprotein 40 kDa protein OS=Homo sapiens OX=9606 GN=SNRNP40 PE=1 SV=1	Q96DI7	SNRNP40	39 kDa		unknown	8593400	8823100	0	11848000	0	6778900
510	TRUE	Empty	Galectin-3 OS=Homo sapiens OX=9606 GN=LGALS3 PE=1 SV=5	P17931	LGALS3	26 kDa		unknown	16477000	7880400	0	6524900	0	3756800
511	TRUE	Empty	Acidic leucine-rich nuclear phosphoprotein 32 family member E (Fragment) OS=Homo sapiens OX=9606 GN=ANP32E PE=1 SV=1	E9PPH5 (+1)	ANP32E	13 kDa		unknown	0	0	3387000	12903000	3965000	35411000
512	TRUE	Empty	Melanoma-associated antigen D2 OS=Homo sapiens OX=9606 GN=MAGED2 PE=1 SV=2	Q9UNF1	MAGED2	65 kDa		unknown	2048600	0	0	4240600	3449600	0
513	TRUE	Empty	Citrate synthase, mitochondrial OS=Homo sapiens OX=9606 GN=CS PE=1 SV=2	O75390	CS	52 kDa		unknown	0	4665800	11371000	9186500	0	0
514	TRUE	Empty	Inter-alpha-trypsin inhibitor heavy chain H2 OS=Homo sapiens OX=9606 GN=ITIH2 PE=1 SV=1	Q5T985 (+1)	ITIH2	105 kDa		unknown	6462000	5692800	0	6331300	0	0
515	TRUE	Empty	Dolichyl-diphosphooligosaccharide--protein glycosyltransferase subunit 1 OS=Homo sapiens OX=9606 GN=RPN1 PE=1 SV=1	P04843	RPN1	69 kDa		unknown	0	1596300	0	3286000	0	0
516	TRUE	Empty	Serine/arginine-rich-splicing factor 7 OS=Homo sapiens OX=9606 GN=SRSF7 PE=1 SV=1	A0A0B4J1Z1	SRSF7	16 kDa		unknown	0	0	12086000	7292800	0	0
517	TRUE	Empty	Reversion-inducing cysteine-rich protein with Kazal motifs OS=Homo sapiens OX=9606 GN=RECK PE=1 SV=1	O95980	RECK	106 kDa		unknown	6009400	1509000	0	0	0	0
518	TRUE	Empty	Plexin-B2 OS=Homo sapiens OX=9606 GN=PLXNB2 PE=1 SV=3	O15031	PLXNB2	205 kDa		unknown	5202600	6343900	0	0	0	0
519	TRUE	Empty	Splicing factor U2AF 35 kDa subunit OS=Homo sapiens OX=9606 GN=U2AF1 PE=1 SV=3	Q01081	U2AF1	28 kDa		unknown	2226400	0	3228000	3924300	2704900	7822200
520	TRUE	Empty	E3 ubiquitin-protein ligase RBBP6 OS=Homo sapiens OX=9606 GN=RBBP6 PE=1 SV=1	Q7Z6E9	RBBP6	202 kDa		unknown	0	3651300	5508200	6252400	5516300	5079400
521	TRUE	Empty	ADP-ribosylation factor-like protein 8B OS=Homo sapiens OX=9606 GN=ARL8B PE=1 SV=1	Q9NVJ2	ARL8B	22 kDa	TRUE	unknown	8958000	10402000	2192100	2790300	0	1066800
522	TRUE	Empty	Ribosomal oxygenase 1 OS=Homo sapiens OX=9606 GN=RIOX1 PE=1 SV=2	Q9H6W3	RIOX1	71 kDa		unknown	1936900	0	2663300	3278300	2203300	480260000
523	TRUE	Empty	Coronin OS=Homo sapiens OX=9606 GN=CORO1C PE=1 SV=1	B4E3S0	CORO1C	42 kDa		unknown	10297000	15722000	9175300	0	7799700	2986100
524	TRUE	Empty	Neuroguidin OS=Homo sapiens OX=9606 GN=NGDN PE=1 SV=1	Q8NEJ9 (+1)	NGDN	36 kDa		unknown	0	2192200	7520300	2880800	1939200	2784700
525	TRUE	Empty	Annexin A6 OS=Homo sapiens OX=9606 GN=ANXA6 PE=1 SV=3	P08133	ANXA6	76 kDa		unknown	1787200	2360100	0	3423300	10020000	5623300
526	TRUE	Empty	Programmed cell death 11, isoform CRA_a OS=Homo sapiens OX=9606 GN=PDCD11 PE=1 SV=1	A0A3B3IUD7	PDCD11	209 kDa		unknown	2494800	3143300	3034400	0	3489300	5342200
527	TRUE	Empty	Isoleucine--tRNA ligase, cytoplasmic OS=Homo sapiens OX=9606 GN=IARS1 PE=1 SV=2	P41252	IARS1	145 kDa		unknown	1411300	879060	2139400	1688100	0	1998600
528	TRUE	Empty	PCAF_N domain-containing protein (Fragment) OS=Homo sapiens OX=9606 PE=4 SV=1	K7ERQ8		31 kDa		unknown	0	0	4234600	16802000	2134400	7065400
529	TRUE	Empty	RNA helicase aquarius OS=Homo sapiens OX=9606 GN=AQR PE=1 SV=4	O60306	AQR	171 kDa		unknown	0	9627100	0	2834700	1599500	3023900
530	TRUE	Empty	Importin subunit beta-1 OS=Homo sapiens OX=9606 GN=KPNB1 PE=1 SV=2	Q14974	KPNB1	97 kDa		unknown	2304600	4320600	3346500	4003200	0	0
531	TRUE	Empty	Actin-related protein 2/3 complex subunit 5 OS=Homo sapiens OX=9606 GN=ARPC5 PE=1 SV=3	O15511	ARPC5	16 kDa		unknown	1786200	4034900	5451500	6685600	0	0
532	TRUE	Empty	Ras-related protein Rab-2A OS=Homo sapiens OX=9606 GN=RAB2A PE=1 SV=1	P61019 (+1)	RAB2A	24 kDa		unknown	0	4869600	7934600	7509300	0	2601000
533	TRUE	Empty	Vascular endothelial growth factor receptor 1 OS=Homo sapiens OX=9606 GN=FLT1 PE=1 SV=2	P17948	FLT1	151 kDa	TRUE	unknown	2753200	3158500	3114000	4583400	0	0
534	TRUE	Empty	Glia-derived nexin (Fragment) OS=Homo sapiens OX=9606 GN=SERPINE2 PE=1 SV=8	C9JN98 (+1)	SERPINE2	30 kDa		unknown	6266000	2858100	4562400	0	0	2238500
535	TRUE	Empty	Probable ATP-dependent RNA helicase DDX23 OS=Homo sapiens OX=9606 GN=DDX23 PE=1 SV=3	Q9BUQ8	DDX23	96 kDa		unknown	6244600	2057400	0	0	2602300	2138200
536	TRUE	Empty	Zinc finger protein 668 OS=Homo sapiens OX=9606 GN=ZNF668 PE=1 SV=3	Q96K58	ZNF668	68 kDa		unknown	0	0	0	15342000	4432900	0
537	TRUE	Empty	Ribosome biogenesis protein NOP53 OS=Homo sapiens OX=9606 GN=NOP53 PE=1 SV=2	Q9NZM5	NOP53	54 kDa		unknown	0	7851900	14687000	0	0	0
538	TRUE	Empty	SUN domain-containing protein 1 (Fragment) OS=Homo sapiens OX=9606 GN=SUN1 PE=1 SV=1	H0Y742	SUN1	80 kDa		unknown	0	1942400	0	0	0	8140100
539	TRUE	Empty	AP-3 complex subunit mu-1 OS=Homo sapiens OX=9606 GN=AP3M1 PE=1 SV=1	Q9Y2T2	AP3M1	47 kDa		unknown	0	0	4233300	10729000	0	8030400
540	TRUE	Empty	Serine beta-lactamase-like protein LACTB, mitochondrial OS=Homo sapiens OX=9606 GN=LACTB PE=1 SV=2	P83111	LACTB	61 kDa		unknown	20740000	5048200	0	5740100	0	0
541	TRUE	Empty	Vesicle-trafficking protein SEC22b OS=Homo sapiens OX=9606 GN=SEC22B PE=1 SV=4	O75396	SEC22B	25 kDa		unknown	0	0	5162300	2814700	0	0
542	TRUE	Empty	Acetyl-CoA acetyltransferase, mitochondrial OS=Homo sapiens OX=9606 GN=ACAT1 PE=1 SV=1	A0A5F9ZHL1	ACAT1	46 kDa		unknown	0	0	2739800	8429200	0	1400200
543	TRUE	Empty	40S ribosomal protein S12 OS=Homo sapiens OX=9606 GN=RPS12 PE=1 SV=3	P25398	RPS12	15 kDa		unknown	0	0	11176000	6003500	4003000	0
544	TRUE	Empty	Sarcoplasmic/endoplasmic reticulum calcium ATPase 2 OS=Homo sapiens OX=9606 GN=ATP2A2 PE=1 SV=1	P16615 (+1)	ATP2A2	115 kDa		unknown	0	0	3025700	13488000	4288500	0
545	TRUE	Empty	Cadherin-13 OS=Homo sapiens OX=9606 GN=CDH13 PE=1 SV=1	P55290	CDH13	78 kDa		unknown	6960700	4357500	0	0	0	0
546	TRUE	Empty	C-type mannose receptor 2 OS=Homo sapiens OX=9606 GN=MRC2 PE=1 SV=2	Q9UBG0	MRC2	167 kDa		unknown	5820700	3432600	0	0	0	0
547	TRUE	Empty	Ras-related protein Rab-14 OS=Homo sapiens OX=9606 GN=RAB14 PE=1 SV=4	P61106	RAB14	24 kDa	TRUE	unknown	0	0	35576000	4360200	0	0
548	TRUE	Empty	Pre-mRNA-splicing factor SYF1 OS=Homo sapiens OX=9606 GN=XAB2 PE=1 SV=2	Q9HCS7	XAB2	100 kDa		unknown	0	0	7884300	0	1655600	2936500
549	TRUE	Empty	ATP-citrate synthase OS=Homo sapiens OX=9606 GN=ACLY PE=1 SV=3	P53396	ACLY	121 kDa		unknown	2181800	0	0	4105000	0	2113700
550	TRUE	Empty	Glutathione S-transferase kappa 1 OS=Homo sapiens OX=9606 GN=GSTK1 PE=1 SV=3	Q9Y2Q3 (+1)	GSTK1	25 kDa		unknown	2388600	0	12928000	8513800	0	2617600
551	TRUE	Empty	DNA-directed RNA polymerase I subunit RPA34 OS=Homo sapiens OX=9606 GN=POLR1G PE=1 SV=1	O15446	POLR1G	55 kDa		unknown	0	1382300	0	0	0	10999000
552	TRUE	Empty	Probable global transcription activator SNF2L2 OS=Homo sapiens OX=9606 GN=SMARCA2 PE=1 SV=1	A0A0U1RQZ9	SMARCA2	162 kDa	TRUE	unknown	0	0	0	4189000	4756800	4404700
553	TRUE	Empty	Protein PML OS=Homo sapiens OX=9606 GN=PML PE=1 SV=3	P29590	PML	98 kDa		unknown	0	0	7554400	6421300	2154600	0
554	TRUE	Empty	ADP-ribosylation factor-like protein 6-interacting protein 4 OS=Homo sapiens OX=9606 GN=ARL6IP4 PE=1 SV=1	A0A0C4DG62 (+2)	ARL6IP4	25 kDa		unknown	0	0	8188000	0	8487400	4408300
555	TRUE	Empty	Nucleolar protein 10 OS=Homo sapiens OX=9606 GN=NOL10 PE=1 SV=1	Q9BSC4	NOL10	80 kDa		unknown	994660	0	0	0	5567000	4110800
556	TRUE	Empty	Pre-mRNA-splicing factor ATP-dependent RNA helicase DHX15 OS=Homo sapiens OX=9606 GN=DHX15 PE=1 SV=2	O43143	DHX15	91 kDa		unknown	3108100	0	2623100	0	0	12125000
557	TRUE	Empty	Pre-mRNA-splicing factor SPF27 OS=Homo sapiens OX=9606 GN=BCAS2 PE=1 SV=1	O75934	BCAS2	26 kDa		unknown	0	9808600	0	13199000	0	8244500
558	TRUE	Empty	U3 small nucleolar RNA-interacting protein 2 OS=Homo sapiens OX=9606 GN=RRP9 PE=1 SV=1	O43818	RRP9	52 kDa		unknown	0	0	0	4567400	0	4509100
559	TRUE	Empty	Microtubule-associated protein 1B OS=Homo sapiens OX=9606 GN=MAP1B PE=1 SV=2	P46821	MAP1B	271 kDa		unknown	0	0	4364200	7317100	4899400	0
560	TRUE	Empty	Neurogenic locus notch homolog protein 2 OS=Homo sapiens OX=9606 GN=NOTCH2 PE=1 SV=3	Q04721	NOTCH2	265 kDa		unknown	1160300	0	0	0	0	0
561	TRUE	Empty	Histone-lysine N-methyltransferase 2A OS=Homo sapiens OX=9606 GN=KMT2A PE=1 SV=5	Q03164	KMT2A	432 kDa		unknown	0	0	0	3510300	0	2710900
562	TRUE	Empty	Integrin alpha-V OS=Homo sapiens OX=9606 GN=ITGAV PE=1 SV=2	P06756	ITGAV	116 kDa		unknown	27368000	5997900	0	0	0	0
563	TRUE	Empty	CD166 antigen OS=Homo sapiens OX=9606 GN=ALCAM PE=1 SV=2	Q13740	ALCAM	65 kDa		unknown	19186000	7143800	0	0	0	0
564	TRUE	Empty	Microtubule-associated protein OS=Homo sapiens OX=9606 GN=MAP4 PE=1 SV=1	E7EVA0	MAP4	245 kDa	TRUE	unknown	0	4611900	0	0	0	0
565	TRUE	Empty	Keratin, type I cuticular Ha1 OS=Homo sapiens OX=9606 GN=KRT31 PE=1 SV=3	Q15323	KRT31	47 kDa	TRUE	unknown	0	0	0	0	0	6549100
566	TRUE	Empty	Splicing regulatory glutamine/lysine-rich protein 1 OS=Homo sapiens OX=9606 GN=SREK1 PE=1 SV=1	A0A087WY03 (+1)	SREK1	11 kDa		unknown	2491500	0	2779900	0	0	0
567	TRUE	Empty	Tropomyosin alpha-4 chain OS=Homo sapiens OX=9606 GN=TPM4 PE=1 SV=1	A0A2R8Y5V9 (+2)	TPM4	29 kDa		unknown	0	3539100	0	0	4502400	3343200
568	TRUE	Empty	Non-specific lipid-transfer protein OS=Homo sapiens OX=9606 GN=SCP2 PE=1 SV=2	P22307 (+1)	SCP2	59 kDa		unknown	0	3142300	10338000	9698700	0	0
569	TRUE	Empty	GTP-binding nuclear protein Ran OS=Homo sapiens OX=9606 GN=RAN PE=1 SV=3	P62826	RAN	24 kDa		unknown	22641000	0	7023200	0	4697600	0
570	TRUE	Empty	Rho-related GTP-binding protein RhoC OS=Homo sapiens OX=9606 GN=RHOC PE=1 SV=1	P08134	RHOC	22 kDa		unknown	5684700	5774200	17464000	0	0	0
571	TRUE	Empty	Eukaryotic translation initiation factor 5A (Fragment) OS=Homo sapiens OX=9606 GN=EIF5A PE=1 SV=8	I3L397 (+2)	EIF5A	16 kDa		unknown	0	0	11805000	0	0	1749900
572	TRUE	Empty	T-complex protein 1 subunit delta OS=Homo sapiens OX=9606 GN=CCT4 PE=1 SV=4	P50991	CCT4	58 kDa		unknown	0	5082600	0	0	0	2220400
573	TRUE	Empty	Myoferlin OS=Homo sapiens OX=9606 GN=MYOF PE=1 SV=1	Q9NZM1	MYOF	235 kDa		unknown	0	0	5298300	0	0	0
574	TRUE	Empty	Cystatin-B OS=Homo sapiens OX=9606 GN=CSTB PE=1 SV=2	P04080	CSTB	11 kDa		unknown	2414500	13436000	0	0	0	0
575	TRUE	Empty	Protocadherin Fat 1 OS=Homo sapiens OX=9606 GN=FAT1 PE=1 SV=2	Q14517	FAT1	506 kDa		unknown	2613200	15052000	0	0	0	0
576	TRUE	Empty	RNA helicase OS=Homo sapiens OX=9606 GN=DDX10 PE=1 SV=1	E9PIF2	DDX10	96 kDa		unknown	0	0	0	2220800	0	4261400
577	TRUE	Empty	RNA helicase OS=Homo sapiens OX=9606 GN=DDX31 PE=1 SV=2	F8WAJ0	DDX31	84 kDa		unknown	0	0	3794200	0	0	2469400
578	TRUE	Empty	Glutamine--fructose-6-phosphate aminotransferase [isomerizing] 1 OS=Homo sapiens OX=9606 GN=GFPT1 PE=1 SV=3	Q06210	GFPT1	79 kDa		unknown	0	0	0	0	0	0
579	TRUE	Empty	Constitutive coactivator of PPAR-gamma-like protein 1 OS=Homo sapiens OX=9606 GN=FAM120A PE=1 SV=2	Q9NZB2	FAM120A	122 kDa		unknown	0	0	6475400	3429400	0	0
580	TRUE	Empty	Protein-tyrosine-phosphatase OS=Homo sapiens OX=9606 GN=PTPRK PE=1 SV=1	E9PGC5	PTPRK	166 kDa		unknown	1838600	7778100	0	0	0	0
581	TRUE	Empty	Heterogeneous nuclear ribonucleoprotein U-like protein 1 OS=Homo sapiens OX=9606 GN=HNRNPUL1 PE=1 SV=1	B7Z4B8	HNRNPUL1	86 kDa	TRUE	unknown	0	0	0	2148800	0	9226000
582	TRUE	Empty	Single-stranded DNA-binding protein, mitochondrial (Fragment) OS=Homo sapiens OX=9606 GN=SSBP1 PE=1 SV=1	E7EUY5	SSBP1	16 kDa		unknown	0	0	0	0	0	0
583	TRUE	Empty	Delta-1-pyrroline-5-carboxylate synthase OS=Homo sapiens OX=9606 GN=ALDH18A1 PE=1 SV=2	P54886	ALDH18A1	87 kDa		unknown	0	0	3708000	10865000	0	0
584	TRUE	Empty	Alpha-aminoadipic semialdehyde dehydrogenase OS=Homo sapiens OX=9606 GN=ALDH7A1 PE=1 SV=1	A0A1B0GTG2 (+4)	ALDH7A1	58 kDa		unknown	0	0	2870300	11444000	0	0
585	TRUE	Empty	Ras-related protein Rab-11A (Fragment) OS=Homo sapiens OX=9606 GN=RAB11A PE=4 SV=1	H3BMH2 (+3)	RAB11A	18 kDa		unknown	0	0	7369800	0	0	2663300
586	TRUE	Empty	Protein FAM111B OS=Homo sapiens OX=9606 GN=FAM111B PE=1 SV=1	Q6SJ93	FAM111B	85 kDa		unknown	2634200	0	0	0	0	1340300
587	TRUE	Empty	Tissue factor pathway inhibitor OS=Homo sapiens OX=9606 GN=TFPI2 PE=1 SV=1	A0A3B3IS67 (+1)	TFPI2	28 kDa		unknown	1384100	0	1803300	0	0	0
588	TRUE	Empty	Cadherin-11 OS=Homo sapiens OX=9606 GN=CDH11 PE=1 SV=2	P55287	CDH11	88 kDa		unknown	4622800	4801500	0	0	0	0
589	TRUE	Empty	Tetranectin OS=Homo sapiens OX=9606 GN=CLEC3B PE=1 SV=3	P05452	CLEC3B	23 kDa		unknown	5101700	1787600	0	0	0	0
590	TRUE	Empty	Nucleoplasmin-3 OS=Homo sapiens OX=9606 GN=NPM3 PE=1 SV=3	O75607	NPM3	19 kDa		unknown	0	0	0	0	4354000	7049700
591	TRUE	Empty	Elongation factor 1-delta (Fragment) OS=Homo sapiens OX=9606 GN=EEF1D PE=1 SV=1	E9PI39 (+6)	EEF1D	22 kDa		unknown	0	1141000	6693800	0	0	0
592	TRUE	Empty	Dihydrolipoyllysine-residue succinyltransferase component of 2-oxoglutarate dehydrogenase complex, mitochondrial OS=Homo sapiens OX=9606 GN=DLST PE=1 SV=4	P36957	DLST	49 kDa		unknown	0	1687500	6403300	0	0	0
593	TRUE	Empty	MICOS complex subunit MIC60 (Fragment) OS=Homo sapiens OX=9606 GN=IMMT PE=1 SV=1	H7C463	IMMT	68 kDa		unknown	0	0	6953500	0	0	0
594	TRUE	Empty	SURP and G-patch domain-containing protein 2 OS=Homo sapiens OX=9606 GN=SUGP2 PE=1 SV=2	Q8IX01	SUGP2	120 kDa		unknown	0	0	16636000	0	0	2194300
595	TRUE	Empty	DNA damage-binding protein 1 OS=Homo sapiens OX=9606 GN=DDB1 PE=1 SV=1	Q16531	DDB1	127 kDa		unknown	0	0	2565500	3804500	0	0
596	TRUE	Empty	Alpha-2-HS-glycoprotein OS=Homo sapiens OX=9606 GN=AHSG PE=1 SV=2	P02765	AHSG	39 kDa		unknown	0	9755600	9764600	0	0	0
597	TRUE	Empty	Electron transfer flavoprotein subunit alpha, mitochondrial OS=Homo sapiens OX=9606 GN=ETFA PE=1 SV=1	P13804	ETFA	35 kDa		unknown	0	0	4253300	3643700	0	0
598	TRUE	Empty	Glutamate dehydrogenase 1, mitochondrial OS=Homo sapiens OX=9606 GN=GLUD1 PE=1 SV=2	P00367	GLUD1	61 kDa		unknown	0	0	8690700	0	0	0
599	TRUE	Empty	Dickkopf-related protein 1 OS=Homo sapiens OX=9606 GN=DKK1 PE=1 SV=1	O94907	DKK1	29 kDa		unknown	0	5318500	0	0	0	0
600	TRUE	Empty	Tissue factor OS=Homo sapiens OX=9606 GN=F3 PE=1 SV=1	P13726	F3	33 kDa		unknown	8420700	0	0	0	0	0
601	TRUE	Empty	Collectin-12 OS=Homo sapiens OX=9606 GN=COLEC12 PE=1 SV=3	Q5KU26	COLEC12	82 kDa		unknown	0	9604400	0	0	0	0
602	TRUE	Empty	NF-kappa-B-activating protein (Fragment) OS=Homo sapiens OX=9606 GN=NKAP PE=1 SV=1	A0A494C050	NKAP	47 kDa		unknown	0	0	0	0	4524100	0
603	TRUE	Empty	Activation peptide fragment 1 OS=Homo sapiens OX=9606 GN=F2 PE=1 SV=1	E9PIT3 (+1)	F2	65 kDa		unknown	2018300	0	0	0	0	0
604	TRUE	Empty	Leucine-rich PPR motif-containing protein, mitochondrial OS=Homo sapiens OX=9606 GN=LRPPRC PE=1 SV=3	P42704	LRPPRC	158 kDa		unknown	0	0	0	7580000	0	0
605	TRUE	Empty	60 kDa heat shock protein, mitochondrial OS=Homo sapiens OX=9606 GN=HSPD1 PE=1 SV=2	P10809	HSPD1	61 kDa		unknown	0	0	4798500	0	0	0
606	TRUE	Empty	Replication factor C subunit 1 OS=Homo sapiens OX=9606 GN=RFC1 PE=1 SV=4	P35251	RFC1	128 kDa		unknown	0	1585800	0	0	0	0
607	TRUE	Empty	Collagen alpha-1(V) chain OS=Homo sapiens OX=9606 GN=COL5A1 PE=1 SV=3	P20908	COL5A1	184 kDa		unknown	56551000	0	0	0	0	0
608	TRUE	Empty	Vasorin OS=Homo sapiens OX=9606 GN=VASN PE=1 SV=1	Q6EMK4	VASN	72 kDa		unknown	8021600	0	0	0	0	0
609	TRUE	Empty	Cell migration-inducing and hyaluronan-binding protein OS=Homo sapiens OX=9606 GN=CEMIP PE=1 SV=2	Q8WUJ3	CEMIP	153 kDa		unknown	918360	0	0	0	0	0
610	TRUE	Empty	A disintegrin and metalloproteinase with thrombospondin motifs 1 OS=Homo sapiens OX=9606 GN=ADAMTS1 PE=1 SV=4	Q9UHI8	ADAMTS1	105 kDa		unknown	4789600	0	0	0	0	0
611	TRUE	Empty	Serine/arginine-rich-splicing factor 3 OS=Homo sapiens OX=9606 GN=SRSF3 PE=1 SV=1	A0A087X2D0 (+1)	SRSF3	10 kDa		unknown	0	0	2250400	0	0	0
612	TRUE	Empty	Growth arrest and DNA damage-inducible protein GADD45 beta OS=Homo sapiens OX=9606 GN=GADD45B PE=1 SV=1	O75293	GADD45B	18 kDa		unknown	0	0	0	0	0	2836100
613	TRUE	Empty	Ribonuclease P protein subunit p29 OS=Homo sapiens OX=9606 GN=POP4 PE=1 SV=2	O95707 (+1)	POP4	25 kDa		unknown	0	0	0	5213500	0	0
614	TRUE	Empty	Keratinocyte proline-rich protein OS=Homo sapiens OX=9606 GN=KPRP PE=1 SV=1	Q5T749	KPRP	64 kDa		unknown	0	0	0	13151000	0	0
615	TRUE	Empty	Septin-11 OS=Homo sapiens OX=9606 GN=SEPTIN11 PE=1 SV=3	Q9NVA2 (+2)	SEPTIN11	49 kDa		unknown	0	0	0	3735100	0	0
616	TRUE	Empty	T-complex protein 1 subunit beta OS=Homo sapiens OX=9606 GN=CCT2 PE=1 SV=4	P78371	CCT2	57 kDa		unknown	0	4284800	0	0	0	0
617	TRUE	Empty	26S proteasome non-ATPase regulatory subunit 2 OS=Homo sapiens OX=9606 GN=PSMD2 PE=1 SV=3	Q13200	PSMD2	100 kDa		unknown	4340500	0	0	0	0	0
618	TRUE	Empty	Transmembrane protein 43 OS=Homo sapiens OX=9606 GN=TMEM43 PE=1 SV=1	Q9BTV4 (+1)	TMEM43	45 kDa		unknown	0	0	11240000	0	0	0
619	TRUE	Empty	Actin-like protein 6A OS=Homo sapiens OX=9606 GN=ACTL6A PE=1 SV=1	O96019	ACTL6A	47 kDa		unknown	0	0	0	0	0	5090100
620	TRUE	Empty	Serine hydroxymethyltransferase, mitochondrial OS=Homo sapiens OX=9606 GN=SHMT2 PE=1 SV=3	P34897	SHMT2	56 kDa		unknown	0	0	0	5277900	0	0
621	TRUE	Empty	Ornithine aminotransferase, mitochondrial OS=Homo sapiens OX=9606 GN=OAT PE=1 SV=1	P04181	OAT	49 kDa		unknown	0	0	0	17694000	0	0

## Sheet: Experiment #2 HUVEC_CT_NT_HA_Ab
#	Visible?	Starred?	Identified Proteins (892)	Accession Number	Alternate ID	Molecular Weight	Protein Grouping Ambiguity	Taxonomy	HVC CT A	HVC CT B	HVC NT A	HVC NT B	HVC WT A	HVC WT B
1	TRUE	Empty	Vim-HA	Vim-HA		55 kDa	TRUE	unknown	55558000000	60307000000	62282000000	61767000000	35889000000	25292000000
2	TRUE	Empty	Histone H4 OS=Homo sapiens OX=9606 GN=H4C1 PE=1 SV=2	P62805	H4C1	11 kDa		unknown	58907000000	67733000000	84598000000	79485000000	81383000000	91412000000
3	TRUE	Empty	Myosin-9 OS=Homo sapiens OX=9606 GN=MYH9 PE=1 SV=4	P35579	MYH9	227 kDa	TRUE	unknown	4604600000	5524500000	5506100000	4791600000	3292700000	3294500000
4	TRUE	Empty	Acetyl-CoA carboxylase 1 OS=Homo sapiens OX=9606 GN=ACACA PE=1 SV=2	Q13085	ACACA	266 kDa	TRUE	unknown	3669300000	3815000000	4061800000	3695000000	3772800000	3824500000
5	TRUE	Empty	Histone H2B type 1-D OS=Homo sapiens OX=9606 GN=H2BC5 PE=1 SV=2	P58876 (+7)	H2BC5	14 kDa	TRUE	unknown	17323000000	21903000000	23612000000	26063000000	30303000000	26078000000
6	TRUE	Empty	Histone H2B type 1-O OS=Homo sapiens OX=9606 GN=H2BC17 PE=1 SV=3	P23527 (+2)	H2BC17	14 kDa	TRUE	unknown	17522000000	20488000000	24155000000	24545000000	28388000000	24302000000
7	TRUE	Empty	Histone H2A OS=Homo sapiens OX=9606 PE=3 SV=1	A0A0U1RRH7		19 kDa	TRUE	unknown	27277000000	27220000000	38188000000	37446000000	44156000000	37058000000
8	TRUE	Empty	Histone H2A type 1-B/E OS=Homo sapiens OX=9606 GN=H2AC4 PE=1 SV=2	P04908 (+2)	H2AC4	14 kDa	TRUE	unknown	24979000000	24873000000	35160000000	34773000000	39450000000	34137000000
9	TRUE	Empty	40S ribosomal protein S3a OS=Homo sapiens OX=9606 GN=RPS3A PE=1 SV=2	P61247	RPS3A	30 kDa		unknown	6095000000	6129000000	7673100000	6839100000	6761800000	8405700000
10	TRUE	Empty	Plectin OS=Homo sapiens OX=9606 GN=PLEC PE=1 SV=3	Q15149	PLEC	532 kDa	TRUE	unknown	917810000	892510000	1181500000	1014700000	522030000	330370000
11	TRUE	Empty	Fibronectin OS=Homo sapiens OX=9606 GN=FN1 PE=1 SV=5	P02751	FN1	272 kDa		unknown	2326500000	2445300000	1135400000	1071100000	998320000	1640400000
12	TRUE	Empty	60S ribosomal protein L4 OS=Homo sapiens OX=9606 GN=RPL4 PE=1 SV=5	P36578	RPL4	48 kDa		unknown	4919900000	5702200000	5425100000	4996000000	6383900000	6603000000
13	TRUE	Empty	40S ribosomal protein S8 OS=Homo sapiens OX=9606 GN=RPS8 PE=1 SV=2	P62241	RPS8	24 kDa		unknown	7123000000	7021500000	7207900000	6357500000	7730100000	8118200000
14	TRUE	Empty	Actin, cytoplasmic 2 OS=Homo sapiens OX=9606 GN=ACTG1 PE=1 SV=1	P63261	ACTG1	42 kDa	TRUE	unknown	3365200000	3765700000	3518800000	3413900000	2685000000	3590000000
15	TRUE	Empty	Nestin OS=Homo sapiens OX=9606 GN=NES PE=1 SV=2	P48681	NES	177 kDa		unknown	1455300000	1721900000	1799500000	1759300000	853670000	839780000
16	TRUE	Empty	Tubulin beta chain OS=Homo sapiens OX=9606 GN=TUBB PE=1 SV=2	P07437	TUBB	50 kDa	TRUE	unknown	2480800000	2912400000	2448700000	2361800000	1829900000	1987500000
17	TRUE	Empty	Tubulin beta-4B chain OS=Homo sapiens OX=9606 GN=TUBB4B PE=1 SV=1	P68371	TUBB4B	50 kDa	TRUE	unknown	2382000000	2777800000	2252900000	2251500000	1702100000	1997800000
18	TRUE	Empty	Keratin, type II cytoskeletal 7 OS=Homo sapiens OX=9606 GN=KRT7 PE=1 SV=5	P08729	KRT7	51 kDa	TRUE	unknown	3869300000	4392500000	4076000000	5216600000	2632200000	3511000000
19	TRUE	Empty	60S ribosomal protein L3 OS=Homo sapiens OX=9606 GN=RPL3 PE=1 SV=2	P39023	RPL3	46 kDa	TRUE	unknown	3053200000	3781600000	3815500000	3611900000	3731800000	3357400000
20	TRUE	Empty	40S ribosomal protein S9 OS=Homo sapiens OX=9606 GN=RPS9 PE=1 SV=3	P46781	RPS9	23 kDa		unknown	9719700000	9216700000	11900000000	9039300000	9847100000	11967000000
21	TRUE	Empty	Histone H2AX OS=Homo sapiens OX=9606 GN=H2AX PE=1 SV=2	P16104 (+1)	H2AX	15 kDa	TRUE	unknown	19986000000	18137000000	25573000000	27359000000	29254000000	0
22	TRUE	Empty	Tyrosine-protein kinase BAZ1B OS=Homo sapiens OX=9606 GN=BAZ1B PE=1 SV=2	Q9UIG0	BAZ1B	171 kDa		unknown	839660000	916060000	1022500000	914660000	1076800000	1240900000
23	TRUE	Empty	Tubulin alpha-1B chain OS=Homo sapiens OX=9606 GN=TUBA1B PE=1 SV=1	P68363	TUBA1B	50 kDa	TRUE	unknown	2373600000	2808200000	2443500000	2138100000	1705400000	1726600000
24	TRUE	Empty	Tubulin alpha-1A chain OS=Homo sapiens OX=9606 GN=TUBA1A PE=1 SV=1	Q71U36	TUBA1A	50 kDa	TRUE	unknown	2345200000	2747700000	2434900000	2111600000	1646000000	1720600000
25	TRUE	Empty	60S ribosomal protein L7 OS=Homo sapiens OX=9606 GN=RPL7 PE=1 SV=1	P18124	RPL7	29 kDa		unknown	4793100000	4942700000	4633900000	4374700000	5119400000	5951900000
26	TRUE	Empty	Myb-binding protein 1A OS=Homo sapiens OX=9606 GN=MYBBP1A PE=1 SV=2	Q9BQG0	MYBBP1A	149 kDa		unknown	1154300000	1302300000	1027500000	835300000	680110000	848100000
27	TRUE	Empty	SWI/SNF-related matrix-associated actin-dependent regulator of chromatin subfamily A member 5 OS=Homo sapiens OX=9606 GN=SMARCA5 PE=1 SV=1	O60264	SMARCA5	122 kDa	TRUE	unknown	1092700000	1079700000	1252500000	1073400000	910280000	1226100000
28	TRUE	Empty	Tubulin alpha chain OS=Homo sapiens OX=9606 GN=TUBA1C PE=1 SV=1	F5H5D3 (+1)	TUBA1C	58 kDa	TRUE	unknown	2247300000	2686700000	2358700000	2028900000	1625800000	1706700000
29	TRUE	Empty	Nucleolar protein 56 OS=Homo sapiens OX=9606 GN=NOP56 PE=1 SV=4	O00567	NOP56	66 kDa		unknown	1313700000	1543100000	1536600000	1251900000	1390400000	1627500000
30	TRUE	Empty	Tubulin beta-2A chain OS=Homo sapiens OX=9606 GN=TUBB2A PE=1 SV=1	Q13885 (+1)	TUBB2A	50 kDa	TRUE	unknown	1868500000	2205500000	1809000000	1795000000	1351500000	0
31	TRUE	Empty	RRP12-like protein OS=Homo sapiens OX=9606 GN=RRP12 PE=1 SV=2	Q5JTH9	RRP12	144 kDa	TRUE	unknown	984050000	1077600000	1145600000	1049000000	948300000	1289500000
32	TRUE	Empty	60S ribosomal protein L17 (Fragment) OS=Homo sapiens OX=9606 GN=RPL17 PE=1 SV=1	A0A087WXM6 (+4)	RPL17	20 kDa		unknown	3149300000	3405400000	3855900000	3423900000	3970900000	3291400000
33	TRUE	Empty	Protein SON OS=Homo sapiens OX=9606 GN=SON PE=1 SV=4	P18583	SON	264 kDa	TRUE	unknown	680150000	652240000	806270000	671620000	602640000	887320000
34	TRUE	Empty	Basement membrane-specific heparan sulfate proteoglycan core protein OS=Homo sapiens OX=9606 GN=HSPG2 PE=1 SV=4	P98160	HSPG2	469 kDa		unknown	463180000	510570000	313800000	309290000	241640000	438330000
35	TRUE	Empty	40S ribosomal protein S6 OS=Homo sapiens OX=9606 GN=RPS6 PE=1 SV=1	P62753	RPS6	29 kDa		unknown	10523000000	10648000000	3106000000	4283800000	13710000000	15637000000
36	TRUE	Empty	60S ribosomal protein L10 OS=Homo sapiens OX=9606 GN=RPL10 PE=1 SV=4	P27635	RPL10	25 kDa	TRUE	unknown	2830500000	2651400000	3527700000	3186700000	2989600000	3576200000
37	TRUE	Empty	Myosin-10 OS=Homo sapiens OX=9606 GN=MYH10 PE=1 SV=3	P35580	MYH10	229 kDa	TRUE	unknown	1041300000	1146200000	1044400000	904500000	730990000	781890000
38	TRUE	Empty	Actin, alpha skeletal muscle OS=Homo sapiens OX=9606 GN=ACTA1 PE=1 SV=1	P68133	ACTA1	42 kDa	TRUE	unknown	1957600000	2192400000	2013900000	1886700000	1433400000	1960600000
39	TRUE	Empty	Keratin, type I cytoskeletal 18 OS=Homo sapiens OX=9606 GN=KRT18 PE=1 SV=2	P05783	KRT18	48 kDa	TRUE	unknown	1486500000	1818500000	1518400000	2107000000	1071500000	855020000
40	TRUE	Empty	Tubulin beta-3 chain OS=Homo sapiens OX=9606 GN=TUBB3 PE=1 SV=2	Q13509	TUBB3	50 kDa	TRUE	unknown	0	1956500000	1569600000	1539900000	1220700000	1312900000
41	TRUE	Empty	Histone H3 (Fragment) OS=Homo sapiens OX=9606 GN=H3-3B PE=1 SV=1	K7EK07 (+3)	H3-3B	15 kDa	TRUE	unknown	23815000000	22409000000	30517000000	31962000000	31372000000	46199000000
42	TRUE	Empty	Caveolae-associated protein 1 OS=Homo sapiens OX=9606 GN=CAVIN1 PE=1 SV=1	Q6NZI2	CAVIN1	43 kDa		unknown	1747900000	1867000000	1919400000	1381500000	1389300000	1467600000
43	TRUE	Empty	60S ribosomal protein L10 OS=Homo sapiens OX=9606 GN=RPL10 PE=1 SV=2	F8W7C6	RPL10	19 kDa	TRUE	unknown	2456000000	2411500000	3149600000	2967600000	2745000000	3591600000
44	TRUE	Empty	RNA helicase OS=Homo sapiens OX=9606 GN=DDX24 PE=1 SV=1	G3V529 (+1)	DDX24	91 kDa		unknown	565290000	585160000	695990000	539670000	653510000	706370000
45	TRUE	Empty	60S ribosomal protein L18a OS=Homo sapiens OX=9606 GN=RPL18A PE=1 SV=2	Q02543	RPL18A	21 kDa		unknown	1456200000	1588400000	1605800000	1456900000	1482500000	1910700000
46	TRUE	Empty	Histone H2A.V OS=Homo sapiens OX=9606 GN=H2AZ2 PE=1 SV=3	Q71UI9	H2AZ2	14 kDa	TRUE	unknown	18792000000	17038000000	23833000000	25421000000	27340000000	29845000000
47	TRUE	Empty	Nucleolar protein 58 OS=Homo sapiens OX=9606 GN=NOP58 PE=1 SV=1	Q9Y2X3	NOP58	60 kDa		unknown	716940000	931420000	901970000	752660000	1263900000	945980000
48	TRUE	Empty	Tubulin beta-6 chain OS=Homo sapiens OX=9606 GN=TUBB6 PE=1 SV=1	Q9BUF5	TUBB6	50 kDa	TRUE	unknown	1203000000	1468000000	1158200000	1141800000	901650000	1054600000
49	TRUE	Empty	Heterogeneous nuclear ribonucleoprotein M OS=Homo sapiens OX=9606 GN=HNRNPM PE=1 SV=3	P52272	HNRNPM	78 kDa	TRUE	unknown	647960000	576370000	609000000	563710000	681490000	834720000
50	TRUE	Empty	Filamin-A OS=Homo sapiens OX=9606 GN=FLNA PE=1 SV=1	Q60FE5 (+1)	FLNA	278 kDa	TRUE	unknown	261320000	220210000	231590000	290620000	114150000	86087000
51	TRUE	Empty	Elongation factor 1-alpha 1 OS=Homo sapiens OX=9606 GN=EEF1A1 PE=1 SV=1	P68104	EEF1A1	50 kDa		unknown	1378300000	1809400000	1330700000	1453700000	1287800000	1503200000
52	TRUE	Empty	Pre-mRNA-processing-splicing factor 8 OS=Homo sapiens OX=9606 GN=PRPF8 PE=1 SV=2	Q6P2Q9	PRPF8	274 kDa	TRUE	unknown	333020000	206530000	319910000	254930000	224630000	175740000
53	TRUE	Empty	60S ribosomal protein L19 OS=Homo sapiens OX=9606 GN=RPL19 PE=1 SV=1	P84098 (+1)	RPL19	23 kDa		unknown	2060300000	1883100000	2279100000	1924800000	2054500000	3238400000
54	TRUE	Empty	Protein SON (Fragment) OS=Homo sapiens OX=9606 GN=SON PE=1 SV=1	H7C1M2	SON	160 kDa	TRUE	unknown	425180000	401900000	527540000	458240000	384740000	546860000
55	TRUE	Empty	Nuclear mitotic apparatus protein 1 OS=Homo sapiens OX=9606 GN=NUMA1 PE=1 SV=2	Q14980	NUMA1	238 kDa	TRUE	unknown	186040000	251390000	282450000	179470000	132460000	257580000
56	TRUE	Empty	Protein-glutamine gamma-glutamyltransferase 2 OS=Homo sapiens OX=9606 GN=TGM2 PE=1 SV=2	P21980	TGM2	77 kDa		unknown	906350000	966030000	415000000	359920000	227730000	204110000
57	TRUE	Empty	60S ribosomal protein L13 OS=Homo sapiens OX=9606 GN=RPL13 PE=1 SV=4	P26373	RPL13	24 kDa		unknown	2954000000	3090200000	3201800000	2986700000	2906500000	3592200000
58	TRUE	Empty	60S ribosomal protein L6 OS=Homo sapiens OX=9606 GN=RPL6 PE=1 SV=3	Q02878	RPL6	33 kDa		unknown	1643000000	1927700000	1743800000	1429700000	1698400000	2225800000
59	TRUE	Empty	Pyruvate carboxylase, mitochondrial OS=Homo sapiens OX=9606 GN=PC PE=1 SV=2	P11498	PC	130 kDa		unknown	257880000	245260000	249960000	305710000	264000000	294260000
60	TRUE	Empty	Guanine nucleotide-binding protein-like 3 OS=Homo sapiens OX=9606 GN=GNL3 PE=1 SV=2	Q9BVP2	GNL3	62 kDa		unknown	449700000	474600000	537130000	435190000	1208700000	1216500000
61	TRUE	Empty	Core histone macro-H2A.1 OS=Homo sapiens OX=9606 GN=MACROH2A1 PE=1 SV=4	O75367	MACROH2A1	40 kDa		unknown	613700000	676780000	964130000	937040000	1020900000	1091600000
62	TRUE	Empty	40S ribosomal protein S2 OS=Homo sapiens OX=9606 GN=RPS2 PE=1 SV=2	P15880	RPS2	31 kDa		unknown	1752900000	1745900000	2449500000	1966400000	1650700000	2232900000
63	TRUE	Empty	von Willebrand factor OS=Homo sapiens OX=9606 GN=VWF PE=1 SV=4	P04275	VWF	309 kDa		unknown	597240000	544220000	109220000	78637000	65785000	41591000
64	TRUE	Empty	60S ribosomal protein L13a OS=Homo sapiens OX=9606 GN=RPL13A PE=1 SV=2	P40429	RPL13A	24 kDa	TRUE	unknown	1686200000	1807800000	1735100000	1246800000	2136900000	1873800000
65	TRUE	Empty	Treacle protein OS=Homo sapiens OX=9606 GN=TCOF1 PE=1 SV=3	Q13428	TCOF1	152 kDa	TRUE	unknown	312270000	289980000	363630000	256650000	297140000	421880000
66	TRUE	Empty	Cytoplasmic dynein 1 heavy chain 1 OS=Homo sapiens OX=9606 GN=DYNC1H1 PE=1 SV=5	Q14204	DYNC1H1	532 kDa		unknown	109320000	150870000	138300000	135940000	66184000	55461000
67	TRUE	Empty	Keratin, type II cytoskeletal 1 OS=Homo sapiens OX=9606 GN=KRT1 PE=1 SV=6	P04264	KRT1	66 kDa	TRUE	unknown	235670000	817090000	655040000	708300000	146430000	191340000
68	TRUE	Empty	Unconventional myosin-Ic OS=Homo sapiens OX=9606 GN=MYO1C PE=1 SV=4	O00159	MYO1C	122 kDa		unknown	221950000	223920000	280970000	241660000	188560000	203920000
69	TRUE	Empty	Clathrin heavy chain 1 OS=Homo sapiens OX=9606 GN=CLTC PE=1 SV=5	Q00610	CLTC	192 kDa		unknown	216050000	217150000	259120000	205640000	109340000	135790000
70	TRUE	Empty	Thrombospondin-1 OS=Homo sapiens OX=9606 GN=THBS1 PE=1 SV=2	P07996	THBS1	129 kDa		unknown	377510000	336020000	271170000	197050000	150490000	256280000
71	TRUE	Empty	Probable global transcription activator SNF2L1 OS=Homo sapiens OX=9606 GN=SMARCA1 PE=1 SV=1	B7ZLQ5 (+1)	SMARCA1	124 kDa	TRUE	unknown	378910000	447590000	507580000	459210000	335710000	472120000
72	TRUE	Empty	Treacle protein OS=Homo sapiens OX=9606 GN=TCOF1 PE=1 SV=1	E7ETY2	TCOF1	152 kDa	TRUE	unknown	275040000	259540000	323950000	222450000	265710000	0
73	TRUE	Empty	40S ribosomal protein S4, X isoform OS=Homo sapiens OX=9606 GN=RPS4X PE=1 SV=2	P62701	RPS4X	30 kDa		unknown	783020000	1109200000	1728200000	1029900000	897800000	845480000
74	TRUE	Empty	rRNA 2'-O-methyltransferase fibrillarin OS=Homo sapiens OX=9606 GN=FBL PE=1 SV=2	P22087	FBL	34 kDa	TRUE	unknown	637740000	722510000	689400000	613740000	640860000	610940000
75	TRUE	Empty	Protein polybromo-1 OS=Homo sapiens OX=9606 GN=PBRM1 PE=1 SV=1	Q86U86	PBRM1	193 kDa	TRUE	unknown	166550000	192580000	209710000	181790000	158840000	154790000
76	TRUE	Empty	pre-rRNA 2'-O-ribose RNA methyltransferase FTSJ3 OS=Homo sapiens OX=9606 GN=FTSJ3 PE=1 SV=2	Q8IY81	FTSJ3	97 kDa		unknown	261220000	297800000	235270000	196730000	276540000	254540000
77	TRUE	Empty	Prelamin-A/C OS=Homo sapiens OX=9606 GN=LMNA PE=1 SV=1	P02545	LMNA	74 kDa	TRUE	unknown	310640000	252470000	275670000	430600000	175270000	359430000
78	TRUE	Empty	Nucleolar GTP-binding protein 1 OS=Homo sapiens OX=9606 GN=GTPBP4 PE=1 SV=3	Q9BZE4	GTPBP4	74 kDa		unknown	312030000	432780000	291500000	213730000	340260000	366500000
79	TRUE	Empty	Histone H1.5 OS=Homo sapiens OX=9606 GN=H1-5 PE=1 SV=3	P16401	H1-5	23 kDa		unknown	1480000000	1550100000	1108800000	1235900000	1832800000	1951400000
80	TRUE	Empty	Ribosomal L1 domain-containing protein 1 OS=Homo sapiens OX=9606 GN=RSL1D1 PE=1 SV=3	O76021	RSL1D1	55 kDa		unknown	239730000	277030000	231120000	196660000	237810000	303220000
81	TRUE	Empty	ATP-binding cassette sub-family F member 1 OS=Homo sapiens OX=9606 GN=ABCF1 PE=1 SV=2	Q8NE71	ABCF1	96 kDa		unknown	226140000	171910000	258710000	164080000	163040000	196590000
82	TRUE	Empty	Heat shock cognate 71 kDa protein OS=Homo sapiens OX=9606 GN=HSPA8 PE=1 SV=1	P11142	HSPA8	71 kDa	TRUE	unknown	281730000	262930000	301730000	252010000	203930000	212530000
83	TRUE	Empty	Ribosomal RNA processing protein 1 homolog B OS=Homo sapiens OX=9606 GN=RRP1B PE=1 SV=3	Q14684	RRP1B	84 kDa		unknown	236450000	202890000	277280000	219800000	189840000	284240000
84	TRUE	Empty	Integrin beta-1 OS=Homo sapiens OX=9606 GN=ITGB1 PE=1 SV=2	P05556	ITGB1	88 kDa	TRUE	unknown	1424000000	1483100000	48755000	60788000	19929000	14037000
85	TRUE	Empty	Catenin alpha-1 OS=Homo sapiens OX=9606 GN=CTNNA1 PE=1 SV=1	P35221	CTNNA1	100 kDa	TRUE	unknown	783480000	869680000	11647000	24851000	7646500	4931100
86	TRUE	Empty	HEAT repeat-containing protein 1 OS=Homo sapiens OX=9606 GN=HEATR1 PE=1 SV=3	Q9H583	HEATR1	242 kDa		unknown	149290000	216150000	938710000	804530000	1018800000	136370000
87	TRUE	Empty	Unconventional myosin-Va OS=Homo sapiens OX=9606 GN=MYO5A PE=1 SV=2	F8W6H6	MYO5A	215 kDa		unknown	134730000	208970000	237550000	138830000	130070000	63537000
88	TRUE	Empty	Heterogeneous nuclear ribonucleoprotein U OS=Homo sapiens OX=9606 GN=HNRNPU PE=1 SV=1	A0A1W2PPS1	HNRNPU	88 kDa	TRUE	unknown	244130000	241780000	334230000	397690000	170910000	201910000
89	TRUE	Empty	Nucleolar RNA helicase 2 OS=Homo sapiens OX=9606 GN=DDX21 PE=1 SV=5	Q9NR30	DDX21	87 kDa	TRUE	unknown	205680000	185870000	194030000	126590000	160680000	171200000
90	TRUE	Empty	Probable ATP-dependent RNA helicase DDX56 OS=Homo sapiens OX=9606 GN=DDX56 PE=1 SV=1	Q9NY93	DDX56	62 kDa		unknown	269080000	277790000	297180000	294430000	301270000	354630000
91	TRUE	Empty	Plasminogen activator inhibitor 1 OS=Homo sapiens OX=9606 GN=SERPINE1 PE=1 SV=1	P05121	SERPINE1	45 kDa		unknown	593720000	924910000	479120000	506880000	404030000	495500000
92	TRUE	Empty	RNA cytidine acetyltransferase OS=Homo sapiens OX=9606 GN=NAT10 PE=1 SV=2	Q9H0A0	NAT10	116 kDa	TRUE	unknown	181120000	295190000	194250000	142140000	115990000	151480000
93	TRUE	Empty	Methylcrotonoyl-CoA carboxylase subunit alpha, mitochondrial OS=Homo sapiens OX=9606 GN=MCCC1 PE=1 SV=3	Q96RQ3	MCCC1	80 kDa		unknown	182520000	184140000	190920000	168320000	182030000	194560000
94	TRUE	Empty	Albumin OS=Homo sapiens OX=9606 GN=ALB PE=1 SV=1	A0A0C4DGB6 (+1)	ALB	69 kDa	TRUE	unknown	2106900000	2320900000	2070900000	1549600000	2389600000	3652700000
95	TRUE	Empty	60S ribosomal protein L27 OS=Homo sapiens OX=9606 GN=RPL27 PE=1 SV=2	P61353	RPL27	16 kDa		unknown	1108600000	1329200000	1246800000	1326900000	1285600000	1487700000
96	TRUE	Empty	Pescadillo homolog OS=Homo sapiens OX=9606 GN=PES1 PE=1 SV=1	B5MCF9 (+1)	PES1	66 kDa		unknown	266150000	292200000	271200000	225070000	327590000	369540000
97	TRUE	Empty	Heat shock protein beta-1 OS=Homo sapiens OX=9606 GN=HSPB1 PE=1 SV=2	P04792	HSPB1	23 kDa		unknown	361230000	377050000	319240000	361750000	368870000	351020000
98	TRUE	Empty	Catenin beta-1 OS=Homo sapiens OX=9606 GN=CTNNB1 PE=1 SV=1	A0A2R8Y5A3	CTNNB1	86 kDa	TRUE	unknown	857850000	947480000	39644000	39519000	7352800	0
99	TRUE	Empty	116 kDa U5 small nuclear ribonucleoprotein component OS=Homo sapiens OX=9606 GN=EFTUD2 PE=1 SV=1	Q15029	EFTUD2	109 kDa	TRUE	unknown	181590000	210980000	212640000	146740000	199830000	179270000
100	TRUE	Empty	Propionyl-CoA carboxylase alpha chain, mitochondrial OS=Homo sapiens OX=9606 GN=PCCA PE=1 SV=4	P05165	PCCA	80 kDa		unknown	192180000	183570000	155080000	140170000	211910000	200130000
101	TRUE	Empty	Methylcrotonoyl-CoA carboxylase beta chain, mitochondrial OS=Homo sapiens OX=9606 GN=MCCC2 PE=1 SV=1	Q9HCC0	MCCC2	61 kDa		unknown	160470000	215030000	223100000	166190000	192220000	132390000
102	TRUE	Empty	Ubiquitin-40S ribosomal protein S27a OS=Homo sapiens OX=9606 GN=RPS27A PE=1 SV=2	P62979	RPS27A	18 kDa		unknown	619870000	680290000	685970000	613840000	702960000	677080000
103	TRUE	Empty	Nucleolar complex protein 3 homolog OS=Homo sapiens OX=9606 GN=NOC3L PE=1 SV=1	Q8WTT2	NOC3L	93 kDa		unknown	236220000	258170000	237340000	182410000	161700000	253200000
104	TRUE	Empty	Keratin, type I cytoskeletal 19 OS=Homo sapiens OX=9606 GN=KRT19 PE=1 SV=4	P08727	KRT19	44 kDa	TRUE	unknown	424970000	368710000	316110000	363530000	325210000	276720000
105	TRUE	Empty	Ribonucleases P/MRP protein subunit POP1 OS=Homo sapiens OX=9606 GN=POP1 PE=1 SV=2	Q99575	POP1	115 kDa		unknown	111860000	135890000	127620000	129800000	97530000	120290000
106	TRUE	Empty	AP-3 complex subunit delta-1 OS=Homo sapiens OX=9606 GN=AP3D1 PE=1 SV=1	O14617	AP3D1	130 kDa		unknown	163890000	215050000	197140000	170380000	159240000	206510000
107	TRUE	Empty	Histone H1.4 OS=Homo sapiens OX=9606 GN=H1-4 PE=1 SV=2	P10412	H1-4	22 kDa	TRUE	unknown	1364000000	1305600000	1444100000	1246100000	1767600000	1803500000
108	TRUE	Empty	Caveolae-associated protein 2 OS=Homo sapiens OX=9606 GN=CAVIN2 PE=1 SV=3	O95810	CAVIN2	47 kDa		unknown	399590000	414240000	335640000	277960000	254630000	355410000
109	TRUE	Empty	60S ribosomal protein L21 OS=Homo sapiens OX=9606 GN=RPL21 PE=1 SV=2	P46778	RPL21	19 kDa		unknown	1024600000	1120000000	1166300000	1081300000	1049600000	1335100000
110	TRUE	Empty	60S ribosomal protein L7a OS=Homo sapiens OX=9606 GN=RPL7A PE=1 SV=2	P62424	RPL7A	30 kDa		unknown	300410000	357050000	257310000	238470000	325660000	320390000
111	TRUE	Empty	CCAAT/enhancer-binding protein zeta OS=Homo sapiens OX=9606 GN=CEBPZ PE=1 SV=3	Q03701	CEBPZ	121 kDa		unknown	181150000	219450000	192350000	164480000	153830000	153650000
112	TRUE	Empty	Annexin A2 OS=Homo sapiens OX=9606 GN=ANXA2 PE=1 SV=2	P07355	ANXA2	39 kDa		unknown	362880000	397890000	238760000	223050000	73385000	103900000
113	TRUE	Empty	DNA topoisomerase 2-alpha OS=Homo sapiens OX=9606 GN=TOP2A PE=1 SV=3	P11388	TOP2A	174 kDa	TRUE	unknown	89464000	115740000	120020000	108750000	107560000	79472000
114	TRUE	Empty	Serine/arginine repetitive matrix protein 2 OS=Homo sapiens OX=9606 GN=SRRM2 PE=1 SV=2	Q9UQ35	SRRM2	300 kDa		unknown	136400000	115330000	121290000	103320000	130110000	131540000
115	TRUE	Empty	Fatty acid synthase OS=Homo sapiens OX=9606 GN=FASN PE=1 SV=3	P49327	FASN	273 kDa		unknown	151500000	163880000	46227000	123440000	109970000	134010000
116	TRUE	Empty	40S ribosomal protein S18 OS=Homo sapiens OX=9606 GN=RPS18 PE=1 SV=3	P62269	RPS18	18 kDa		unknown	627070000	687770000	785790000	648720000	547530000	782750000
117	TRUE	Empty	Heat shock protein HSP 90-beta OS=Homo sapiens OX=9606 GN=HSP90AB1 PE=1 SV=4	P08238	HSP90AB1	83 kDa	TRUE	unknown	196970000	192360000	226660000	207510000	128890000	176860000
118	TRUE	Empty	DEK oncogene (DNA binding), isoform CRA_b OS=Homo sapiens OX=9606 GN=DEK PE=1 SV=2	H0Y993 (+2)	DEK	43 kDa	TRUE	unknown	278860000	331070000	460970000	353310000	358770000	353490000
119	TRUE	Empty	Bromodomain adjacent to zinc finger domain protein 2A OS=Homo sapiens OX=9606 GN=BAZ2A PE=1 SV=1	J3KPG5	BAZ2A	208 kDa		unknown	95299000	90150000	116590000	101520000	104150000	75635000
120	TRUE	Empty	DNA topoisomerase 1 OS=Homo sapiens OX=9606 GN=TOP1 PE=1 SV=2	P11387	TOP1	91 kDa		unknown	250500000	241650000	215250000	192340000	246630000	239740000
121	TRUE	Empty	Histone H1.2 OS=Homo sapiens OX=9606 GN=H1-2 PE=1 SV=2	P16403	H1-2	21 kDa	TRUE	unknown	1314400000	1252000000	1360600000	1193900000	1745800000	1719000000
122	TRUE	Empty	Heterogeneous nuclear ribonucleoprotein H OS=Homo sapiens OX=9606 GN=HNRNPH1 PE=1 SV=1	E9PCY7 (+2)	HNRNPH1	47 kDa	TRUE	unknown	186510000	174830000	223950000	229950000	176370000	114970000
123	TRUE	Empty	Integrin alpha-5 OS=Homo sapiens OX=9606 GN=ITGA5 PE=1 SV=2	P08648	ITGA5	115 kDa		unknown	1380300000	1285700000	30305000	29808000	5866100	9575400
124	TRUE	Empty	Eukaryotic initiation factor 4A-I OS=Homo sapiens OX=9606 GN=EIF4A1 PE=1 SV=1	P60842	EIF4A1	46 kDa	TRUE	unknown	226080000	221230000	190340000	260460000	194960000	136010000
125	TRUE	Empty	Protein ELYS OS=Homo sapiens OX=9606 GN=AHCTF1 PE=1 SV=3	Q8WYP5	AHCTF1	253 kDa		unknown	74856000	129780000	112390000	51318000	57905000	26882000
126	TRUE	Empty	Cytoskeleton-associated protein 4 OS=Homo sapiens OX=9606 GN=CKAP4 PE=1 SV=2	Q07065	CKAP4	66 kDa		unknown	331460000	128780000	382140000	298910000	59634000	73572000
127	TRUE	Empty	Proline-, glutamic acid- and leucine-rich protein 1 OS=Homo sapiens OX=9606 GN=PELP1 PE=1 SV=2	Q8IZL8	PELP1	120 kDa		unknown	112420000	147590000	137590000	102140000	121330000	88646000
128	TRUE	Empty	DNA-dependent protein kinase catalytic subunit OS=Homo sapiens OX=9606 GN=PRKDC PE=1 SV=3	P78527	PRKDC	469 kDa		unknown	65765000	103220000	47737000	78149000	50688000	17014000
129	TRUE	Empty	40S ribosomal protein S13 OS=Homo sapiens OX=9606 GN=RPS13 PE=1 SV=2	P62277	RPS13	17 kDa		unknown	414550000	459240000	587040000	487650000	516350000	492240000
130	TRUE	Empty	60S ribosomal protein L11 OS=Homo sapiens OX=9606 GN=RPL11 PE=1 SV=2	P62913	RPL11	20 kDa		unknown	583360000	616100000	763250000	595760000	569870000	1023300000
131	TRUE	Empty	Keratin, type I cytoskeletal 10 OS=Homo sapiens OX=9606 GN=KRT10 PE=1 SV=6	P13645	KRT10	59 kDa	TRUE	unknown	199110000	524980000	304900000	377090000	154220000	186700000
132	TRUE	Empty	Stress-70 protein, mitochondrial OS=Homo sapiens OX=9606 GN=HSPA9 PE=1 SV=2	P38646	HSPA9	74 kDa		unknown	169340000	152410000	185630000	165160000	97040000	134320000
133	TRUE	Empty	Histone H1.3 OS=Homo sapiens OX=9606 GN=H1-3 PE=1 SV=2	P16402	H1-3	22 kDa	TRUE	unknown	1267600000	1217000000	1341500000	1144800000	1639600000	1670300000
134	TRUE	Empty	40S ribosomal protein S11 OS=Homo sapiens OX=9606 GN=RPS11 PE=1 SV=3	P62280	RPS11	18 kDa		unknown	694460000	618070000	715230000	704180000	690150000	1010800000
135	TRUE	Empty	60S ribosomal protein L24 OS=Homo sapiens OX=9606 GN=RPL24 PE=1 SV=1	P83731	RPL24	18 kDa		unknown	983960000	1017300000	1205600000	972020000	1116500000	1093900000
136	TRUE	Empty	Ephrin type-A receptor 2 OS=Homo sapiens OX=9606 GN=EPHA2 PE=1 SV=2	P29317	EPHA2	108 kDa	TRUE	unknown	566530000	560150000	9712300	44106000	11652000	0
137	TRUE	Empty	60S ribosomal protein L32 (Fragment) OS=Homo sapiens OX=9606 GN=RPL32 PE=1 SV=1	D3YTB1 (+2)	RPL32	16 kDa		unknown	553320000	649220000	590320000	546320000	709790000	657460000
138	TRUE	Empty	Endoplasmic reticulum chaperone BiP OS=Homo sapiens OX=9606 GN=HSPA5 PE=1 SV=2	P11021	HSPA5	72 kDa	TRUE	unknown	109500000	134810000	147180000	109140000	75987000	53752000
139	TRUE	Empty	U3 small nucleolar RNA-associated protein 15 homolog OS=Homo sapiens OX=9606 GN=UTP15 PE=1 SV=3	Q8TED0	UTP15	58 kDa		unknown	71762000	117080000	76042000	50839000	89708000	73549000
140	TRUE	Empty	Filamin-B OS=Homo sapiens OX=9606 GN=FLNB PE=1 SV=2	O75369	FLNB	278 kDa	TRUE	unknown	78205000	78655000	108840000	80433000	29570000	34613000
141	TRUE	Empty	Myosin-14 OS=Homo sapiens OX=9606 GN=MYH14 PE=1 SV=2	Q7Z406	MYH14	228 kDa	TRUE	unknown	266720000	407230000	394070000	286010000	185950000	0
142	TRUE	Empty	60S ribosomal protein L28 OS=Homo sapiens OX=9606 GN=RPL28 PE=1 SV=3	P46779	RPL28	16 kDa		unknown	714240000	708330000	746420000	716170000	739300000	1053600000
143	TRUE	Empty	Heterogeneous nuclear ribonucleoproteins C1/C2 OS=Homo sapiens OX=9606 GN=HNRNPC PE=1 SV=1	B2R5W2	HNRNPC	32 kDa		unknown	1032000000	174110000	223580000	173650000	1018900000	210180000
144	TRUE	Empty	Signal recognition particle 14 kDa protein OS=Homo sapiens OX=9606 GN=SRP14 PE=1 SV=2	P37108	SRP14	15 kDa		unknown	235820000	290180000	352470000	303250000	285450000	395660000
145	TRUE	Empty	H/ACA ribonucleoprotein complex subunit DKC1 OS=Homo sapiens OX=9606 GN=DKC1 PE=1 SV=3	O60832	DKC1	58 kDa		unknown	76168000	91832000	93764000	100380000	92377000	83327000
146	TRUE	Empty	Integrin alpha-2 OS=Homo sapiens OX=9606 GN=ITGA2 PE=1 SV=1	P17301	ITGA2	129 kDa	TRUE	unknown	507510000	480630000	7054500	3050700	0	0
147	TRUE	Empty	40S ribosomal protein S16 OS=Homo sapiens OX=9606 GN=RPS16 PE=1 SV=2	P62249	RPS16	16 kDa		unknown	640280000	789810000	708910000	503910000	607250000	753170000
148	TRUE	Empty	Unconventional myosin-Ib OS=Homo sapiens OX=9606 GN=MYO1B PE=1 SV=1	E9PDF6	MYO1B	128 kDa		unknown	90247000	109030000	67300000	72091000	65146000	83959000
149	TRUE	Empty	Leucine-rich PPR motif-containing protein, mitochondrial OS=Homo sapiens OX=9606 GN=LRPPRC PE=1 SV=3	P42704	LRPPRC	158 kDa		unknown	61072000	87263000	72758000	64231000	36625000	14418000
150	TRUE	Empty	SWI/SNF complex subunit SMARCC2 OS=Homo sapiens OX=9606 GN=SMARCC2 PE=1 SV=1	Q8TAQ2	SMARCC2	133 kDa	TRUE	unknown	87153000	108080000	84315000	78157000	72907000	60589000
151	TRUE	Empty	Pre-mRNA-splicing factor ATP-dependent RNA helicase DHX15 OS=Homo sapiens OX=9606 GN=DHX15 PE=1 SV=2	O43143	DHX15	91 kDa		unknown	93277000	121660000	124720000	98597000	92727000	78694000
152	TRUE	Empty	Poly(rC)-binding protein 1 OS=Homo sapiens OX=9606 GN=PCBP1 PE=1 SV=2	Q15365	PCBP1	37 kDa	TRUE	unknown	150070000	160270000	168850000	166430000	162320000	198460000
153	TRUE	Empty	Myosin light polypeptide 6 OS=Homo sapiens OX=9606 GN=MYL6 PE=1 SV=1	F8W1R7 (+2)	MYL6	16 kDa		unknown	520960000	568050000	576920000	455750000	304610000	408660000
154	TRUE	Empty	Caveolin-1 OS=Homo sapiens OX=9606 GN=CAV1 PE=1 SV=4	Q03135	CAV1	20 kDa	TRUE	unknown	406640000	411280000	374560000	371460000	237030000	346990000
155	TRUE	Empty	Testis-expressed protein 10 OS=Homo sapiens OX=9606 GN=TEX10 PE=1 SV=2	Q9NXF1	TEX10	106 kDa		unknown	70726000	112420000	94247000	89570000	60866000	93436000
156	TRUE	Empty	Protein PPAN-P2RY11 OS=Homo sapiens OX=9606 GN=PPAN-P2RY11 PE=4 SV=1	A0A0A6YYI3	PPAN-P2RY11	58 kDa		unknown	142730000	172460000	234080000	168840000	136440000	213460000
157	TRUE	Empty	40S ribosomal protein S3 OS=Homo sapiens OX=9606 GN=RPS3 PE=1 SV=2	P23396	RPS3	27 kDa		unknown	730980000	583420000	685710000	156440000	639470000	1748900000
158	TRUE	Empty	Pre-mRNA-processing factor 19 OS=Homo sapiens OX=9606 GN=PRPF19 PE=1 SV=1	Q9UMS4	PRPF19	55 kDa	TRUE	unknown	119660000	146810000	111720000	120610000	96081000	133360000
159	TRUE	Empty	Guanine nucleotide-binding protein G(i) subunit alpha-2 OS=Homo sapiens OX=9606 GN=GNAI2 PE=1 SV=3	P04899	GNAI2	40 kDa	TRUE	unknown	177480000	165400000	64399000	104410000	78247000	79013000
160	TRUE	Empty	60S ribosomal protein L27a OS=Homo sapiens OX=9606 GN=RPL27A PE=1 SV=2	P46776	RPL27A	17 kDa		unknown	929610000	797990000	1227900000	1060800000	953100000	1186700000
161	TRUE	Empty	Ribosome biogenesis protein BOP1 OS=Homo sapiens OX=9606 GN=BOP1 PE=1 SV=2	Q14137	BOP1	84 kDa		unknown	120140000	149200000	86027000	60626000	100050000	120740000
162	TRUE	Empty	Keratin, type I cytoskeletal 9 OS=Homo sapiens OX=9606 GN=KRT9 PE=1 SV=3	P35527	KRT9	62 kDa	TRUE	unknown	130740000	190080000	146320000	137350000	24779000	153660000
163	TRUE	Empty	Proliferation marker protein Ki-67 OS=Homo sapiens OX=9606 GN=MKI67 PE=1 SV=2	P46013	MKI67	359 kDa		unknown	47400000	37555000	100950000	41646000	35251000	20101000
164	TRUE	Empty	Dolichyl-diphosphooligosaccharide--protein glycosyltransferase subunit STT3B OS=Homo sapiens OX=9606 GN=STT3B PE=1 SV=1	Q8TCJ2	STT3B	94 kDa	TRUE	unknown	213310000	246970000	292760000	222760000	166120000	187460000
165	TRUE	Empty	Elongation factor Tu, mitochondrial OS=Homo sapiens OX=9606 GN=TUFM PE=1 SV=2	P49411	TUFM	50 kDa		unknown	166340000	160600000	143660000	171930000	116330000	132950000
166	TRUE	Empty	U3 small nucleolar RNA-associated protein 14 homolog A OS=Homo sapiens OX=9606 GN=UTP14A PE=1 SV=1	Q9BVJ6	UTP14A	88 kDa		unknown	81074000	72338000	76941000	35146000	86030000	55515000
167	TRUE	Empty	MKI67 FHA domain-interacting nucleolar phosphoprotein OS=Homo sapiens OX=9606 GN=NIFK PE=1 SV=1	Q9BYG3	NIFK	34 kDa		unknown	85074000	123690000	73688000	156270000	95780000	66231000
168	TRUE	Empty	ATP-dependent RNA helicase DDX54 OS=Homo sapiens OX=9606 GN=DDX54 PE=1 SV=2	Q8TDD1	DDX54	99 kDa		unknown	77372000	223880000	75135000	73345000	172020000	64019000
169	TRUE	Empty	Keratin, type II cytoskeletal 2 epidermal OS=Homo sapiens OX=9606 GN=KRT2 PE=1 SV=2	P35908	KRT2	65 kDa	TRUE	unknown	47569000	587430000	519940000	571570000	207620000	250770000
170	TRUE	Empty	U5 small nuclear ribonucleoprotein 200 kDa helicase OS=Homo sapiens OX=9606 GN=SNRNP200 PE=1 SV=2	O75643	SNRNP200	245 kDa		unknown	35828000	58129000	46297000	44933000	47807000	0
171	TRUE	Empty	Ribosome biogenesis protein BMS1 homolog OS=Homo sapiens OX=9606 GN=BMS1 PE=1 SV=1	Q14692	BMS1	146 kDa		unknown	78823000	91843000	81606000	72451000	103630000	78713000
172	TRUE	Empty	Nucleophosmin OS=Homo sapiens OX=9606 GN=NPM1 PE=1 SV=2	P06748	NPM1	33 kDa		unknown	132640000	149050000	149150000	121250000	157980000	203980000
173	TRUE	Empty	E3 ubiquitin-protein ligase TRIP12 OS=Homo sapiens OX=9606 GN=TRIP12 PE=1 SV=1	Q14669	TRIP12	220 kDa		unknown	31038000	39737000	83012000	63288000	26537000	13505000
174	TRUE	Empty	Probable ATP-dependent RNA helicase DDX5 OS=Homo sapiens OX=9606 GN=DDX5 PE=1 SV=1	P17844 (+1)	DDX5	69 kDa	TRUE	unknown	121730000	92741000	133670000	104790000	91365000	68205000
175	TRUE	Empty	RNA-binding protein 39 OS=Homo sapiens OX=9606 GN=RBM39 PE=1 SV=2	Q14498	RBM39	59 kDa		unknown	102810000	97710000	105410000	67634000	89766000	106160000
176	TRUE	Empty	WD repeat-containing protein 43 OS=Homo sapiens OX=9606 GN=WDR43 PE=1 SV=3	Q15061	WDR43	75 kDa		unknown	107000000	121510000	69793000	45535000	104130000	77785000
177	TRUE	Empty	Polyadenylate-binding protein OS=Homo sapiens OX=9606 GN=PABPC1 PE=1 SV=1	A0A087WTT1 (+1)	PABPC1	59 kDa	TRUE	unknown	99934000	100130000	129890000	98437000	87650000	67756000
178	TRUE	Empty	Dihydropyrimidinase-related protein 2 OS=Homo sapiens OX=9606 GN=DPYSL2 PE=1 SV=1	A0A1C7CYX9	DPYSL2	74 kDa	TRUE	unknown	217140000	235480000	77596000	169500000	82427000	184410000
179	TRUE	Empty	Endoplasmin OS=Homo sapiens OX=9606 GN=HSP90B1 PE=1 SV=1	P14625	HSP90B1	92 kDa	TRUE	unknown	74275000	82946000	116870000	102570000	91445000	85504000
180	TRUE	Empty	60S ribosomal protein L26 OS=Homo sapiens OX=9606 GN=RPL26 PE=1 SV=1	P61254	RPL26	17 kDa	TRUE	unknown	278380000	212030000	306270000	325330000	392510000	359710000
181	TRUE	Empty	Multimerin-2 OS=Homo sapiens OX=9606 GN=MMRN2 PE=1 SV=2	Q9H8L6	MMRN2	104 kDa		unknown	209930000	236690000	85162000	17337000	19814000	38069000
182	TRUE	Empty	60S ribosomal protein L18 OS=Homo sapiens OX=9606 GN=RPL18 PE=1 SV=1	G3V203 (+2)	RPL18	19 kDa		unknown	391150000	462830000	399380000	364500000	385380000	506020000
183	TRUE	Empty	WD repeat-containing protein 36 OS=Homo sapiens OX=9606 GN=WDR36 PE=1 SV=1	Q8NI36	WDR36	105 kDa		unknown	77654000	122170000	63343000	51450000	71681000	34174000
184	TRUE	Empty	Myoferlin OS=Homo sapiens OX=9606 GN=MYOF PE=1 SV=1	Q9NZM1	MYOF	235 kDa		unknown	55757000	64627000	74206000	50533000	3320800	0
185	TRUE	Empty	RNA helicase OS=Homo sapiens OX=9606 GN=DDX3X PE=1 SV=1	A0A2R8YDT5	DDX3X	53 kDa	TRUE	unknown	112730000	101380000	111060000	107680000	64071000	34737000
186	TRUE	Empty	Coatomer subunit alpha OS=Homo sapiens OX=9606 GN=COPA PE=1 SV=2	P53621 (+1)	COPA	138 kDa		unknown	29477000	58051000	122260000	51752000	23713000	23601000
187	TRUE	Empty	40S ribosomal protein S23 OS=Homo sapiens OX=9606 GN=RPS23 PE=1 SV=3	P62266	RPS23	16 kDa	TRUE	unknown	564090000	650970000	745090000	801260000	719370000	963580000
188	TRUE	Empty	Deoxynucleotidyltransferase terminal-interacting protein 2 OS=Homo sapiens OX=9606 GN=DNTTIP2 PE=1 SV=2	Q5QJE6	DNTTIP2	84 kDa		unknown	35823000	77155000	62863000	40830000	71394000	70151000
189	TRUE	Empty	60S ribosomal protein L23 OS=Homo sapiens OX=9606 GN=RPL23 PE=1 SV=1	P62829	RPL23	15 kDa		unknown	357320000	376300000	277900000	333550000	245400000	412370000
190	TRUE	Empty	Surfeit locus protein 6 OS=Homo sapiens OX=9606 GN=SURF6 PE=1 SV=3	O75683	SURF6	41 kDa		unknown	92387000	156300000	111740000	155680000	143820000	221320000
191	TRUE	Empty	Transducin beta-like protein 3 OS=Homo sapiens OX=9606 GN=TBL3 PE=1 SV=2	Q12788	TBL3	89 kDa		unknown	56999000	81156000	38382000	42677000	74568000	26299000
192	TRUE	Empty	Isocitrate dehydrogenase [NADP], mitochondrial OS=Homo sapiens OX=9606 GN=IDH2 PE=1 SV=2	P48735	IDH2	51 kDa		unknown	75391000	100360000	81938000	96775000	49977000	4311000
193	TRUE	Empty	Polynucleotide 5'-hydroxyl-kinase NOL9 OS=Homo sapiens OX=9606 GN=NOL9 PE=1 SV=1	Q5SY16	NOL9	79 kDa		unknown	75441000	93037000	115940000	82587000	161650000	45655000
194	TRUE	Empty	Receptor-type tyrosine-protein phosphatase beta OS=Homo sapiens OX=9606 GN=PTPRB PE=1 SV=3	P23467	PTPRB	224 kDa		unknown	161880000	198520000	0	1666300	0	0
195	TRUE	Empty	40S ribosomal protein S24 OS=Homo sapiens OX=9606 GN=RPS24 PE=1 SV=1	A0A2R8Y849 (+3)	RPS24	15 kDa		unknown	234320000	192470000	238240000	188300000	444390000	117730000
196	TRUE	Empty	40S ribosomal protein S15a OS=Homo sapiens OX=9606 GN=RPS15A PE=1 SV=2	P62244	RPS15A	15 kDa		unknown	319100000	339400000	374680000	328610000	249910000	360870000
197	TRUE	Empty	AT-rich interactive domain-containing protein 2 OS=Homo sapiens OX=9606 GN=ARID2 PE=1 SV=2	Q68CP9	ARID2	197 kDa		unknown	20423000	48533000	53924000	73022000	32708000	32292000
198	TRUE	Empty	Ribosome biogenesis protein BRX1 homolog OS=Homo sapiens OX=9606 GN=BRIX1 PE=1 SV=2	Q8TDN6	BRIX1	41 kDa		unknown	77639000	110480000	65097000	76561000	124900000	51593000
199	TRUE	Empty	Neuropilin-1 OS=Homo sapiens OX=9606 GN=NRP1 PE=1 SV=3	O14786	NRP1	103 kDa		unknown	309600000	337000000	1273500	0	0	0
200	TRUE	Empty	Heterogeneous nuclear ribonucleoprotein K OS=Homo sapiens OX=9606 GN=HNRNPK PE=1 SV=1	P61978 (+1)	HNRNPK	51 kDa		unknown	83533000	101690000	84729000	92255000	75553000	79816000
201	TRUE	Empty	Serine/arginine repetitive matrix protein 1 OS=Homo sapiens OX=9606 GN=SRRM1 PE=1 SV=2	Q8IYB3	SRRM1	102 kDa		unknown	113310000	126120000	101500000	111920000	348700000	97012000
202	TRUE	Empty	Myosin regulatory light chain 12A OS=Homo sapiens OX=9606 GN=MYL12A PE=1 SV=1	J3QRS3 (+2)	MYL12A	20 kDa		unknown	266350000	281580000	262790000	142270000	154410000	161250000
203	TRUE	Empty	60S ribosomal protein L10a OS=Homo sapiens OX=9606 GN=RPL10A PE=1 SV=2	P62906	RPL10A	25 kDa		unknown	180720000	213590000	210110000	153950000	217770000	297740000
204	TRUE	Empty	60S ribosomal protein L8 OS=Homo sapiens OX=9606 GN=RPL8 PE=1 SV=2	P62917	RPL8	28 kDa		unknown	123330000	170010000	175080000	188850000	135160000	246970000
205	TRUE	Empty	DNA topoisomerase 2-beta OS=Homo sapiens OX=9606 GN=TOP2B PE=1 SV=3	Q02880	TOP2B	183 kDa	TRUE	unknown	52809000	67608000	57745000	59115000	49361000	43135000
206	TRUE	Empty	ATP synthase subunit beta, mitochondrial OS=Homo sapiens OX=9606 GN=ATP5F1B PE=1 SV=3	P06576	ATP5F1B	57 kDa		unknown	96908000	92999000	95737000	88747000	61675000	44275000
207	TRUE	Empty	Elongation factor 2 OS=Homo sapiens OX=9606 GN=EEF2 PE=1 SV=4	P13639	EEF2	95 kDa	TRUE	unknown	66646000	110440000	109570000	64325000	16716000	28501000
208	TRUE	Empty	Barrier-to-autointegration factor OS=Homo sapiens OX=9606 GN=BANF1 PE=1 SV=1	O75531	BANF1	10 kDa		unknown	77109000	95088000	111330000	108640000	125000000	161820000
209	TRUE	Empty	Ribosomal biogenesis protein LAS1L OS=Homo sapiens OX=9606 GN=LAS1L PE=1 SV=2	Q9Y4W2	LAS1L	83 kDa		unknown	62643000	86200000	70266000	58442000	67590000	88550000
210	TRUE	Empty	RNA helicase OS=Homo sapiens OX=9606 GN=DDX17 PE=1 SV=1	A0A1X7SBZ2	DDX17	80 kDa	TRUE	unknown	102730000	64611000	100700000	78266000	68980000	60564000
211	TRUE	Empty	Eukaryotic translation initiation factor 5B OS=Homo sapiens OX=9606 GN=EIF5B PE=1 SV=1	A0A087WUT6	EIF5B	139 kDa		unknown	107340000	114160000	107040000	33923000	118980000	17400000
212	TRUE	Empty	WD repeat-containing protein 46 OS=Homo sapiens OX=9606 GN=WDR46 PE=1 SV=3	O15213	WDR46	68 kDa	TRUE	unknown	57185000	91541000	86023000	72188000	68449000	123760000
213	TRUE	Empty	60S ribosomal protein L23a OS=Homo sapiens OX=9606 GN=RPL23A PE=1 SV=1	P62750	RPL23A	18 kDa	TRUE	unknown	136860000	163820000	199210000	170790000	193380000	205380000
214	TRUE	Empty	U3 small nucleolar RNA-associated protein 18 homolog OS=Homo sapiens OX=9606 GN=UTP18 PE=1 SV=3	Q9Y5J1	UTP18	62 kDa		unknown	52647000	73180000	45507000	33657000	44015000	61437000
215	TRUE	Empty	Serine/threonine-protein kinase PRP4 homolog OS=Homo sapiens OX=9606 GN=PRPF4B PE=1 SV=3	Q13523	PRPF4B	117 kDa		unknown	51286000	70424000	66387000	57783000	71050000	14076000
216	TRUE	Empty	Calnexin OS=Homo sapiens OX=9606 GN=CANX PE=1 SV=2	P27824	CANX	68 kDa		unknown	57947000	65813000	94558000	59304000	34408000	16916000
217	TRUE	Empty	Annexin A1 OS=Homo sapiens OX=9606 GN=ANXA1 PE=1 SV=2	P04083	ANXA1	39 kDa		unknown	61726000	63669000	147390000	44781000	49312000	34206000
218	TRUE	Empty	60S ribosomal protein L38 OS=Homo sapiens OX=9606 GN=RPL38 PE=1 SV=2	P63173	RPL38	8 kDa		unknown	181560000	162210000	123460000	94634000	140300000	199570000
219	TRUE	Empty	Ribosome biogenesis protein WDR12 OS=Homo sapiens OX=9606 GN=WDR12 PE=1 SV=2	Q9GZL7	WDR12	48 kDa		unknown	69951000	86253000	29334000	37860000	53520000	60963000
220	TRUE	Empty	Keratin, type II cytoskeletal 6A OS=Homo sapiens OX=9606 GN=KRT6A PE=1 SV=3	P02538 (+1)	KRT6A	60 kDa	TRUE	unknown	685510000	811350000	426320000	1049500000	551140000	1202600000
221	TRUE	Empty	Tropomyosin alpha-3 chain OS=Homo sapiens OX=9606 GN=TPM3 PE=1 SV=1	A0A087WWU8	TPM3	26 kDa	TRUE	unknown	57157000	45000000	80498000	83284000	25162000	45810000
222	TRUE	Empty	Matrin-3 OS=Homo sapiens OX=9606 GN=MATR3 PE=1 SV=1	A0A0R4J2E8 (+1)	MATR3	95 kDa	TRUE	unknown	72761000	363600000	43901000	264860000	357080000	101110000
223	TRUE	Empty	U3 small nucleolar ribonucleoprotein protein MPP10 OS=Homo sapiens OX=9606 GN=MPHOSPH10 PE=1 SV=2	O00566	MPHOSPH10	79 kDa		unknown	85747000	83116000	61179000	44802000	86505000	74661000
224	TRUE	Empty	RRP15-like protein OS=Homo sapiens OX=9606 GN=RRP15 PE=1 SV=2	Q9Y3B9	RRP15	31 kDa		unknown	110420000	120730000	171650000	108320000	121110000	114620000
225	TRUE	Empty	T-complex protein 1 subunit theta OS=Homo sapiens OX=9606 GN=CCT8 PE=1 SV=4	P50990	CCT8	60 kDa		unknown	53510000	78526000	44778000	31099000	18249000	0
226	TRUE	Empty	40S ribosomal protein S14 (Fragment) OS=Homo sapiens OX=9606 GN=RPS14 PE=1 SV=1	A0A2R8Y811	RPS14	16 kDa		unknown	138550000	133190000	155710000	140370000	99417000	164500000
227	TRUE	Empty	U2 snRNP-associated SURP motif-containing protein OS=Homo sapiens OX=9606 GN=U2SURP PE=1 SV=2	O15042	U2SURP	118 kDa	TRUE	unknown	15392000	126010000	115170000	30311000	37598000	42866000
228	TRUE	Empty	Propionyl-CoA carboxylase beta chain, mitochondrial OS=Homo sapiens OX=9606 GN=PCCB PE=1 SV=3	P05166	PCCB	58 kDa		unknown	48533000	48952000	56862000	61722000	77570000	68357000
229	TRUE	Empty	Ribosomal RNA processing protein 1 homolog A OS=Homo sapiens OX=9606 GN=RRP1 PE=1 SV=1	P56182	RRP1	53 kDa		unknown	77606000	99739000	63828000	36932000	71209000	88840000
230	TRUE	Empty	Heat shock protein HSP 90-alpha OS=Homo sapiens OX=9606 GN=HSP90AA1 PE=1 SV=5	P07900	HSP90AA1	85 kDa	TRUE	unknown	107310000	83990000	93192000	72253000	60698000	101710000
231	TRUE	Empty	Peroxidasin homolog OS=Homo sapiens OX=9606 GN=PXDN PE=1 SV=2	Q92626	PXDN	165 kDa		unknown	207530000	185560000	7942700	6944800	6498400	0
232	TRUE	Empty	Heterogeneous nuclear ribonucleoprotein A1 OS=Homo sapiens OX=9606 GN=HNRNPA1 PE=1 SV=5	P09651	HNRNPA1	39 kDa		unknown	43115000	64865000	54051000	73007000	39465000	36672000
233	TRUE	Empty	Heterogeneous nuclear ribonucleoproteins A2/B1 OS=Homo sapiens OX=9606 GN=HNRNPA2B1 PE=1 SV=2	P22626	HNRNPA2B1	37 kDa		unknown	69624000	95681000	100200000	118160000	92242000	52769000
234	TRUE	Empty	ATP synthase subunit alpha, mitochondrial OS=Homo sapiens OX=9606 GN=ATP5F1A PE=1 SV=1	P25705	ATP5F1A	60 kDa		unknown	97889000	119460000	115780000	109020000	58879000	74706000
235	TRUE	Empty	Heterogeneous nuclear ribonucleoprotein F OS=Homo sapiens OX=9606 GN=HNRNPF PE=1 SV=3	P52597	HNRNPF	46 kDa	TRUE	unknown	67534000	38434000	80024000	94067000	66774000	9417500
236	TRUE	Empty	60S ribosomal protein L14 OS=Homo sapiens OX=9606 GN=RPL14 PE=1 SV=4	P50914 (+1)	RPL14	23 kDa		unknown	366260000	364330000	392140000	330500000	409670000	366370000
237	TRUE	Empty	60S ribosomal protein L7-like 1 OS=Homo sapiens OX=9606 GN=RPL7L1 PE=1 SV=2	Q6DKI1	RPL7L1	30 kDa		unknown	103110000	132820000	88477000	76594000	116590000	54248000
238	TRUE	Empty	Protein FAM111A OS=Homo sapiens OX=9606 GN=FAM111A PE=1 SV=2	Q96PZ2	FAM111A	70 kDa		unknown	39374000	57218000	40937000	56363000	36498000	25760000
239	TRUE	Empty	Splicing factor, arginine/serine-rich 19 OS=Homo sapiens OX=9606 GN=SCAF1 PE=1 SV=3	Q9H7N4	SCAF1	139 kDa		unknown	89374000	67114000	64498000	65596000	70268000	64859000
240	TRUE	Empty	Laminin subunit gamma-1 OS=Homo sapiens OX=9606 GN=LAMC1 PE=1 SV=3	P11047	LAMC1	178 kDa		unknown	88193000	113920000	0	0	0	0
241	TRUE	Empty	WD repeat-containing protein 18 (Fragment) OS=Homo sapiens OX=9606 GN=WDR18 PE=1 SV=1	A0A0A0MQU0 (+2)	WDR18	47 kDa		unknown	69913000	66194000	61834000	42358000	55923000	112530000
242	TRUE	Empty	Transcription activator BRG1 OS=Homo sapiens OX=9606 GN=SMARCA4 PE=1 SV=2	P51532	SMARCA4	185 kDa	TRUE	unknown	42741000	54601000	43266000	31275000	103010000	24988000
243	TRUE	Empty	Heterochromatin protein 1-binding protein 3 OS=Homo sapiens OX=9606 GN=HP1BP3 PE=1 SV=1	Q5SSJ5	HP1BP3	61 kDa		unknown	58249000	55492000	56366000	74303000	45731000	56832000
244	TRUE	Empty	SWI/SNF complex subunit SMARCC1 OS=Homo sapiens OX=9606 GN=SMARCC1 PE=1 SV=3	Q92922	SMARCC1	123 kDa	TRUE	unknown	46726000	52698000	56203000	43708000	36794000	1418900000
245	TRUE	Empty	Collagen alpha-1(XVIII) chain OS=Homo sapiens OX=9606 GN=COL18A1 PE=1 SV=5	P39060	COL18A1	178 kDa		unknown	97363000	98355000	18659000	25540000	9001900	0
246	TRUE	Empty	Histone H3.Y OS=Homo sapiens OX=9606 GN=H3Y1 PE=1 SV=1	P0DPK2	H3Y1	15 kDa		unknown	10474000000	10574000000	0	15215000000	13023000000	23710000000
247	TRUE	Empty	Aminopeptidase N OS=Homo sapiens OX=9606 GN=ANPEP PE=1 SV=4	P15144	ANPEP	110 kDa		unknown	220660000	211480000	0	0	0	0
248	TRUE	Empty	60S ribosomal protein L30 (Fragment) OS=Homo sapiens OX=9606 GN=RPL30 PE=1 SV=1	E5RI99 (+1)	RPL30	13 kDa		unknown	157490000	205150000	188510000	180100000	142520000	251290000
249	TRUE	Empty	60 kDa heat shock protein, mitochondrial OS=Homo sapiens OX=9606 GN=HSPD1 PE=1 SV=2	P10809	HSPD1	61 kDa		unknown	18124000	51302000	27419000	50347000	43610000	25839000
250	TRUE	Empty	WD repeat-containing protein 75 OS=Homo sapiens OX=9606 GN=WDR75 PE=1 SV=1	Q8IWA0	WDR75	95 kDa		unknown	123300000	69793000	37449000	32728000	52399000	36742000
251	TRUE	Empty	40S ribosomal protein S17 OS=Homo sapiens OX=9606 PE=3 SV=2	H3BNC9 (+1)		65 kDa		unknown	86536000	103370000	96613000	83756000	64638000	82133000
252	TRUE	Empty	Signal recognition particle 9 kDa protein OS=Homo sapiens OX=9606 GN=SRP9 PE=1 SV=2	P49458	SRP9	10 kDa		unknown	237910000	298440000	348670000	245320000	220230000	273870000
253	TRUE	Empty	Heterogeneous nuclear ribonucleoprotein H2 OS=Homo sapiens OX=9606 GN=HNRNPH2 PE=1 SV=1	P55795	HNRNPH2	49 kDa	TRUE	unknown	0	95076000	118220000	152870000	0	0
254	TRUE	Empty	Histone H1.1 OS=Homo sapiens OX=9606 GN=H1-1 PE=1 SV=3	Q02539	H1-1	22 kDa	TRUE	unknown	0	205000000	380460000	242450000	0	0
255	TRUE	Empty	Peroxiredoxin-1 (Fragment) OS=Homo sapiens OX=9606 GN=PRDX1 PE=1 SV=1	A0A0A0MSI0 (+1)	PRDX1	19 kDa	TRUE	unknown	79165000	73686000	75900000	111710000	110300000	162060000
256	TRUE	Empty	Nucleolar GTP-binding protein 2 OS=Homo sapiens OX=9606 GN=GNL2 PE=1 SV=1	Q13823	GNL2	84 kDa		unknown	61863000	33752000	54151000	43245000	53805000	8736900
257	TRUE	Empty	Moesin OS=Homo sapiens OX=9606 GN=MSN PE=1 SV=3	P26038	MSN	68 kDa	TRUE	unknown	49777000	53576000	69807000	64369000	45859000	5614000
258	TRUE	Empty	Hemoglobin subunit alpha (Fragment) OS=Homo sapiens OX=9606 GN=HBA2 PE=1 SV=1	A0A2R8Y7C0 (+1)	HBA2	14 kDa		unknown	152200000	160700000	49645000	140710000	92050000	41774000
259	TRUE	Empty	Non-POU domain-containing octamer-binding protein OS=Homo sapiens OX=9606 GN=NONO PE=1 SV=4	Q15233	NONO	54 kDa	TRUE	unknown	81448000	47222000	73002000	72613000	57775000	98326000
260	TRUE	Empty	Junction plakoglobin OS=Homo sapiens OX=9606 GN=JUP PE=1 SV=3	P14923	JUP	82 kDa	TRUE	unknown	248950000	277970000	0	19773000	0	0
261	TRUE	Empty	Eukaryotic translation initiation factor 6 OS=Homo sapiens OX=9606 GN=EIF6 PE=1 SV=1	P56537	EIF6	27 kDa		unknown	66923000	84625000	82935000	52531000	42088000	54865000
262	TRUE	Empty	Putative oxidoreductase GLYR1 OS=Homo sapiens OX=9606 GN=GLYR1 PE=1 SV=4	Q49A26	GLYR1	61 kDa		unknown	41345000	58817000	59654000	38502000	34232000	41072000
263	TRUE	Empty	Filamin-C OS=Homo sapiens OX=9606 GN=FLNC PE=1 SV=3	Q14315	FLNC	291 kDa	TRUE	unknown	37077000	53172000	45116000	38578000	22826000	0
264	TRUE	Empty	DNA repair protein complementing XP-C cells OS=Homo sapiens OX=9606 GN=XPC PE=1 SV=4	Q01831	XPC	106 kDa		unknown	39822000	41718000	69089000	40007000	51602000	33260000
265	TRUE	Empty	Nucleolus and neural progenitor protein OS=Homo sapiens OX=9606 GN=NEPRO PE=1 SV=3	Q6NW34	NEPRO	65 kDa	TRUE	unknown	61815000	51717000	52983000	26294000	50031000	30000000
266	TRUE	Empty	Ribosomal RNA-processing protein 8 OS=Homo sapiens OX=9606 GN=RRP8 PE=1 SV=2	O43159	RRP8	51 kDa		unknown	24560000	25780000	49953000	52877000	40535000	26406000
267	TRUE	Empty	Probable ATP-dependent RNA helicase DHX37 OS=Homo sapiens OX=9606 GN=DHX37 PE=1 SV=1	Q8IY37	DHX37	130 kDa		unknown	24518000	36775000	47774000	43903000	10100000	11612000
268	TRUE	Empty	Neuroblast differentiation-associated protein AHNAK OS=Homo sapiens OX=9606 GN=AHNAK PE=1 SV=2	Q09666	AHNAK	629 kDa		unknown	32834000	114700000	79203000	36459000	24099000	0
269	TRUE	Empty	Platelet endothelial cell adhesion molecule OS=Homo sapiens OX=9606 GN=PECAM1 PE=1 SV=2	P16284	PECAM1	83 kDa		unknown	120740000	123730000	1350400	6511500	0	0
270	TRUE	Empty	RNA-binding protein 14 OS=Homo sapiens OX=9606 GN=RBM14 PE=1 SV=2	Q96PK6	RBM14	69 kDa		unknown	273450000	74412000	91652000	73085000	18644000	613380000
271	TRUE	Empty	WD repeat-containing protein 3 OS=Homo sapiens OX=9606 GN=WDR3 PE=1 SV=1	Q9UNX4	WDR3	106 kDa		unknown	51898000	61984000	33386000	37502000	53552000	15165000
272	TRUE	Empty	Poly(rC)-binding protein 2 OS=Homo sapiens OX=9606 GN=PCBP2 PE=1 SV=1	F8VZX2 (+2)	PCBP2	34 kDa	TRUE	unknown	58107000	58929000	60482000	83954000	65629000	70496000
273	TRUE	Empty	Cell division cycle 5-like protein OS=Homo sapiens OX=9606 GN=CDC5L PE=1 SV=2	Q99459	CDC5L	92 kDa		unknown	52191000	61479000	68292000	37064000	45270000	8801100
274	TRUE	Empty	Endoglin OS=Homo sapiens OX=9606 GN=ENG PE=1 SV=2	P17813	ENG	71 kDa		unknown	173100000	227920000	5944800	9166800	0	0
275	TRUE	Empty	Ribosome biogenesis protein NSA2 homolog OS=Homo sapiens OX=9606 GN=NSA2 PE=1 SV=1	O95478	NSA2	30 kDa		unknown	66961000	75364000	74016000	69858000	119760000	61769000
276	TRUE	Empty	U3 small nucleolar RNA-associated protein 4 homolog OS=Homo sapiens OX=9606 GN=UTP4 PE=1 SV=1	Q969X6	UTP4	77 kDa		unknown	50866000	57855000	55621000	41214000	40751000	62623000
277	TRUE	Empty	AP-2 complex subunit mu OS=Homo sapiens OX=9606 GN=AP2M1 PE=1 SV=1	A0A087WY71 (+2)	AP2M1	50 kDa		unknown	43482000	54772000	35561000	40302000	39513000	7616000
278	TRUE	Empty	Keratin, type I cytoskeletal 14 OS=Homo sapiens OX=9606 GN=KRT14 PE=1 SV=4	P02533	KRT14	52 kDa	TRUE	unknown	166700000	141060000	107430000	0	128300000	0
279	TRUE	Empty	NADH-cytochrome b5 reductase 3 OS=Homo sapiens OX=9606 GN=CYB5R3 PE=1 SV=3	P00387	CYB5R3	34 kDa		unknown	65594000	80122000	77707000	98848000	44509000	84581000
280	TRUE	Empty	Nucleolar protein 11 OS=Homo sapiens OX=9606 GN=NOL11 PE=1 SV=1	Q9H8H0	NOL11	81 kDa		unknown	37292000	37107000	4576100	25035000	46944000	7616400
281	TRUE	Empty	Serpin H1 OS=Homo sapiens OX=9606 GN=SERPINH1 PE=1 SV=2	P50454	SERPINH1	46 kDa		unknown	40325000	67464000	76410000	46056000	26479000	5355400
282	TRUE	Empty	Cadherin-5 OS=Homo sapiens OX=9606 GN=CDH5 PE=1 SV=5	P33151	CDH5	88 kDa		unknown	296960000	280270000	1525400	3064600	0	0
283	TRUE	Empty	60S ribosomal protein L36a-like OS=Homo sapiens OX=9606 GN=RPL36AL PE=1 SV=3	Q969Q0	RPL36AL	12 kDa	TRUE	unknown	92474000	99373000	114770000	117170000	91808000	318470000
284	TRUE	Empty	U3 small nucleolar RNA-associated protein 6 homolog OS=Homo sapiens OX=9606 GN=UTP6 PE=2 SV=2	Q9NYH9	UTP6	70 kDa		unknown	46857000	44137000	20912000	33467000	38809000	53140000
285	TRUE	Empty	Peroxisomal multifunctional enzyme type 2 OS=Homo sapiens OX=9606 GN=HSD17B4 PE=1 SV=1	A0A2R8YD50 (+1)	HSD17B4	77 kDa		unknown	24396000	28070000	40454000	137190000	50435000	5245700
286	TRUE	Empty	Talin-1 OS=Homo sapiens OX=9606 GN=TLN1 PE=1 SV=3	Q9Y490	TLN1	270 kDa	TRUE	unknown	25453000	28876000	19775000	22872000	0	0
287	TRUE	Empty	Plexin-A2 OS=Homo sapiens OX=9606 GN=PLXNA2 PE=1 SV=4	O75051	PLXNA2	211 kDa		unknown	64525000	100400000	1219400	0	0	0
288	TRUE	Empty	Laminin subunit alpha-4 OS=Homo sapiens OX=9606 GN=LAMA4 PE=1 SV=1	A0A0A0MQS9 (+2)	LAMA4	203 kDa		unknown	74791000	106180000	0	0	0	0
289	TRUE	Empty	ADP/ATP translocase 2 OS=Homo sapiens OX=9606 GN=SLC25A5 PE=1 SV=7	P05141	SLC25A5	33 kDa	TRUE	unknown	91449000	35155000	105150000	84334000	55373000	46455000
290	TRUE	Empty	40S ribosomal protein S25 OS=Homo sapiens OX=9606 GN=RPS25 PE=1 SV=1	P62851	RPS25	14 kDa		unknown	337810000	342120000	345670000	314930000	362250000	441280000
291	TRUE	Empty	ATP-dependent RNA helicase DDX18 OS=Homo sapiens OX=9606 GN=DDX18 PE=1 SV=2	Q9NVP1	DDX18	75 kDa		unknown	26649000	39517000	35973000	49356000	33693000	1825000000
292	TRUE	Empty	Histone-lysine N-methyltransferase NSD2 OS=Homo sapiens OX=9606 GN=NSD2 PE=1 SV=1	O96028	NSD2	152 kDa		unknown	29735000	13049000	30200000	26011000	13235000	14380000
293	TRUE	Empty	Sarcoplasmic/endoplasmic reticulum calcium ATPase 2 OS=Homo sapiens OX=9606 GN=ATP2A2 PE=1 SV=1	P16615	ATP2A2	115 kDa		unknown	24621000	10314000	47658000	29762000	19391000	10874000
294	TRUE	Empty	RuvB-like 1 OS=Homo sapiens OX=9606 GN=RUVBL1 PE=1 SV=1	Q9Y265	RUVBL1	50 kDa		unknown	18885000	140200000	35766000	24953000	22437000	6776700
295	TRUE	Empty	ATPase family AAA domain-containing protein 3A OS=Homo sapiens OX=9606 GN=ATAD3A PE=1 SV=2	Q9NVI7	ATAD3A	71 kDa	TRUE	unknown	29569000	41262000	41399000	35312000	22340000	0
296	TRUE	Empty	Integrin alpha-V OS=Homo sapiens OX=9606 GN=ITGAV PE=1 SV=2	P06756	ITGAV	116 kDa		unknown	144540000	140060000	0	0	0	0
297	TRUE	Empty	Keratin, type I cytoskeletal 16 OS=Homo sapiens OX=9606 GN=KRT16 PE=1 SV=4	P08779	KRT16	51 kDa	TRUE	unknown	168230000	0	108780000	0	0	0
298	TRUE	Empty	Caveolae-associated protein 3 OS=Homo sapiens OX=9606 GN=CAVIN3 PE=1 SV=3	Q969G5	CAVIN3	28 kDa		unknown	118590000	111640000	89549000	44171000	77731000	126960000
299	TRUE	Empty	G patch domain-containing protein 4 OS=Homo sapiens OX=9606 GN=GPATCH4 PE=1 SV=2	Q5T3I0	GPATCH4	50 kDa		unknown	31995000	35553000	39406000	42992000	35635000	20556000
300	TRUE	Empty	Signal recognition particle subunit SRP68 OS=Homo sapiens OX=9606 GN=SRP68 PE=1 SV=2	Q9UHB9	SRP68	71 kDa		unknown	74946000	19602000	29264000	30425000	27716000	7635700
301	TRUE	Empty	X-ray repair cross-complementing protein 6 OS=Homo sapiens OX=9606 GN=XRCC6 PE=1 SV=2	P12956	XRCC6	70 kDa		unknown	37447000	83306000	154420000	80072000	7685800	0
302	TRUE	Empty	Collagen alpha-1(XII) chain OS=Homo sapiens OX=9606 GN=COL12A1 PE=1 SV=2	Q99715	COL12A1	333 kDa		unknown	55208000	58209000	20359000	0	0	0
303	TRUE	Empty	Delta-1-pyrroline-5-carboxylate synthase OS=Homo sapiens OX=9606 GN=ALDH18A1 PE=1 SV=2	P54886	ALDH18A1	87 kDa		unknown	37875000	53963000	42676000	39389000	25145000	23738000
304	TRUE	Empty	RNA helicase OS=Homo sapiens OX=9606 GN=DDX10 PE=1 SV=1	E9PIF2	DDX10	96 kDa		unknown	24399000	23333000	20879000	13419000	22064000	3424800
305	TRUE	Empty	Alpha-actinin-1 OS=Homo sapiens OX=9606 GN=ACTN1 PE=1 SV=2	P12814	ACTN1	103 kDa	TRUE	unknown	31957000	44036000	45703000	30405000	17129000	0
306	TRUE	Empty	60S ribosomal protein L36a OS=Homo sapiens OX=9606 GN=RPL36A PE=1 SV=1	J3KQN4	RPL36A	16 kDa	TRUE	unknown	93935000	0	107000000	118430000	94893000	311960000
307	TRUE	Empty	Neutral alpha-glucosidase AB OS=Homo sapiens OX=9606 GN=GANAB PE=1 SV=1	F5H6X6 (+1)	GANAB	96 kDa		unknown	47298000	51997000	45998000	44143000	21958000	6427700
308	TRUE	Empty	Lamin-B1 OS=Homo sapiens OX=9606 GN=LMNB1 PE=1 SV=2	P20700 (+1)	LMNB1	66 kDa	TRUE	unknown	20625000	18318000	26503000	31452000	7374200	26626000
309	TRUE	Empty	Signal recognition particle subunit SRP72 OS=Homo sapiens OX=9606 GN=SRP72 PE=1 SV=3	O76094	SRP72	75 kDa		unknown	18570000	26331000	32261000	19317000	30156000	13640000
310	TRUE	Empty	T-complex protein 1 subunit delta OS=Homo sapiens OX=9606 GN=CCT4 PE=1 SV=4	P50991	CCT4	58 kDa		unknown	30405000	49085000	15868000	29896000	22250000	29981000
311	TRUE	Empty	FACT complex subunit SPT16 OS=Homo sapiens OX=9606 GN=SUPT16H PE=1 SV=1	Q9Y5B9	SUPT16H	120 kDa		unknown	21501000	24583000	21333000	21977000	37630000	28433000
312	TRUE	Empty	Serine hydroxymethyltransferase, mitochondrial OS=Homo sapiens OX=9606 GN=SHMT2 PE=1 SV=3	P34897	SHMT2	56 kDa		unknown	24053000	42239000	33287000	38101000	16307000	19322000
313	TRUE	Empty	T-complex protein 1 subunit gamma OS=Homo sapiens OX=9606 GN=CCT3 PE=1 SV=4	P49368	CCT3	61 kDa	TRUE	unknown	49704000	50105000	41583000	21910000	11850000	20443000
314	TRUE	Empty	T-complex protein 1 subunit alpha OS=Homo sapiens OX=9606 GN=TCP1 PE=1 SV=1	P17987	TCP1	60 kDa		unknown	47200000	60262000	31195000	24712000	9199200	13057000
315	TRUE	Empty	RNA helicase OS=Homo sapiens OX=9606 GN=DDX31 PE=1 SV=2	F8WAJ0	DDX31	84 kDa		unknown	43060000	18576000	56286000	32908000	49182000	7106700
316	TRUE	Empty	40S ribosomal protein S15 OS=Homo sapiens OX=9606 GN=RPS15 PE=1 SV=1	A0A0B4J2B4 (+4)	RPS15	14 kDa		unknown	141300000	136520000	164380000	114780000	190190000	157980000
317	TRUE	Empty	Cell surface glycoprotein MUC18 OS=Homo sapiens OX=9606 GN=MCAM PE=1 SV=2	P43121	MCAM	72 kDa		unknown	94637000	151050000	0	4407900	0	0
318	TRUE	Empty	Glyceraldehyde-3-phosphate dehydrogenase OS=Homo sapiens OX=9606 GN=GAPDH PE=1 SV=3	P04406	GAPDH	36 kDa	TRUE	unknown	38611000	46050000	38406000	35284000	29119000	79971000
319	TRUE	Empty	Small nuclear ribonucleoprotein-associated proteins B and B' OS=Homo sapiens OX=9606 GN=SNRPB PE=1 SV=2	P14678	SNRPB	25 kDa		unknown	59073000	76082000	62265000	69164000	64487000	68996000
320	TRUE	Empty	60S ribosomal protein L15 OS=Homo sapiens OX=9606 GN=RPL15 PE=1 SV=2	P61313	RPL15	24 kDa		unknown	71757000	143470000	103270000	100770000	95229000	142410000
321	TRUE	Empty	Small nuclear ribonucleoprotein Sm D2 OS=Homo sapiens OX=9606 GN=SNRPD2 PE=1 SV=1	P62316	SNRPD2	14 kDa		unknown	56370000	43740000	70287000	47227000	92800000	71086000
322	TRUE	Empty	Galectin-1 OS=Homo sapiens OX=9606 GN=LGALS1 PE=1 SV=2	P09382	LGALS1	15 kDa		unknown	163500000	154260000	28103000	27318000	15173000	20823000
323	TRUE	Empty	Dolichyl-diphosphooligosaccharide--protein glycosyltransferase subunit 1 OS=Homo sapiens OX=9606 GN=RPN1 PE=1 SV=1	P04843	RPN1	69 kDa		unknown	26197000	23750000	28028000	21216000	8264400	4996100
324	TRUE	Empty	Protocadherin-1 OS=Homo sapiens OX=9606 GN=PCDH1 PE=1 SV=2	Q08174	PCDH1	115 kDa	TRUE	unknown	72019000	62671000	15410000	10283000	0	0
325	TRUE	Empty	EBNA1 binding protein 2, isoform CRA_d OS=Homo sapiens OX=9606 GN=EBNA1BP2 PE=1 SV=1	H7C2Q8	EBNA1BP2	41 kDa		unknown	31636000	48334000	34808000	29670000	45440000	47363000
326	TRUE	Empty	60S ribosomal protein L29 OS=Homo sapiens OX=9606 GN=RPL29 PE=1 SV=2	P47914	RPL29	18 kDa		unknown	715710000	709420000	822050000	762700000	720650000	1487000000
327	TRUE	Empty	WD repeat-containing protein 74 OS=Homo sapiens OX=9606 GN=WDR74 PE=1 SV=1	Q6RFH5	WDR74	42 kDa		unknown	36075000	46952000	18936000	16719000	24233000	44646000
328	TRUE	Empty	Thioredoxin domain-containing protein 5 OS=Homo sapiens OX=9606 GN=TXNDC5 PE=1 SV=2	Q8NBS9	TXNDC5	48 kDa		unknown	21670000	22087000	33401000	36091000	24599000	6026100
329	TRUE	Empty	ATP-dependent RNA helicase DDX39A OS=Homo sapiens OX=9606 GN=DDX39A PE=1 SV=2	O00148	DDX39A	49 kDa		unknown	29039000	34546000	40109000	35740000	28949000	10825000
330	TRUE	Empty	ATP-dependent 6-phosphofructokinase, platelet type OS=Homo sapiens OX=9606 GN=PFKP PE=1 SV=2	Q01813	PFKP	86 kDa	TRUE	unknown	20817000	41713000	35388000	32075000	4732500	16630000
331	TRUE	Empty	Metastasis-associated protein MTA2 OS=Homo sapiens OX=9606 GN=MTA2 PE=1 SV=1	O94776	MTA2	75 kDa	TRUE	unknown	19894000	27329000	25828000	24576000	21124000	0
332	TRUE	Empty	60S ribosomal protein L34 OS=Homo sapiens OX=9606 GN=RPL34 PE=1 SV=3	P49207	RPL34	13 kDa		unknown	193630000	144950000	197610000	200750000	213510000	352360000
333	TRUE	Empty	RNA-binding protein 25 OS=Homo sapiens OX=9606 GN=RBM25 PE=1 SV=3	P49756	RBM25	100 kDa		unknown	32199000	38525000	26927000	40835000	52113000	40606000
334	TRUE	Empty	Histone-binding protein RBBP4 OS=Homo sapiens OX=9606 GN=RBBP4 PE=1 SV=3	Q09028	RBBP4	48 kDa		unknown	41443000	45377000	34151000	21147000	40688000	36719000
335	TRUE	Empty	Ribosome production factor 1 OS=Homo sapiens OX=9606 GN=RPF1 PE=1 SV=2	Q9H9Y2	RPF1	40 kDa		unknown	13658000	85352000	23495000	12966000	34712000	6991700
336	TRUE	Empty	DDB1- and CUL4-associated factor 13 OS=Homo sapiens OX=9606 GN=DCAF13 PE=1 SV=1	A0A087WT20	DCAF13	68 kDa		unknown	35333000	42810000	19763000	17704000	21479000	25659000
337	TRUE	Empty	RNA-binding protein FUS OS=Homo sapiens OX=9606 GN=FUS PE=1 SV=1	H3BPE7	FUS	53 kDa		unknown	28327000	29290000	22991000	29214000	8313400	11071000
338	TRUE	Empty	40S ribosomal protein SA OS=Homo sapiens OX=9606 GN=RPSA PE=1 SV=1	A0A0C4DG17 (+2)	RPSA	33 kDa		unknown	26844000	28179000	34703000	29187000	16514000	14869000
339	TRUE	Empty	Histone deacetylase 2 OS=Homo sapiens OX=9606 GN=HDAC2 PE=1 SV=2	Q92769	HDAC2	55 kDa	TRUE	unknown	29385000	30012000	26729000	28857000	11354000	13007000
340	TRUE	Empty	CD59 glycoprotein (Fragment) OS=Homo sapiens OX=9606 GN=CD59 PE=1 SV=1	A0A2U3TZL5 (+2)	CD59	13 kDa		unknown	518960000	395810000	12856000	15561000	8869700	6356800
341	TRUE	Empty	T-complex protein 1 subunit beta OS=Homo sapiens OX=9606 GN=CCT2 PE=1 SV=4	P78371	CCT2	57 kDa		unknown	30154000	40655000	24763000	20304000	12658000	6107000
342	TRUE	Empty	FACT complex subunit SSRP1 OS=Homo sapiens OX=9606 GN=SSRP1 PE=1 SV=1	Q08945	SSRP1	81 kDa		unknown	29499000	122430000	26921000	20740000	28541000	0
343	TRUE	Empty	Ras-related protein Ral-A OS=Homo sapiens OX=9606 GN=RALA PE=1 SV=1	P11233	RALA	24 kDa		unknown	39769000	32314000	32425000	40779000	17737000	0
344	TRUE	Empty	X-ray repair cross-complementing protein 5 OS=Homo sapiens OX=9606 GN=XRCC5 PE=1 SV=3	P13010	XRCC5	83 kDa		unknown	40426000	45208000	54835000	43382000	16280000	0
345	TRUE	Empty	Multimerin-1 OS=Homo sapiens OX=9606 GN=MMRN1 PE=1 SV=3	Q13201	MMRN1	138 kDa		unknown	79542000	37579000	13352000	54839000	10502000	0
346	TRUE	Empty	Complement component C1q receptor OS=Homo sapiens OX=9606 GN=CD93 PE=1 SV=3	Q9NPY3	CD93	69 kDa		unknown	138220000	203730000	0	0	0	0
347	TRUE	Empty	60S ribosomal protein L22 OS=Homo sapiens OX=9606 GN=RPL22 PE=1 SV=2	P35268	RPL22	15 kDa		unknown	133560000	388420000	122840000	482950000	147630000	527190000
348	TRUE	Empty	Pumilio homolog 3 OS=Homo sapiens OX=9606 GN=PUM3 PE=1 SV=3	Q15397	PUM3	74 kDa		unknown	24875000	19284000	51332000	19615000	18862000	47414000
349	TRUE	Empty	Heterogeneous nuclear ribonucleoprotein A3 OS=Homo sapiens OX=9606 GN=HNRNPA3 PE=1 SV=2	P51991	HNRNPA3	40 kDa		unknown	29457000	30110000	53189000	43132000	17006000	13375000
350	TRUE	Empty	T-complex protein 1 subunit epsilon OS=Homo sapiens OX=9606 GN=CCT5 PE=1 SV=1	P48643	CCT5	60 kDa		unknown	48950000	61421000	28046000	24375000	17020000	12018000
351	TRUE	Empty	EH domain-containing protein 4 OS=Homo sapiens OX=9606 GN=EHD4 PE=1 SV=1	Q9H223	EHD4	61 kDa	TRUE	unknown	20081000	32383000	22271000	29344000	11594000	13005000
352	TRUE	Empty	ATP-dependent RNA helicase A OS=Homo sapiens OX=9606 GN=DHX9 PE=1 SV=4	Q08211	DHX9	141 kDa		unknown	21528000	18862000	24010000	32890000	15104000	8569700
353	TRUE	Empty	Gamma-interferon-inducible protein 16 OS=Homo sapiens OX=9606 GN=IFI16 PE=1 SV=3	Q16666	IFI16	88 kDa		unknown	29889000	27267000	47552000	38051000	34240000	8807800
354	TRUE	Empty	ADP/ATP translocase 3 OS=Homo sapiens OX=9606 GN=SLC25A6 PE=1 SV=4	P12236	SLC25A6	33 kDa	TRUE	unknown	81710000	29023000	100470000	76428000	45931000	0
355	TRUE	Empty	Polyadenylate-binding protein OS=Homo sapiens OX=9606 GN=PABPC4 PE=1 SV=1	B1ANR0	PABPC4	68 kDa	TRUE	unknown	42170000	27190000	35677000	44465000	26322000	0
356	TRUE	Empty	60S ribosomal protein L35 OS=Homo sapiens OX=9606 GN=RPL35 PE=1 SV=2	P42766	RPL35	15 kDa		unknown	149560000	185390000	139430000	103460000	217910000	351210000
357	TRUE	Empty	28S ribosomal protein S15, mitochondrial OS=Homo sapiens OX=9606 GN=MRPS15 PE=1 SV=1	P82914	MRPS15	30 kDa		unknown	60726000	51713000	28131000	57468000	44667000	75519000
358	TRUE	Empty	Probable U3 small nucleolar RNA-associated protein 11 OS=Homo sapiens OX=9606 GN=UTP11 PE=1 SV=2	Q9Y3A2	UTP11	30 kDa		unknown	31064000	30821000	25769000	19279000	30154000	24092000
359	TRUE	Empty	Rac GTPase-activating protein 1 OS=Homo sapiens OX=9606 GN=RACGAP1 PE=1 SV=1	Q9H0H5	RACGAP1	71 kDa		unknown	18133000	30807000	23905000	24923000	11041000	15882000
360	TRUE	Empty	U3 small nucleolar ribonucleoprotein protein IMP4 (Fragment) OS=Homo sapiens OX=9606 GN=IMP4 PE=1 SV=1	E7ENR5 (+2)	IMP4	27 kDa		unknown	51275000	49943000	23594000	30346000	39267000	61137000
361	TRUE	Empty	Hypoxia up-regulated protein 1 OS=Homo sapiens OX=9606 GN=HYOU1 PE=1 SV=1	Q9Y4L1	HYOU1	111 kDa		unknown	32989000	27301000	29926000	17385000	17993000	9367400
362	TRUE	Empty	ATP-citrate synthase OS=Homo sapiens OX=9606 GN=ACLY PE=1 SV=3	P53396	ACLY	121 kDa		unknown	22210000	33746000	19637000	21895000	13428000	0
363	TRUE	Empty	60S ribosomal protein L5 (Fragment) OS=Homo sapiens OX=9606 GN=RPL5 PE=1 SV=1	A0A2R8Y6J3 (+1)	RPL5	27 kDa		unknown	79022000	54576000	63539000	34127000	52046000	49247000
364	TRUE	Empty	E3 ubiquitin-protein ligase RBBP6 OS=Homo sapiens OX=9606 GN=RBBP6 PE=1 SV=1	Q7Z6E9	RBBP6	202 kDa		unknown	1717200	11300000	20054000	21714000	17234000	10876000
365	TRUE	Empty	40S ribosomal protein S26 OS=Homo sapiens OX=9606 GN=RPS26 PE=1 SV=3	P62854	RPS26	13 kDa		unknown	203230000	226230000	300180000	268740000	244420000	314570000
366	TRUE	Empty	Actin-depolymerizing factor OS=Homo sapiens OX=9606 GN=GSN PE=1 SV=1	A0A0A0MS51 (+2)	GSN	83 kDa		unknown	41696000	33166000	51401000	58624000	22745000	0
367	TRUE	Empty	CD166 antigen OS=Homo sapiens OX=9606 GN=ALCAM PE=1 SV=2	Q13740	ALCAM	65 kDa		unknown	178340000	146620000	0	0	0	0
368	TRUE	Empty	Keratin, type I cytoskeletal 17 OS=Homo sapiens OX=9606 GN=KRT17 PE=1 SV=2	Q04695	KRT17	48 kDa	TRUE	unknown	0	0	69762000	0	0	0
369	TRUE	Empty	Transcription intermediary factor 1-beta OS=Homo sapiens OX=9606 GN=TRIM28 PE=1 SV=5	Q13263	TRIM28	89 kDa		unknown	32417000	31275000	17542000	35002000	28084000	24912000
370	TRUE	Empty	Ras-related protein Rab-1B OS=Homo sapiens OX=9606 GN=RAB1B PE=1 SV=1	Q9H0U4	RAB1B	22 kDa	TRUE	unknown	55686000	38688000	68126000	49918000	43161000	49398000
371	TRUE	Empty	RNA-binding protein Raly OS=Homo sapiens OX=9606 GN=RALY PE=1 SV=1	Q9UKM9	RALY	32 kDa		unknown	28996000	25892000	39334000	21996000	38822000	42094000
372	TRUE	Empty	Chromodomain-helicase-DNA-binding protein 3 OS=Homo sapiens OX=9606 GN=CHD3 PE=1 SV=3	Q12873	CHD3	227 kDa	TRUE	unknown	15654000	30054000	41060000	17285000	24451000	0
373	TRUE	Empty	26S proteasome non-ATPase regulatory subunit 2 OS=Homo sapiens OX=9606 GN=PSMD2 PE=1 SV=3	Q13200	PSMD2	100 kDa		unknown	24911000	29161000	30514000	21900000	25464000	0
374	TRUE	Empty	Keratin, type II cytoskeletal 4 OS=Homo sapiens OX=9606 GN=KRT4 PE=1 SV=5	P19013	KRT4	56 kDa	TRUE	unknown	0	0	0	0	307210000	0
375	TRUE	Empty	Protein disulfide-isomerase A3 OS=Homo sapiens OX=9606 GN=PDIA3 PE=1 SV=4	P30101	PDIA3	57 kDa	TRUE	unknown	16349000	15879000	29910000	22801000	28325000	15603000
376	TRUE	Empty	Serine/arginine-rich splicing factor 11 OS=Homo sapiens OX=9606 GN=SRSF11 PE=1 SV=1	Q05519	SRSF11	54 kDa		unknown	23945000	33174000	55800000	37060000	45195000	25358000
377	TRUE	Empty	Putative methyltransferase C9orf114 OS=Homo sapiens OX=9606 GN=SPOUT1 PE=1 SV=3	Q5T280	SPOUT1	42 kDa		unknown	30903000	8709900	14841000	18198000	23328000	14491000
378	TRUE	Empty	RuvB-like 2 OS=Homo sapiens OX=9606 GN=RUVBL2 PE=1 SV=3	Q9Y230	RUVBL2	51 kDa		unknown	37485000	45314000	17508000	24405000	22844000	10990000
379	TRUE	Empty	T-complex protein 1 subunit zeta OS=Homo sapiens OX=9606 GN=CCT6A PE=1 SV=3	P40227	CCT6A	58 kDa		unknown	46769000	57234000	18834000	15343000	16805000	11804000
380	TRUE	Empty	40S ribosomal protein S5 (Fragment) OS=Homo sapiens OX=9606 GN=RPS5 PE=1 SV=1	M0R0F0 (+2)	RPS5	22 kDa		unknown	18158000	29687000	21791000	15137000	27681000	0
381	TRUE	Empty	Ras-related protein Rab-2A OS=Homo sapiens OX=9606 GN=RAB2A PE=1 SV=1	P61019	RAB2A	24 kDa		unknown	14385000	5531500	16089000	25357000	15616000	0
382	TRUE	Empty	Ribosome-binding protein 1 OS=Homo sapiens OX=9606 GN=RRBP1 PE=1 SV=5	Q9P2E9	RRBP1	152 kDa		unknown	12370000	11865000	19662000	7794400	3078800	0
383	TRUE	Empty	Laminin subunit beta-1 OS=Homo sapiens OX=9606 GN=LAMB1 PE=1 SV=2	P07942	LAMB1	198 kDa		unknown	79960000	80061000	5262300	0	0	0
384	TRUE	Empty	Transferrin receptor protein 1 OS=Homo sapiens OX=9606 GN=TFRC PE=1 SV=2	P02786	TFRC	85 kDa		unknown	73634000	98227000	0	0	0	0
385	TRUE	Empty	CD109 antigen OS=Homo sapiens OX=9606 GN=CD109 PE=1 SV=2	Q6YHK3	CD109	162 kDa		unknown	123800000	96240000	0	0	0	0
386	TRUE	Empty	Keratin, type I cytoskeletal 13 OS=Homo sapiens OX=9606 GN=KRT13 PE=1 SV=4	P13646	KRT13	50 kDa	TRUE	unknown	0	0	102210000	0	176010000	0
387	TRUE	Empty	60S ribosomal protein L35a OS=Homo sapiens OX=9606 GN=RPL35A PE=1 SV=2	P18077	RPL35A	13 kDa		unknown	167050000	177280000	110960000	148040000	140630000	242840000
388	TRUE	Empty	Coiled-coil domain-containing protein 137 OS=Homo sapiens OX=9606 GN=CCDC137 PE=1 SV=1	Q6PK04	CCDC137	33 kDa		unknown	19788000	31543000	32669000	32714000	35402000	22817000
389	TRUE	Empty	Magnesium transporter protein 1 OS=Homo sapiens OX=9606 GN=MAGT1 PE=1 SV=1	Q9H0U3	MAGT1	38 kDa		unknown	50853000	39558000	46932000	33916000	35967000	31059000
390	TRUE	Empty	Nucleolar MIF4G domain-containing protein 1 OS=Homo sapiens OX=9606 GN=NOM1 PE=1 SV=1	Q5C9Z4	NOM1	96 kDa		unknown	18179000	11084000	13238000	13178000	4213800	13049000
391	TRUE	Empty	SNW domain-containing protein 1 OS=Homo sapiens OX=9606 GN=SNW1 PE=1 SV=1	Q13573	SNW1	61 kDa		unknown	33448000	21159000	31606000	31316000	30641000	14252000
392	TRUE	Empty	Pyruvate kinase PKM OS=Homo sapiens OX=9606 GN=PKM PE=1 SV=4	P14618	PKM	58 kDa		unknown	30755000	46674000	36707000	22318000	17013000	24725000
393	TRUE	Empty	Long-chain-fatty-acid--CoA ligase 3 OS=Homo sapiens OX=9606 GN=ACSL3 PE=1 SV=3	O95573	ACSL3	80 kDa	TRUE	unknown	21440000	17582000	15639000	17912000	7407500	0
394	TRUE	Empty	Histone deacetylase 1 OS=Homo sapiens OX=9606 GN=HDAC1 PE=1 SV=1	Q13547	HDAC1	55 kDa	TRUE	unknown	20309000	27517000	20066000	23879000	7157700	0
395	TRUE	Empty	RNA helicase OS=Homo sapiens OX=9606 GN=DDX50 PE=1 SV=1	A0A087WVC1	DDX50	82 kDa	TRUE	unknown	30252000	33525000	33831000	22405000	20956000	0
396	TRUE	Empty	Tropomyosin alpha-4 chain OS=Homo sapiens OX=9606 GN=TPM4 PE=1 SV=1	A0A2R8Y5V9 (+2)	TPM4	29 kDa	TRUE	unknown	43210000	26976000	43702000	50313000	17099000	0
397	TRUE	Empty	Splicing factor, proline- and glutamine-rich OS=Homo sapiens OX=9606 GN=SFPQ PE=1 SV=2	P23246	SFPQ	76 kDa	TRUE	unknown	38979000	15182000	43069000	19814000	34644000	72438000
398	TRUE	Empty	Very-long-chain 3-oxoacyl-CoA reductase OS=Homo sapiens OX=9606 GN=HSD17B12 PE=1 SV=2	Q53GQ0	HSD17B12	34 kDa		unknown	19646000	21951000	19136000	21861000	23228000	24484000
399	TRUE	Empty	Translation machinery-associated protein 16 (Fragment) OS=Homo sapiens OX=9606 GN=TMA16 PE=1 SV=1	H0Y9X1	TMA16	28 kDa		unknown	23693000	37183000	39930000	29994000	25915000	29434000
400	TRUE	Empty	Calcium homeostasis endoplasmic reticulum protein OS=Homo sapiens OX=9606 GN=CHERP PE=1 SV=3	Q8IWX8	CHERP	104 kDa		unknown	40019000	44307000	12225000	37756000	29878000	11233000
401	TRUE	Empty	T-complex protein 1 subunit eta OS=Homo sapiens OX=9606 GN=CCT7 PE=1 SV=2	Q99832	CCT7	59 kDa		unknown	25286000	36476000	30333000	25949000	9215300	8487000
402	TRUE	Empty	CAD protein OS=Homo sapiens OX=9606 GN=CAD PE=1 SV=3	P27708	CAD	243 kDa		unknown	12804000	19130000	34850000	19081000	18077000	0
403	TRUE	Empty	Alpha-actinin-4 OS=Homo sapiens OX=9606 GN=ACTN4 PE=1 SV=2	O43707	ACTN4	105 kDa	TRUE	unknown	21981000	28022000	35498000	17886000	8985700	0
404	TRUE	Empty	60S ribosomal protein L36 OS=Homo sapiens OX=9606 GN=RPL36 PE=1 SV=3	Q9Y3U8	RPL36	12 kDa		unknown	48710000	70294000	53056000	56852000	66978000	57693000
405	TRUE	Empty	Ribosome biogenesis regulatory protein homolog OS=Homo sapiens OX=9606 GN=RRS1 PE=1 SV=2	Q15050	RRS1	41 kDa		unknown	19197000	36356000	23504000	17449000	32230000	16868000
406	TRUE	Empty	Crooked neck-like protein 1 OS=Homo sapiens OX=9606 GN=CRNKL1 PE=1 SV=1	Q5JY65	CRNKL1	99 kDa		unknown	14294000	13850000	14835000	11114000	15175000	4824500
407	TRUE	Empty	Enoyl-CoA delta isomerase 2, mitochondrial OS=Homo sapiens OX=9606 GN=ECI2 PE=1 SV=1	A0A0C4DGA2 (+1)	ECI2	40 kDa		unknown	29977000	28721000	31830000	23197000	22831000	9618300
408	TRUE	Empty	SUN domain-containing protein 2 OS=Homo sapiens OX=9606 GN=SUN2 PE=1 SV=3	Q9UH99	SUN2	80 kDa		unknown	13826000	14181000	10714000	35061000	19189000	6680500
409	TRUE	Empty	Ras-related protein Rab-10 OS=Homo sapiens OX=9606 GN=RAB10 PE=1 SV=1	P61026	RAB10	23 kDa	TRUE	unknown	55481000	44154000	58964000	36111000	46657000	56174000
410	TRUE	Empty	26S proteasome regulatory subunit 8 OS=Homo sapiens OX=9606 GN=PSMC5 PE=1 SV=1	P62195	PSMC5	46 kDa		unknown	18108000	31571000	12897000	19756000	22957000	5771800
411	TRUE	Empty	Pre-rRNA-processing protein TSR1 homolog OS=Homo sapiens OX=9606 GN=TSR1 PE=1 SV=1	Q2NL82	TSR1	92 kDa		unknown	18156000	28856000	19360000	15524000	17412000	0
412	TRUE	Empty	Guanine nucleotide-binding protein G(i) subunit alpha OS=Homo sapiens OX=9606 GN=GNAI3 PE=1 SV=3	P08754	GNAI3	41 kDa	TRUE	unknown	90037000	0	0	0	0	0
413	TRUE	Empty	Major vault protein OS=Homo sapiens OX=9606 GN=MVP PE=1 SV=4	Q14764	MVP	99 kDa		unknown	36711000	39256000	22694000	17645000	25406000	35106000
414	TRUE	Empty	Peptidyl-prolyl cis-trans isomerase G (Fragment) OS=Homo sapiens OX=9606 GN=PPIG PE=1 SV=1	C9JM79	PPIG	56 kDa		unknown	27927000	29760000	35652000	53597000	28093000	17652000
415	TRUE	Empty	Pre-mRNA-processing factor 40 homolog A OS=Homo sapiens OX=9606 GN=PRPF40A PE=1 SV=2	O75400	PRPF40A	109 kDa		unknown	249760000	9728900	22282000	31087000	30320000	13709000
416	TRUE	Empty	Heterogeneous nuclear ribonucleoprotein U-like protein 1 OS=Homo sapiens OX=9606 GN=HNRNPUL1 PE=1 SV=1	B7Z4B8	HNRNPUL1	86 kDa	TRUE	unknown	14274000	8081500	15786000	26979000	7612800	0
417	TRUE	Empty	Replication factor C subunit 1 OS=Homo sapiens OX=9606 GN=RFC1 PE=1 SV=4	P35251	RFC1	128 kDa		unknown	13097000	42102000	35024000	13384000	7582900	0
418	TRUE	Empty	HCG2044799 OS=Homo sapiens OX=9606 GN=HNRNPUL2-BSCL2 PE=4 SV=1	H3BQZ7	HNRNPUL2-BSCL2	85 kDa		unknown	7213700	13271000	34418000	33305000	7302900	0
419	TRUE	Empty	CD44 antigen OS=Homo sapiens OX=9606 GN=CD44 PE=1 SV=2	H0YD13 (+1)	CD44	23 kDa		unknown	219480000	247440000	4351300	4066500	2609700	0
420	TRUE	Empty	Ephrin type-B receptor 2 OS=Homo sapiens OX=9606 GN=EPHB2 PE=1 SV=5	P29323	EPHB2	117 kDa	TRUE	unknown	149510000	150200000	0	0	0	0
421	TRUE	Empty	Nucleolar protein 16 OS=Homo sapiens OX=9606 GN=NOP16 PE=1 SV=1	A0A0C4DGU5	NOP16	26 kDa		unknown	83276000	93870000	79009000	77930000	78268000	90016000
422	TRUE	Empty	L-lactate dehydrogenase OS=Homo sapiens OX=9606 GN=LDHB PE=1 SV=1	A0A5F9ZHM4 (+1)	LDHB	37 kDa	TRUE	unknown	27466000	27328000	20619000	24370000	18876000	43466000
423	TRUE	Empty	40S ribosomal protein S7 OS=Homo sapiens OX=9606 GN=RPS7 PE=1 SV=1	P62081	RPS7	22 kDa		unknown	30727000	28639000	25499000	27339000	26311000	71235000
424	TRUE	Empty	60S ribosomal protein L31 OS=Homo sapiens OX=9606 GN=RPL31 PE=1 SV=1	P62899	RPL31	14 kDa		unknown	60475000	54293000	70111000	51401000	17497000	97945000
425	TRUE	Empty	Periodic tryptophan protein 2 homolog OS=Homo sapiens OX=9606 GN=PWP2 PE=2 SV=2	Q15269	PWP2	102 kDa		unknown	20414000	44734000	23024000	18181000	11771000	34664000
426	TRUE	Empty	Glutathione S-transferase kappa 1 OS=Homo sapiens OX=9606 GN=GSTK1 PE=1 SV=3	Q9Y2Q3	GSTK1	25 kDa		unknown	28485000	25394000	31590000	33254000	24272000	0
427	TRUE	Empty	Protein LLP homolog OS=Homo sapiens OX=9606 GN=LLPH PE=1 SV=1	Q9BRT6	LLPH	15 kDa		unknown	35430000	40093000	50528000	41968000	45644000	31704000
428	TRUE	Empty	Rho-related GTP-binding protein RhoC OS=Homo sapiens OX=9606 GN=RHOC PE=1 SV=1	P08134 (+1)	RHOC	22 kDa		unknown	18625000	21438000	29630000	27834000	5261500	21186000
429	TRUE	Empty	Protein MAK16 homolog OS=Homo sapiens OX=9606 GN=MAK16 PE=1 SV=2	Q9BXY0	MAK16	35 kDa		unknown	14194000	23631000	10960000	17849000	12248000	10607000
430	TRUE	Empty	Elongation factor 1-gamma OS=Homo sapiens OX=9606 GN=EEF1G PE=1 SV=3	P26641	EEF1G	50 kDa		unknown	15567000	21703000	16513000	18666000	6987600	13917000
431	TRUE	Empty	60 kDa poly(U)-binding-splicing factor (Fragment) OS=Homo sapiens OX=9606 GN=PUF60 PE=1 SV=1	A0A0J9YVP6 (+3)	PUF60	57 kDa		unknown	16830000	20623000	19436000	13213000	17646000	0
432	TRUE	Empty	Pre-mRNA-processing factor 17 OS=Homo sapiens OX=9606 GN=CDC40 PE=1 SV=1	O60508	CDC40	66 kDa		unknown	5476700	11279000	10876000	11588000	11961000	0
433	TRUE	Empty	Programmed cell death 11, isoform CRA_a OS=Homo sapiens OX=9606 GN=PDCD11 PE=1 SV=1	A0A3B3IUD7	PDCD11	209 kDa		unknown	8484400	19197000	18348000	11800000	9301400	0
434	TRUE	Empty	60S ribosomal protein L37a OS=Homo sapiens OX=9606 GN=RPL37A PE=1 SV=1	C9J4Z3 (+1)	RPL37A	8 kDa		unknown	33921000	54555000	33381000	33284000	33054000	43864000
435	TRUE	Empty	Ribonucloprotein OS=Homo sapiens OX=9606 GN=SNU13 PE=1 SV=1	B1AHD1	SNU13	15 kDa		unknown	63783000	105060000	111330000	36143000	75655000	93414000
436	TRUE	Empty	Collagen alpha-2(IV) chain OS=Homo sapiens OX=9606 GN=COL4A2 PE=1 SV=4	P08572	COL4A2	168 kDa		unknown	36730000	26906000	20498000	14021000	17358000	11996000
437	TRUE	Empty	Aurora kinase B OS=Homo sapiens OX=9606 GN=AURKB PE=1 SV=3	Q96GD4	AURKB	39 kDa		unknown	30481000	13368000	14072000	17203000	42412000	23927000
438	TRUE	Empty	Nucleolar protein 7 OS=Homo sapiens OX=9606 GN=NOL7 PE=1 SV=2	Q9UMY1	NOL7	29 kDa		unknown	19380000	20789000	21267000	21456000	24815000	17295000
439	TRUE	Empty	Arginine and glutamate-rich protein 1 OS=Homo sapiens OX=9606 GN=ARGLU1 PE=1 SV=1	Q9NWB6	ARGLU1	33 kDa		unknown	32969000	22155000	17436000	19501000	30906000	82134000
440	TRUE	Empty	Polypyrimidine tract-binding protein 1 OS=Homo sapiens OX=9606 GN=PTBP1 PE=1 SV=1	A0A0U1RRM4	PTBP1	62 kDa		unknown	11947000	12236000	15921000	16441000	10554000	5824300
441	TRUE	Empty	Peroxiredoxin-like 2A OS=Homo sapiens OX=9606 GN=PRXL2A PE=1 SV=3	Q9BRX8	PRXL2A	26 kDa		unknown	13729000	27175000	22159000	39963000	3839100	12630000
442	TRUE	Empty	Spectrin alpha chain, non-erythrocytic 1 OS=Homo sapiens OX=9606 GN=SPTAN1 PE=1 SV=3	Q13813	SPTAN1	285 kDa		unknown	4599400	13263000	20760000	5035900	6702400	0
443	TRUE	Empty	Catechol O-methyltransferase OS=Homo sapiens OX=9606 GN=COMT PE=1 SV=2	P21964	COMT	30 kDa		unknown	17851000	7574900	15372000	19387000	15272000	0
444	TRUE	Empty	Inner centromere protein OS=Homo sapiens OX=9606 GN=INCENP PE=1 SV=3	Q9NQS7	INCENP	105 kDa		unknown	11502000	6055600	9063200	8097900	5540700	0
445	TRUE	Empty	Extended synaptotagmin-1 OS=Homo sapiens OX=9606 GN=ESYT1 PE=1 SV=1	Q9BSJ8	ESYT1	123 kDa		unknown	13299000	10893000	22023000	24148000	0	5047100
446	TRUE	Empty	Plexin-D1 OS=Homo sapiens OX=9606 GN=PLXND1 PE=1 SV=3	Q9Y4D7	PLXND1	212 kDa		unknown	37032000	39064000	2472100	6499000	0	0
447	TRUE	Empty	Inosine-5'-monophosphate dehydrogenase 2 (Fragment) OS=Homo sapiens OX=9606 GN=IMPDH2 PE=1 SV=1	H0Y4R1 (+1)	IMPDH2	51 kDa		unknown	15223000	1090000	8533500	3531800	9655700	16943000
448	TRUE	Empty	40S ribosomal protein S20 OS=Homo sapiens OX=9606 GN=RPS20 PE=1 SV=1	P60866	RPS20	13 kDa		unknown	68118000	66374000	66086000	59497000	77610000	61118000
449	TRUE	Empty	Pre-mRNA-splicing factor SYF1 OS=Homo sapiens OX=9606 GN=XAB2 PE=1 SV=2	Q9HCS7	XAB2	100 kDa		unknown	8025400	13271000	17722000	9469000	7950300	11594000
450	TRUE	Empty	Pyruvate dehydrogenase E1 component subunit beta, mitochondrial OS=Homo sapiens OX=9606 GN=PDHB PE=1 SV=3	P11177	PDHB	39 kDa		unknown	14903000	21084000	21411000	21195000	16290000	10834000
451	TRUE	Empty	Pleiotropic regulator 1 OS=Homo sapiens OX=9606 GN=PLRG1 PE=1 SV=1	O43660	PLRG1	57 kDa	TRUE	unknown	22715000	15353000	13839000	8539000	14082000	16868000
452	TRUE	Empty	Activated RNA polymerase II transcriptional coactivator p15 OS=Homo sapiens OX=9606 GN=SUB1 PE=1 SV=3	P53999	SUB1	14 kDa		unknown	30977000	9459200	9489700	13162000	42487000	7805800
453	TRUE	Empty	Myosin light chain 3 OS=Homo sapiens OX=9606 GN=MYL3 PE=1 SV=3	P08590	MYL3	22 kDa		unknown	72424000	84957000	81233000	56552000	43519000	69471000
454	TRUE	Empty	Protein PML OS=Homo sapiens OX=9606 GN=PML PE=1 SV=3	P29590	PML	98 kDa		unknown	8447100	15516000	13531000	26777000	15207000	5898800
455	TRUE	Empty	Heterogeneous nuclear ribonucleoprotein H3 OS=Homo sapiens OX=9606 GN=HNRNPH3 PE=1 SV=2	P31942	HNRNPH3	37 kDa	TRUE	unknown	19596000	27605000	18551000	60398000	16655000	9050700
456	TRUE	Empty	Aconitate hydratase, mitochondrial OS=Homo sapiens OX=9606 GN=ACO2 PE=1 SV=1	A2A274	ACO2	88 kDa		unknown	55161000	5557000	9595600	12454000	5776100	0
457	TRUE	Empty	Small nuclear ribonucleoprotein Sm D1 OS=Homo sapiens OX=9606 GN=SNRPD1 PE=1 SV=1	P62314	SNRPD1	13 kDa		unknown	27268000	27207000	32052000	62559000	33104000	0
458	TRUE	Empty	Collagen alpha-1(V) chain OS=Homo sapiens OX=9606 GN=COL5A1 PE=1 SV=3	P20908	COL5A1	184 kDa		unknown	56777000	65169000	17647000	15128000	11702000	0
459	TRUE	Empty	Dihydropyrimidinase-related protein 3 OS=Homo sapiens OX=9606 GN=DPYSL3 PE=1 SV=1	Q14195	DPYSL3	62 kDa	TRUE	unknown	29688000	22575000	16309000	16458000	17872000	0
460	TRUE	Empty	RNA 3'-terminal phosphate cyclase-like protein OS=Homo sapiens OX=9606 GN=RCL1 PE=1 SV=3	Q9Y2P8	RCL1	41 kDa		unknown	28122000	33834000	29674000	13728000	28345000	35804000
461	TRUE	Empty	Ras-related C3 botulinum toxin substrate 1 OS=Homo sapiens OX=9606 GN=RAC1 PE=1 SV=1	P63000 (+3)	RAC1	21 kDa		unknown	45561000	34460000	45188000	35895000	37224000	54638000
462	TRUE	Empty	Acyl-coenzyme A thioesterase 9, mitochondrial OS=Homo sapiens OX=9606 GN=ACOT9 PE=1 SV=2	Q9Y305	ACOT9	50 kDa		unknown	3831400	129420000	14833000	8899000	6091700	7661600
463	TRUE	Empty	Catenin delta-1 OS=Homo sapiens OX=9606 GN=CTNND1 PE=1 SV=1	A0A669KB05	CTNND1	102 kDa		unknown	14158000	11726000	13114000	17804000	10944000	0
464	TRUE	Empty	Zinc finger protein 512 OS=Homo sapiens OX=9606 GN=ZNF512 PE=1 SV=1	G3XAG1	ZNF512	65 kDa		unknown	0	1242200	8387200	6566300	6963600	0
465	TRUE	Empty	Ribosome production factor 2 homolog OS=Homo sapiens OX=9606 GN=RPF2 PE=1 SV=2	Q9H7B2	RPF2	36 kDa		unknown	20919000	26007000	16618000	12778000	31361000	0
466	TRUE	Empty	26S proteasome regulatory subunit 7 OS=Homo sapiens OX=9606 GN=PSMC2 PE=1 SV=3	P35998	PSMC2	49 kDa		unknown	8785300	20201000	23396000	15447000	8376900	0
467	TRUE	Empty	Protein S100-A10 OS=Homo sapiens OX=9606 GN=S100A10 PE=1 SV=2	P60903	S100A10	11 kDa		unknown	26043000	27878000	31376000	26900000	4506900	0
468	TRUE	Empty	Hedgehog-interacting protein OS=Homo sapiens OX=9606 GN=HHIP PE=1 SV=3	Q96QV1	HHIP	79 kDa		unknown	39454000	28102000	5812300	2751100	2850600	0
469	TRUE	Empty	Eukaryotic initiation factor 4A-III OS=Homo sapiens OX=9606 GN=EIF4A3 PE=1 SV=4	P38919	EIF4A3	47 kDa	TRUE	unknown	19991000	25139000	30520000	16953000	21562000	0
470	TRUE	Empty	40S ribosomal protein S27 OS=Homo sapiens OX=9606 GN=RPS27 PE=1 SV=3	P42677	RPS27	9 kDa	TRUE	unknown	77971000	117450000	120590000	72513000	67065000	115830000
471	TRUE	Empty	Nucleolin OS=Homo sapiens OX=9606 GN=NCL PE=1 SV=3	P19338	NCL	77 kDa		unknown	36865000	18379000	30259000	25904000	24848000	7286100
472	TRUE	Empty	U3 small nucleolar ribonucleoprotein protein IMP3 OS=Homo sapiens OX=9606 GN=IMP3 PE=1 SV=1	Q9NV31	IMP3	22 kDa		unknown	19343000	37261000	26377000	15725000	10835000	9797500
473	TRUE	Empty	Actin-like protein 6A OS=Homo sapiens OX=9606 GN=ACTL6A PE=1 SV=1	O96019	ACTL6A	47 kDa		unknown	10156000	7385400	14750000	15145000	11254000	5202700
474	TRUE	Empty	Ras-related protein Rab-14 OS=Homo sapiens OX=9606 GN=RAB14 PE=1 SV=4	P61106	RAB14	24 kDa	TRUE	unknown	95083000	20622000	40820000	36499000	41237000	23540000
475	TRUE	Empty	60S acidic ribosomal protein P0 OS=Homo sapiens OX=9606 GN=RPLP0 PE=1 SV=1	F8VWS0 (+3)	RPLP0	30 kDa		unknown	14967000	22233000	18804000	12202000	15993000	0
476	TRUE	Empty	Leucine-rich repeat-containing protein 59 OS=Homo sapiens OX=9606 GN=LRRC59 PE=1 SV=1	Q96AG4	LRRC59	35 kDa		unknown	16915000	25426000	18229000	16028000	15028000	0
477	TRUE	Empty	H/ACA ribonucleoprotein complex subunit 2 OS=Homo sapiens OX=9606 GN=NHP2 PE=1 SV=1	Q9NX24	NHP2	17 kDa		unknown	13777000	20201000	18928000	9929400	10028000	0
478	TRUE	Empty	Pyruvate dehydrogenase E1 component subunit alpha, somatic form, mitochondrial OS=Homo sapiens OX=9606 GN=PDHA1 PE=1 SV=3	P08559	PDHA1	43 kDa		unknown	17309000	18060000	13382000	20013000	8567200	0
479	TRUE	Empty	Clathrin interactor 1 OS=Homo sapiens OX=9606 GN=CLINT1 PE=1 SV=1	Q14677	CLINT1	68 kDa		unknown	14856000	22939000	10355000	15318000	2702600	0
480	TRUE	Empty	Enoyl-CoA hydratase OS=Homo sapiens OX=9606 GN=HADHA PE=1 SV=2	H0YFD6	HADHA	86 kDa		unknown	16175000	23144000	23142000	10684000	3434300	0
481	TRUE	Empty	Aldehyde dehydrogenase, mitochondrial OS=Homo sapiens OX=9606 GN=ALDH2 PE=1 SV=2	P05091	ALDH2	56 kDa		unknown	9009800	11993000	23177000	8284000	0	0
482	TRUE	Empty	Zinc finger protein 800 OS=Homo sapiens OX=9606 GN=ZNF800 PE=1 SV=1	Q2TB10	ZNF800	75 kDa		unknown	6814900	5530600	14238000	9839400	17684000	13870000
483	TRUE	Empty	Kinesin-like protein OS=Homo sapiens OX=9606 GN=KIF23 PE=1 SV=1	H7BYN4 (+2)	KIF23	109 kDa		unknown	9802500	11090000	6742700	3476400	9331500	4568500
484	TRUE	Empty	GTP-binding nuclear protein Ran OS=Homo sapiens OX=9606 GN=RAN PE=1 SV=3	P62826 (+1)	RAN	24 kDa		unknown	18683000	17230000	12498000	16136000	7359900	13869000
485	TRUE	Empty	Heterogeneous nuclear ribonucleoprotein Q OS=Homo sapiens OX=9606 GN=SYNCRIP PE=1 SV=1	B7Z645 (+1)	SYNCRIP	52 kDa	TRUE	unknown	25424000	33259000	28598000	16954000	14384000	11410000
486	TRUE	Empty	Centromere protein C OS=Homo sapiens OX=9606 GN=CENPC PE=1 SV=2	Q03188	CENPC	107 kDa		unknown	2292900	16984000	19323000	12686000	19074000	14911000
487	TRUE	Empty	SMARCD2 protein OS=Homo sapiens OX=9606 GN=SMARCD2 PE=1 SV=1	B9EGA3 (+2)	SMARCD2	56 kDa		unknown	16905000	17340000	13741000	12657000	5179200	875720
488	TRUE	Empty	Receptor of activated protein C kinase 1 OS=Homo sapiens OX=9606 GN=RACK1 PE=1 SV=3	P63244	RACK1	35 kDa		unknown	20089000	23543000	20667000	7182900	14597000	8702200
489	TRUE	Empty	RNA helicase aquarius OS=Homo sapiens OX=9606 GN=AQR PE=1 SV=4	O60306	AQR	171 kDa	TRUE	unknown	3075700	4451300	16511000	17912000	5748900	4952800
490	TRUE	Empty	Transcriptional regulator ATRX OS=Homo sapiens OX=9606 GN=ATRX PE=1 SV=5	P46100	ATRX	283 kDa		unknown	2714000	28028000	38723000	1681200	6580300	0
491	TRUE	Empty	Bromodomain-containing protein 7 OS=Homo sapiens OX=9606 GN=BRD7 PE=1 SV=1	Q9NPI1	BRD7	74 kDa		unknown	4147300	4300100	16473000	11010000	14276000	0
492	TRUE	Empty	RNA-binding protein 28 OS=Homo sapiens OX=9606 GN=RBM28 PE=1 SV=3	Q9NW13	RBM28	86 kDa		unknown	12058000	10447000	22583000	12010000	21932000	0
493	TRUE	Empty	Atlastin-3 OS=Homo sapiens OX=9606 GN=ATL3 PE=1 SV=1	Q6DD88	ATL3	61 kDa		unknown	14285000	12364000	7415600	9719600	3081200	0
494	TRUE	Empty	40S ribosomal protein S27 OS=Homo sapiens OX=9606 GN=RPS27L PE=1 SV=1	H0YMV8 (+1)	RPS27L	11 kDa	TRUE	unknown	99720000	0	0	91486000	93811000	135080000
495	TRUE	Empty	Endothelial protein C receptor OS=Homo sapiens OX=9606 GN=PROCR PE=1 SV=1	Q9UNN8	PROCR	27 kDa		unknown	100400000	114430000	2466800	0	0	0
496	TRUE	Empty	Neuronal cell adhesion molecule OS=Homo sapiens OX=9606 GN=NRCAM PE=1 SV=3	C9JYY6 (+1)	NRCAM	134 kDa		unknown	39936000	33609000	0	0	0	0
497	TRUE	Empty	Cadherin-2 OS=Homo sapiens OX=9606 GN=CDH2 PE=1 SV=4	P19022	CDH2	100 kDa		unknown	63284000	85146000	0	0	0	0
498	TRUE	Empty	Neurogenic locus notch homolog protein 1 OS=Homo sapiens OX=9606 GN=NOTCH1 PE=1 SV=4	P46531	NOTCH1	272 kDa		unknown	20536000	31521000	0	0	0	0
499	TRUE	Empty	Urokinase plasminogen activator surface receptor OS=Homo sapiens OX=9606 GN=PLAUR PE=1 SV=1	Q03405	PLAUR	37 kDa		unknown	38729000	52907000	0	0	0	0
500	TRUE	Empty	Enhancer of rudimentary homolog OS=Homo sapiens OX=9606 GN=ERH PE=1 SV=1	P84090	ERH	12 kDa		unknown	17979000	29402000	17031000	26430000	16663000	13866000
501	TRUE	Empty	Serine/arginine-rich-splicing factor 3 OS=Homo sapiens OX=9606 GN=SRSF3 PE=1 SV=1	A0A087X2D0 (+1)	SRSF3	10 kDa	TRUE	unknown	12322000	17571000	20708000	28069000	9954900	4318000
502	TRUE	Empty	Glutathione peroxidase 1 OS=Homo sapiens OX=9606 GN=GPX1 PE=1 SV=4	P07203 (+1)	GPX1	22 kDa		unknown	15054000	6137400	26649000	19315000	11000000	10300000
503	TRUE	Empty	Acyl-CoA 6-desaturase OS=Homo sapiens OX=9606 GN=FADS2 PE=1 SV=1	O95864	FADS2	52 kDa		unknown	19537000	21504000	19421000	19935000	11587000	2180000
504	TRUE	Empty	Something about silencing protein 10 OS=Homo sapiens OX=9606 GN=UTP3 PE=1 SV=1	Q9NQZ2	UTP3	55 kDa		unknown	9658300	13101000	6013900	2672000	16781000	16887000
505	TRUE	Empty	RNA-binding motif protein, X chromosome OS=Homo sapiens OX=9606 GN=RBMX PE=1 SV=1	H3BT71	RBMX	32 kDa		unknown	20239000	16199000	13335000	6978800	3255100	4822100
506	TRUE	Empty	Nucleolar protein 6 OS=Homo sapiens OX=9606 GN=NOL6 PE=1 SV=2	Q9H6R4	NOL6	128 kDa		unknown	4181300	12521000	17174000	7886800	6483600	11876000
507	TRUE	Empty	Protocadherin-1 OS=Homo sapiens OX=9606 GN=PCDH1 PE=1 SV=1	D6RAX3	PCDH1	41 kDa	TRUE	unknown	49873000	27414000	17932000	9937300	4322900	4538900
508	TRUE	Empty	EH domain-containing protein 2 OS=Homo sapiens OX=9606 GN=EHD2 PE=1 SV=2	Q9NZN4	EHD2	61 kDa	TRUE	unknown	2571700	22296000	24609000	23852000	5099700	0
509	TRUE	Empty	Small nuclear ribonucleoprotein E OS=Homo sapiens OX=9606 GN=SNRPE PE=1 SV=1	P62304	SNRPE	11 kDa		unknown	18952000	19943000	16449000	17098000	21027000	0
510	TRUE	Empty	ATP-binding cassette sub-family F member 2 OS=Homo sapiens OX=9606 GN=ABCF2 PE=1 SV=2	Q9UG63	ABCF2	71 kDa		unknown	14029000	14008000	11275000	5441900	3760400	0
511	TRUE	Empty	Protein HIRA OS=Homo sapiens OX=9606 GN=HIRA PE=1 SV=2	P54198	HIRA	112 kDa		unknown	12598000	9621900	6121900	8427400	9032500	0
512	TRUE	Empty	Nucleoprotein TPR OS=Homo sapiens OX=9606 GN=TPR PE=1 SV=3	P12270	TPR	267 kDa		unknown	2283800	6933300	12840000	11025000	0	0
513	TRUE	Empty	Non-specific lipid-transfer protein OS=Homo sapiens OX=9606 GN=SCP2 PE=1 SV=2	P22307	SCP2	59 kDa		unknown	26019000	21277000	34981000	23435000	25395000	5332400
514	TRUE	Empty	Peptidyl-prolyl cis-trans isomerase A OS=Homo sapiens OX=9606 GN=PPIA PE=1 SV=2	P62937	PPIA	18 kDa		unknown	20478000	30145000	6902200	13839000	16902000	12881000
515	TRUE	Empty	U5 small nuclear ribonucleoprotein 40 kDa protein OS=Homo sapiens OX=9606 GN=SNRNP40 PE=1 SV=1	Q96DI7	SNRNP40	39 kDa		unknown	12291000	12541000	13235000	17429000	18258000	9160800
516	TRUE	Empty	Small nuclear ribonucleoprotein Sm D3 OS=Homo sapiens OX=9606 GN=SNRPD3 PE=1 SV=1	P62318	SNRPD3	14 kDa		unknown	25237000	28822000	30093000	29236000	29390000	18736000
517	TRUE	Empty	Heterogeneous nuclear ribonucleoprotein D0 OS=Homo sapiens OX=9606 GN=HNRNPD PE=1 SV=1	Q14103	HNRNPD	38 kDa		unknown	14345000	20606000	18782000	32949000	20129000	10016000
518	TRUE	Empty	MICOS complex subunit MIC60 (Fragment) OS=Homo sapiens OX=9606 GN=IMMT PE=1 SV=1	H7C463	IMMT	68 kDa		unknown	18124000	39599000	6290200	17174000	3620000	5403000
519	TRUE	Empty	Protein CMSS1 (Fragment) OS=Homo sapiens OX=9606 GN=CMSS1 PE=1 SV=1	C9J384 (+1)	CMSS1	26 kDa		unknown	26204000	0	17990000	17541000	35256000	30490000
520	TRUE	Empty	Ribosome biogenesis protein NOP53 OS=Homo sapiens OX=9606 GN=NOP53 PE=1 SV=2	Q9NZM5	NOP53	54 kDa		unknown	12454000	7166600	4328000	2797600	11928000	5138600
521	TRUE	Empty	PDZ and LIM domain protein 5 OS=Homo sapiens OX=9606 GN=PDLIM5 PE=1 SV=5	Q96HC4	PDLIM5	64 kDa		unknown	9760600	16472000	18745000	17895000	4834000	4098000
522	TRUE	Empty	Vitronectin OS=Homo sapiens OX=9606 GN=VTN PE=1 SV=1	P04004	VTN	54 kDa		unknown	31729000	36162000	33958000	23423000	28649000	19850000
523	TRUE	Empty	Ornithine aminotransferase, mitochondrial OS=Homo sapiens OX=9606 GN=OAT PE=1 SV=1	P04181	OAT	49 kDa		unknown	3904500	22858000	19515000	17984000	2770300	16155000
524	TRUE	Empty	DNA-directed RNA polymerase I subunit RPA34 OS=Homo sapiens OX=9606 GN=POLR1G PE=1 SV=1	O15446	POLR1G	55 kDa		unknown	0	30743000	44914000	27755000	2791900	4737100
525	TRUE	Empty	Serine protease HTRA1 OS=Homo sapiens OX=9606 GN=HTRA1 PE=1 SV=1	Q92743	HTRA1	51 kDa		unknown	27240000	15197000	13384000	10299000	6010600	0
526	TRUE	Empty	Transitional endoplasmic reticulum ATPase OS=Homo sapiens OX=9606 GN=VCP PE=1 SV=4	P55072	VCP	89 kDa		unknown	42719000	43690000	45324000	56466000	32668000	0
527	TRUE	Empty	DNA-directed RNA polymerase I subunit RPA49 OS=Homo sapiens OX=9606 GN=POLR1E PE=1 SV=3	Q9GZS1	POLR1E	47 kDa		unknown	13896000	0	30393000	8906800	10433000	3948000
528	TRUE	Empty	Histone-lysine N-methyltransferase 2A OS=Homo sapiens OX=9606 GN=KMT2A PE=1 SV=5	Q03164	KMT2A	432 kDa		unknown	1934900	6049300	0	6760100	6438800	15618000
529	TRUE	Empty	Procollagen galactosyltransferase 1 OS=Homo sapiens OX=9606 GN=COLGALT1 PE=1 SV=1	Q8NBJ5	COLGALT1	72 kDa	TRUE	unknown	9689100	8451000	13995000	10536000	3920700	0
530	TRUE	Empty	Pre-mRNA-splicing factor SPF27 OS=Homo sapiens OX=9606 GN=BCAS2 PE=1 SV=1	O75934	BCAS2	26 kDa		unknown	7898400	14662000	10921000	2279200	2147600	0
531	TRUE	Empty	Lysyl oxidase homolog 2 OS=Homo sapiens OX=9606 GN=LOXL2 PE=1 SV=1	Q9Y4K0	LOXL2	87 kDa		unknown	60895000	14736000	9013300	0	0	0
532	TRUE	Empty	Latent-transforming growth factor beta-binding protein 2 OS=Homo sapiens OX=9606 GN=LTBP2 PE=1 SV=3	Q14767 (+2)	LTBP2	195 kDa		unknown	25190000	35416000	87228000	94175000	0	0
533	TRUE	Empty	CCN family member 2 OS=Homo sapiens OX=9606 GN=CCN2 PE=1 SV=2	P29279	CCN2	38 kDa		unknown	35039000	46610000	0	4460900	0	0
534	TRUE	Empty	Ras-related protein Rab-13 OS=Homo sapiens OX=9606 GN=RAB13 PE=1 SV=1	P51153	RAB13	23 kDa	TRUE	unknown	0	37197000	32264000	32875000	0	0
535	TRUE	Empty	Matrix metalloproteinase-14 OS=Homo sapiens OX=9606 GN=MMP14 PE=1 SV=3	P50281	MMP14	66 kDa		unknown	59355000	87878000	0	2851400	0	0
536	TRUE	Empty	5'-nucleotidase OS=Homo sapiens OX=9606 GN=NT5E PE=1 SV=1	P21589	NT5E	63 kDa		unknown	417270000	24658000	0	0	0	0
537	TRUE	Empty	Nucleolar protein 10 OS=Homo sapiens OX=9606 GN=NOL10 PE=1 SV=1	Q9BSC4	NOL10	80 kDa		unknown	6660100	14556000	7170400	2323300	5847400	12886000
538	TRUE	Empty	SP110 nuclear body protein, isoform CRA_b OS=Homo sapiens OX=9606 GN=SP110 PE=1 SV=1	G5E9C0	SP110	62 kDa		unknown	2457600	3528900	8706200	9096000	3300800	3579200
539	TRUE	Empty	Borealin OS=Homo sapiens OX=9606 GN=CDCA8 PE=1 SV=2	Q53HL2	CDCA8	31 kDa		unknown	12993000	43127000	14957000	27250000	40977000	42158000
540	TRUE	Empty	Sentrin-specific protease 3 OS=Homo sapiens OX=9606 GN=SENP3 PE=1 SV=2	Q9H4L4	SENP3	65 kDa		unknown	9830300	15114000	10935000	7126600	8841700	6381500
541	TRUE	Empty	Alkyldihydroxyacetonephosphate synthase, peroxisomal OS=Homo sapiens OX=9606 GN=AGPS PE=1 SV=1	O00116	AGPS	73 kDa		unknown	7499700	7516600	6395600	8331100	5088000	0
542	TRUE	Empty	Vesicle-trafficking protein SEC22b OS=Homo sapiens OX=9606 GN=SEC22B PE=1 SV=4	O75396	SEC22B	25 kDa		unknown	10896000	11969000	12782000	10294000	7670100	0
543	TRUE	Empty	Centrin-2 OS=Homo sapiens OX=9606 GN=CETN2 PE=1 SV=1	P41208	CETN2	20 kDa		unknown	4795200	22098000	12130000	9594900	14945000	0
544	TRUE	Empty	3-hydroxyacyl-CoA dehydrogenase type-2 OS=Homo sapiens OX=9606 GN=HSD17B10 PE=1 SV=3	Q99714	HSD17B10	27 kDa		unknown	2051300	7690100	25918000	20434000	9724500	0
545	TRUE	Empty	Isoleucine--tRNA ligase, cytoplasmic OS=Homo sapiens OX=9606 GN=IARS1 PE=1 SV=2	P41252	IARS1	145 kDa		unknown	2446600	4850200	1633400	8641500	6759900	0
546	TRUE	Empty	Succinate--CoA ligase [GDP-forming] subunit beta, mitochondrial OS=Homo sapiens OX=9606 GN=SUCLG2 PE=1 SV=2	Q96I99	SUCLG2	47 kDa		unknown	2786600	10854000	2625700	12967000	9313400	0
547	TRUE	Empty	L-lactate dehydrogenase A chain OS=Homo sapiens OX=9606 GN=LDHA PE=1 SV=2	P00338	LDHA	37 kDa	TRUE	unknown	15783000	10125000	8110500	0	13783000	22780000
548	TRUE	Empty	Dysferlin OS=Homo sapiens OX=9606 GN=DYSF PE=1 SV=1	O75923	DYSF	237 kDa		unknown	9759000	5378600	8528900	9742700	0	0
549	TRUE	Empty	RNA-splicing ligase RtcB homolog OS=Homo sapiens OX=9606 GN=RTCB PE=1 SV=1	Q9Y3I0	RTCB	55 kDa		unknown	9510800	5496900	14332000	13296000	0	0
550	TRUE	Empty	Unconventional myosin-6 OS=Homo sapiens OX=9606 GN=MYO6 PE=1 SV=1	A0A0A0MRM8	MYO6	145 kDa		unknown	7714800	14180000	3315200	24737000	0	0
551	TRUE	Empty	Histone H1.0 OS=Homo sapiens OX=9606 GN=H1-0 PE=1 SV=3	P07305	H1-0	21 kDa		unknown	5091500	28783000	28386000	5282600	5316300	66750000
552	TRUE	Empty	Septin-2 OS=Homo sapiens OX=9606 GN=SEPTIN2 PE=1 SV=1	Q15019	SEPTIN2	41 kDa		unknown	10398000	12222000	12188000	13358000	1182100	11909000
553	TRUE	Empty	Chromobox protein homolog 3 OS=Homo sapiens OX=9606 GN=CBX3 PE=1 SV=4	Q13185	CBX3	21 kDa		unknown	10961000	13062000	9733700	10994000	9877800	11651000
554	TRUE	Empty	ADP-ribosylation factor-like protein 6-interacting protein 4 OS=Homo sapiens OX=9606 GN=ARL6IP4 PE=1 SV=1	A0A0C4DG62 (+2)	ARL6IP4	25 kDa		unknown	6536600	7780000	19962000	5189500	9708500	11701000
555	TRUE	Empty	RNA helicase OS=Homo sapiens OX=9606 GN=DDX27 PE=1 SV=1	B7Z6D5	DDX27	87 kDa		unknown	4037600	11245000	4824300	11405000	14977000	11497000
556	TRUE	Empty	Phosphate carrier protein, mitochondrial OS=Homo sapiens OX=9606 GN=SLC25A3 PE=1 SV=1	F8VVM2 (+1)	SLC25A3	36 kDa		unknown	19857000	20148000	37952000	30002000	7556600	11119000
557	TRUE	Empty	Probable ribosome biogenesis protein RLP24 OS=Homo sapiens OX=9606 GN=RSL24D1 PE=1 SV=1	Q9UHA3	RSL24D1	20 kDa		unknown	12636000	13051000	15080000	8253400	13821000	10898000
558	TRUE	Empty	Fructose-bisphosphate aldolase A OS=Homo sapiens OX=9606 GN=ALDOA PE=1 SV=2	P04075	ALDOA	39 kDa		unknown	3139200	20921000	12845000	8399400	5400900	9432500
559	TRUE	Empty	Y-box-binding protein 1 OS=Homo sapiens OX=9606 GN=YBX1 PE=1 SV=3	P67809	YBX1	36 kDa		unknown	0	15688000	6627500	6415700	4600000	0
560	TRUE	Empty	Eukaryotic translation initiation factor 3 subunit C-like protein OS=Homo sapiens OX=9606 GN=EIF3CL PE=1 SV=1	B5ME19	EIF3CL	105 kDa		unknown	10108000	6167200	4327200	3404700	2679500	0
561	TRUE	Empty	Ribonuclease P protein subunit p29 OS=Homo sapiens OX=9606 GN=POP4 PE=1 SV=2	O95707	POP4	25 kDa		unknown	23702000	12397000	26205000	12404000	7789300	0
562	TRUE	Empty	Formyltetrahydrofolate synthetase OS=Homo sapiens OX=9606 GN=MTHFD1L PE=1 SV=1	A0A087WVM4 (+2)	MTHFD1L	99 kDa		unknown	38362000	5234000	55648000	6773000	26788000	0
563	TRUE	Empty	Staphylococcal nuclease domain-containing protein 1 OS=Homo sapiens OX=9606 GN=SND1 PE=1 SV=1	Q7KZF4	SND1	102 kDa		unknown	12859000	9633000	6522800	9421700	7465800	0
564	TRUE	Empty	RNA helicase OS=Homo sapiens OX=9606 GN=DDX46 PE=1 SV=1	A0A0C4DG89	DDX46	117 kDa		unknown	0	6506500	4327600	7298200	6082600	0
565	TRUE	Empty	BUD13 homolog OS=Homo sapiens OX=9606 GN=BUD13 PE=1 SV=1	Q9BRD0	BUD13	71 kDa		unknown	0	10694000	12316000	14369000	10069000	8371800
566	TRUE	Empty	Coiled-coil domain-containing protein 144A OS=Homo sapiens OX=9606 GN=CCDC144A PE=4 SV=1	A0A087WSY3	CCDC144A	83 kDa		unknown	17848000	14919000	8947600	9897500	23977000	0
567	TRUE	Empty	Probable ATP-dependent RNA helicase DDX41 OS=Homo sapiens OX=9606 GN=DDX41 PE=1 SV=2	Q9UJV9	DDX41	70 kDa		unknown	0	8790800	11008000	6653200	3011200	0
568	TRUE	Empty	Eukaryotic translation initiation factor 4 gamma 1 OS=Homo sapiens OX=9606 GN=EIF4G1 PE=1 SV=1	E7EUU4	EIF4G1	172 kDa		unknown	0	11304000	9627200	11641000	0	0
569	TRUE	Empty	Pre-mRNA-processing factor 6 OS=Homo sapiens OX=9606 GN=PRPF6 PE=1 SV=1	O94906	PRPF6	107 kDa		unknown	0	5266600	4387800	12576000	0	0
570	TRUE	Empty	ADP-ribosylation factor 4 OS=Homo sapiens OX=9606 GN=ARF4 PE=1 SV=3	P18085	ARF4	21 kDa	TRUE	unknown	9360400	10338000	18227000	0	7114100	13147000
571	TRUE	Empty	Protein KRI1 homolog OS=Homo sapiens OX=9606 GN=KRI1 PE=1 SV=1	A0A494C108	KRI1	83 kDa		unknown	12327000	4565400	15241000	2085000	11921000	5944300
572	TRUE	Empty	AP-3 complex subunit sigma-1 OS=Homo sapiens OX=9606 GN=AP3S1 PE=1 SV=1	Q92572	AP3S1	22 kDa		unknown	1708000	10760000	7894200	5757300	15488000	7600200
573	TRUE	Empty	Eukaryotic translation initiation factor 5A (Fragment) OS=Homo sapiens OX=9606 GN=EIF5A PE=1 SV=8	I3L397 (+2)	EIF5A	16 kDa		unknown	6980800	21249000	8785500	17862000	8512700	6679800
574	TRUE	Empty	Small nuclear ribonucleoprotein F OS=Homo sapiens OX=9606 GN=SNRPF PE=1 SV=1	P62306	SNRPF	10 kDa		unknown	18859000	13120000	15592000	2036900	12531000	20810000
[truncated: 318 more rows]
