# Supplementary material for: An adaptable genomic-proteomic approach to characterize cell-surface Vimentin's membrane topology and interactome
Source: Biochem Biophys Rep. 2025 Sep 6;44:102242. doi: 10.1016/j.bbrep.2025.102242 (PMC12447900; doi:10.1016/j.bbrep.2025.102242)
Supplement: Multimedia component 3 [file mmc3.xlsx]

## Sheet: ELISA index table
		4-digit ELISA experiment reference
		VIM as Analyte ELISA Experiments	VIM as Ligand ELISA Experiments
	CD44	0811,	0702,
	NRP1	3110, 0611, 3012,	0602,
	EGFR	3110, 0611,	0502,
	EPHB2	2910, 3010, 0111, 2412, 0201, 0301, 0601	1102, 1202,
	EPHA2	3110, 0111, 2412, 2712, 0201,	1102, 1202,
	CD248	0411,	1702,
	MCAM	0811,	1302,
	TFRC	2910, 0411, 2512, 2712, 3012, 3112	0702, 1002, 2502, 2602, 2702,
	DKK1	2910, 0711, 2612,	0502, 0602, 1002, 2502, 2602, 2702,
	ITGA5	0711, 2612, 3112,	2002,
	LRRC15	0811, 1111, 2512, 0301, 0601	1202,
	ALCAM	0811,	1302,
	ENG	0811, 1111,	1302,
	LRP1 CL2	0511,	1702, 1802,
	LRP1 CL3	0811,	1702,
	LRP1 CL4	0511,	1702, 1802,
	*Experiments marked in red, bold text were used as bioreplicates for estimating the Kd values reported in this work.

## Sheet: 2910
		nM VIM-HA
		300 Cont	300	200	100	50	25	12.5	0
	EPHB2	48	1931	1817	1448	858	638	347	51
	EPHB2	43	2108	1802	1461	1224	657	417	59
	TFRC	46	884	972	595	291	204	197	46
	TFRC	46	1321	1082	521	313	224	155	46
	DKK1	43	65	61	65	54	52	45	43
	DKK1	43	65	57	61	57	54	44	44

## Sheet: 3010
															EPHB2 a	EPHB2 b	EPHB2 c
		nM VIM-HA												One site -- Total
		300 Cont	300	200	100	50	25	12.5	0					Best-fit values
	EPHB2	48	1312	1056	856	522	416	253	47					Bmax	863.7	723.5	993.7
	EPHB2	45	1309	1040	791	500	366	248	47					Kd	47.55	45.55	62.56
	EPHB2	47	1349	1114	859	526	397	260	47					NS	1.688	2.077	1.557
														Background	50.38	52.47	57.17
														95% CI (profile likelihood)
														Bmax	313.5 to 85354	349.8 to 3584	408.6 to 28154
														Kd	4.828 to 2294	9.474 to 324.4	10.69 to 1191
														NS	-29.30 to 3.387	-1.934 to 3.223	-15.04 to 3.238
														Background	-106.0 to 196.5	-46.39 to 146.7	-67.00 to 172.4
														Goodness of Fit
														Degrees of Freedom	3	3	3
														R squared	0.994	0.9976	0.9966
														Sum of Squares	7386	2928	4615
														Sy.x	49.62	31.24	39.22
														Number of points
														# of X values	7	7	7
														# Y values analyzed	7	7	7

## Sheet: 3110
															EPHA2 a	EPHA2 b	EPHA2 c
		nM VIM-HA												One site -- Total
		300 Cont	300	200	100	50	25	12.5	0					Best-fit values
	NRP1	67	102	100	95	80	73	79	57					Bmax	680.1	425.1	445.1
	NRP1	59	102	85	76	88	68	68	54					Kd	35.33	15.86	7.824
	NRP1	87	106	81	82	77	66	70	57					NS	0.1914	0.9782	0.9426
	EGFR	58	86	70	64	63	55	54	46					Background	73.65	61.81	65.31
	EGFR	53	84	88	68	57	49	54	49					95% CI (profile likelihood)
	EGFR	54	107	68	75	55	54	57	47					Bmax	???	192.5 to 1628	174.4 to 1608
	EPHA2	50	691	791	557	422	388	289	56					Kd	-7.793 to ???	-0.7437 to 190.5	-4.276 to 158.2
	EPHA2	58	737	698	499	435	340	271	60					NS	???	-1.411 to 1.792	-1.703 to 1.915
	EPHA2	62	748	739	582	449	433	363	64					Background	-197.4 to 324.0	-48.31 to 172.2	-88.68 to 220.8
														Goodness of Fit
														Degrees of Freedom	3	3	3
														R squared	0.9463	0.9896	0.9794
														Sum of Squares	19929	3561	6980
														Sy.x	81.5	34.45	48.23
														Number of points
														# of X values	7	7	7
														# Y values analyzed	7	7	7

## Sheet: 0111
																			EPHA2 a	EPHA2 b	EPHA2 c
		nM VIM-HA																One site -- Total
		500	333.333	222.222	148.148	98.7654	65.8436	43.8957	29.2638	19.5092	13.0061	8.67076	0	500 Cont				Best-fit values
	EPHA2	710	498	510	423	424	339	229	261	211	198	150	54	53				Bmax	312.3	328.5	259.6
	EPHA2	608	485	430	457	409	317	283	256	209	205	183	57	52				Kd	23.09	22.49	20
	EPHA2	784	513	528	454	393	339	257	220	219	202	173	65	55				NS	0.649	0.4223	0.8521
	EPHB2	1421	1147	965	776	689	564	418	328	240	202	157	52	53				Background	58.05	65.6	72.15
	EPHB2	1476	1243	1101	949	745	632	471	407	290	252	204	51	52				95% CI (profile likelihood)
	EPHB2	1468	1355	1080	896	796	662	503	466	328	270	221	52	55				Bmax	168.6 to 616.1	221.7 to 486.9	117.4 to 631.3
																		Kd	4.373 to 141.8	7.261 to 76.65	1.552 to 195.5
																		NS	0.08364 to 0.9818	0.06474 to 0.6766	0.2283 to 1.181
																		Background	-34.18 to 141.9	-2.486 to 129.6	-24.80 to 159.2
																		Goodness of Fit
																		Degrees of Freedom	8	8	8
																		R squared	0.9658	0.9743	0.9687
																		Sum of Squares	12900	6867	13648
																		Sy.x	40.16	29.3	41.3
																		Number of points
																		# of X values	12	12	12
																		# Y values analyzed	12	12	12
																			EPHB2 a	EPHB2 b	EPHB2 c
																		One site -- Total
																		Best-fit values
																		Bmax	805.5	1146	990.7
																		Kd	64.54	84.67	60.67
																		NS	1.31	0.8399	1.096
																		Background	46.25	70.52	71.78
																		95% CI (profile likelihood)
																		Bmax	672.0 to 1000	915.4 to 1534	722.9 to 1661
																		Kd	43.59 to 98.52	54.05 to 137.8	28.33 to 155.6
																		NS	0.9833 to 1.571	0.2844 to 1.248	0.1171 to 1.655
																		Background	10.59 to 80.33	25.90 to 112.5	-14.46 to 151.4
																		Goodness of Fit
																		Degrees of Freedom	8	8	8
																		R squared	0.9987	0.9981	0.9943
																		Sum of Squares	2723	4264	12862
																		Sy.x	18.45	23.09	40.1
																		Number of points
																		# of X values	12	12	12
																		# Y values analyzed	12	12	12

## Sheet: 0411
																			TFRC a	TFRC b	TFRC c
		nM VIM-HA																One site -- Total
		500	333.333	222.222	148.148	98.7654	65.8436	43.8957	29.2638	19.5092	13.0061	8.67076	0	500 Cont				Best-fit values
	CD248	72	81	110	63	70	64	60	70	54	53	50	44	51				Bmax	105.7	273.3	232.2
	CD248	80	63	59	64	59	56	61	55	51	50	53	43	51				Kd	9.547	73.15	48.06
	CD248	116	62	60	67	61	69	58	52	56	57	52	43	45				NS	1.639	1.073	1.144
	TFRC	965	712	525	356	309	293	186	179	126	138	126	47	49				Background	48.91	57.85	55.05
	TFRC	819	675	491	376	313	299	188	165	120	122	116	47	47				95% CI (profile likelihood)
	TFRC	817	694	480	381	299	322	184	182	136	114	124	46	46				Bmax	29.69 to 828.0	120.2 to ???	76.16 to ???
																		Kd	-2.871 to 668.0	11.07 to ???	2.901 to ???
																		NS	1.009 to 1.806	??? to 1.394	??? to 1.495
																		Background	-8.711 to 104.5	2.054 to 104.1	-26.65 to 123.6
																		Goodness of Fit
																		Degrees of Freedom	8	8	8
																		R squared	0.9942	0.9921	0.9845
																		Sum of Squares	4862	5116	9967
																		Sy.x	24.65	25.29	35.3
																		Number of points
																		# of X values	12	12	12
																		# Y values analyzed	12	12	12

## Sheet: 0511
		nM VIM-HA
		500	333.333	222.222	148.148	98.7654	65.8436	43.8957	29.2638	19.5092	13.0061	8.67076	0	500 Cont
	LRP1-CL2	91	91	143	82	77	75	77	70	57	57	54	46	58
	LRP1-CL2	95	67	96	73	68	77	64	68	61	56	57	46	53
	LRP1-CL2	110	108	81	93	68	76	66	64	59	58	58	44	56
	LRP1-CL4	93	125	68	82	71	65	60	58	54	58	51	45	58
	LRP1-CL4	94	85	87	80	63	65	59	58	55	52	54	45	53
	LRP1-CL4	89	103	95	84	84	79	79	63	55	53	53	46	56

## Sheet: 0611
		nM VIM-HA
		500	333.333	222.222	148.148	98.7654	65.8436	43.8957	29.2638	19.5092	13.0061	8.67076	0	500 Cont
	NRP1	164	164	159	129	107	106	109	84	82	84	86	93	68
	NRP1	161	132	131	112	115	101	110	81	86	99	103	83	60
	NRP1	292	193	124	98	115	104	93	79	91	84	86	95	84
	EGFR	84	94	73	58	58	57	72	60	50	47	50	47	68
	EGFR	135	84	74	64	66	67	85	54	52	51	50	47	60
	EGFR	172	121	79	71	86	65	95	65	52	58	54	46	84

## Sheet: 0711
		nM VIM-HA
		500	333.333	222.222	148.148	98.7654	65.8436	43.8957	29.2638	19.5092	13.0061	8.67076	0	500 Cont
	DKK1	164	100	84	93	74	100	64	67	66	58	55	47	65
	DKK1	142	87	83	84	74	76	63	62	67	57	61	48	61
	DKK1	206	86	82	78	61	64	62	59	61	58	52	51	87
	ITGA5	350	281	213	168	143	109	103	99	86	86	80	47	65
	ITGA5	265	213	203	135	138	124	100	111	97	92	83	48	61
	ITGA5	278	219	296	185	116	196	223	101	100	89	78	50	87

## Sheet: 0811
	nM VIM-HA	CD44		MCAM		LRRC15		ALCAM		ENG		LRP1-CL3
	500	81	86	70	65	576	641	65	67	120	114	91	81
	250	55	50	52	50	349	475	50	63	86	70	55	57
	125	53	51	48	48	422	324	50	47	71	74	55	50
	62.5	51	45	45	44	486	289	46	46	65	58	52	49
	31.25	46	49	48	46	414	352	56	49	59	57	45	48
	15.62	47	46	44	45	258	269	48	44	53	53	46	47
	7.8	52	54	49	48	477	194	47	47	51	49	48	47
	0	52	46	42	42	44	43	41	42	45	45	41	42

[truncated: 23 more sheets: 1111, 2412, 2512, 2612, 2712, 3012, 3112, 0201, 0301, 0601, 0502, 0602, 0702, 1002, 1102, 1202, 1302, 1702, 1802, 2002 …]
