# Supplementary material for: An adaptable genomic-proteomic approach to characterize cell-surface Vimentin's membrane topology and interactome
Source: Biochem Biophys Rep. 2025 Sep 6;44:102242. doi: 10.1016/j.bbrep.2025.102242 (PMC12447900; doi:10.1016/j.bbrep.2025.102242)
Supplement: Multimedia component 4 [file mmc4.xlsx]

## Sheet: Sheet1
	TrueDesign Guide RNA specifications
	Name	Target Sequence	PAM	Score	Genomic Location	Strand	HA-Tag HDR Donor Oligo
	VIM_NT	GGACACGGACCTGGTGGACA	TGG	94.87	chr10[17229443]	-	tcgcctcttctccgggagccagtccgcgccaccgccgccgcccaggccatcgccaccctccgcagccatgTATCCTTATGACGTACCAGATTATGCAtccaccaggtccgtgtcctcgtcctcctaccgcaggatgttcggcggcccgggcaccgcgagccggccga
	VIM_AA39	GTCCACCCGCACCTACAGCC	TGG	95.91	chr10[17229520]	+	cggcccgggcaccgcgagccggccgagctccagccggagctacgtgactacgtccacccgcacctacagcTATCCTTATGACGTACCAGATTATGCActgggcagcgcgctgcgccccagcaccagccgcagcctctacgcctcgtccccgggcggcgtgtatgcca
	VIM_AA80	AGAAGTCCACCGAGTCCTGC	AGG	97.30	chr10[17229681]	-	gggcggcgtgtatgccacgcgctcctctgccgtgcgcctgcggagcagcgtgcccggggtgcggctcctgTATCCTTATGACGTACCAGATTATGCAcaggactcggtggacttctcgctggccgacgccatcaacaccgagttcaagaacacccgcaccaacgaga
	VIM_AA257	ACAGCATGTCCAAATCGATG	TGG	97.26	chr10[17233801]	+	ctgttctttttgcaggaaatccaggagctgcaggctcagattcaggaacagcatgtccaaatcgatTATCCTTATGACGTACCAGATTATGCAgtggatgtttccaagcctgacctcacggctgccctgcgtgacgtacgtcagcaatatgaaagtgtg
	VIM_AA419	CTTACCCCTCAGGTTCAGGG	AGG	96.37	chr10[17235894]	-	tatttgccaacaattttactgtttctcttcatctgtttataggatttctctgcctcttccaaacttttccTATCCTTATGACGTACCAGATTATGCAtccctgaacctgaggggtaagcattttatttccctttaggaaaaacgtcagctgcttgtaaccactgtgt
	VIM_CT	GTGTGTGCAATTTTTATTCA	AGG	92.50	chr10[17237284]	-	cattatatttattttggtttttttttttaaacaggttatcaacgaaacttctcagcatcacgatgaccttgaaTATCCTTATGACGTACCAGATTATGCAtaaaaattgcacacactcagtgcagcaatatattaccagcaagaataaaaaagaaatccatatcttaaag
	RT-PCR primers for HA-Tag knock-in confirmation
	HA-FW	TATCCTTATGACGTACCAGATTATGCA
	VIM-FW	CCAGGCCATCGCCACCCTCCGCAGCCATG
	VIM-RV	ATCTTGTAGGAGTGTCGGTTGTTAAGAACTAG
