# Supplementary material for: An adaptable genomic-proteomic approach to characterize cell-surface Vimentin's membrane topology and interactome
Source: Biochem Biophys Rep. 2025 Sep 6;44:102242. doi: 10.1016/j.bbrep.2025.102242 (PMC12447900; doi:10.1016/j.bbrep.2025.102242)
Supplement: Multimedia component 10 [file mmc10.xlsx]

## Sheet: Sheet1
cDNA	CCDS Link	FW Primer	RV Primer	Isoform upon sequencing	Isoform CCDS Link	Variant information
FAP	https://www.ncbi.nlm.nih.gov/CCDS/CcdsBrowse.cgi?REQUEST=CCDS&GO=MainBrowse&DATA=CCDS33311.1	TTACGCCCTTCAAGAGTTCATAACTCTG	GTCTGACAAAGAGAAACACTGCTTTAGG
CD44	https://www.ncbi.nlm.nih.gov/CCDS/CcdsBrowse.cgi?REQUEST=CCDS&GO=MainBrowse&DATA=CCDS7897.1	CAGATCGATTTGAATATAACCTGCCGCT	TTCTGGAATTTGGGGTGTCCTTATAGGA	Isoform 12	https://www.ncbi.nlm.nih.gov/CCDS/CcdsBrowse.cgi?REQUEST=CCDS&GO=MainBrowse&DATA=CCDS31457.1
NRP1	https://www.ncbi.nlm.nih.gov/CCDS/CcdsBrowse.cgi?REQUEST=CCDS&GO=MainBrowse&DATA=CCDS7177.1	TTTCGCAACGATAAATGTGGCGATACTA	TGGAAACTCTGATTGTATGGTGCTGTCT	Isoform 3	https://www.ncbi.nlm.nih.gov/CCDS/CcdsBrowse.cgi?REQUEST=CCDS&GO=MainBrowse&DATA=CCDS31179.1	GTG>GCA V179>A Natural VAR_046536; (C-terminus GIK>EFP on amplified product due to primer design for the main isoform)
EGFR	https://www.ncbi.nlm.nih.gov/CCDS/CcdsBrowse.cgi?REQUEST=CCDS&GO=MainBrowse&DATA=CCDS5514.1	CTGGAGGAAAAGAAAGTTTGCCAAGGCA	GGACGGGATCTTAGGCCCATTCGTTGGA
DPP4	https://www.ncbi.nlm.nih.gov/CCDS/CcdsBrowse.cgi?REQUEST=CCDS&GO=MainBrowse&DATA=CCDS2216.1	AACAAAGGCACAGATGATGCTACAGCTG	AGGTAAAGAGAAACATTGTTTTATGAAG			ATG>CTG M755>L unknown variant
EPHB2	https://www.ncbi.nlm.nih.gov/CCDS/CcdsBrowse.cgi?REQUEST=CCDS&GO=MainBrowse&DATA=CCDS81279.1	GTGGAAGAAACGCTAATGGACTCCACTA	GAGTGGCAACTTCTCCTGGATGCTTGTC
EPHA2	https://www.ncbi.nlm.nih.gov/CCDS/CcdsBrowse.cgi?REQUEST=CCDS&GO=MainBrowse&DATA=CCDS169.1	GCGCAGGGCAAGGAAGTGGTACTGCTGG	CACCGCCAAGTTGCCAGATCCCTCCGGG
CSPG4	https://www.ncbi.nlm.nih.gov/CCDS/CcdsBrowse.cgi?REQUEST=CCDS&DATA=CCDS10284	GCTTCCTTCTTCGGTGAGAACCACCTGG	GCTGAACATGTTGGCCTCAAGGAAGCTC
CD248	https://www.ncbi.nlm.nih.gov/CCDS/CcdsBrowse.cgi?REQUEST=CCDS&GO=MainBrowse&DATA=CCDS8134.1	CAGGACCCCTGGGCTGCTGAGCCCCGTG	CAGCCACCGGTCATCCCTCTGGCTGTGC
MCAM	CCDS Report for Consensus CDS (nih.gov)	GTGCCCGGAGAGGCTGAGCAGCCTGCGC	GCCCCGGCTCTCCGGCTCCGGCAGCTTTC
TFRC	https://www.ncbi.nlm.nih.gov/CCDS/CcdsBrowse.cgi?REQUEST=CCDS&GO=MainBrowse&DATA=CCDS3312.1	TGTAAAGGGGTAGAACCAAAAACTGAGT	AAACTCATTGTCAATGTCCCAAACGTCA
DKK1	https://www.ncbi.nlm.nih.gov/CCDS/CcdsBrowse.cgi?REQUEST=CCDS&GO=MainBrowse&DATA=CCDS7246.1	ACCTTGAACTCGGTTCTCAATTCCAACG	GTGTCTCTGACAAGTGTGAAGCCTAGAA
ITGA2	https://www.ncbi.nlm.nih.gov/CCDS/CcdsBrowse.cgi?REQUEST=CCDS&GO=MainBrowse&DATA=CCDS3957.1	TACAATGTTGGTCTCCCAGAAGCAAAAAT	TGTTGGTACTTCGGCTTTCTCATCAGGT
ITGA5	https://www.ncbi.nlm.nih.gov/CCDS/CcdsBrowse.cgi?REQUEST=CCDS&GO=MainBrowse&DATA=CCDS8880.1	TTCAACTTAGACGCGGAGGCCCCAGCAG	ATAGCTGCCTTCTGCCTTGGTCCATTGC
ITGB1	https://www.ncbi.nlm.nih.gov/CCDS/CcdsBrowse.cgi?REQUEST=CCDS&GO=MainBrowse&DATA=CCDS7174.1	CAAACAGATGAAAATAGATGTTTAAAAG	GTCTGGACCAGTGGGACACTCTGGATTC
CD46	https://www.ncbi.nlm.nih.gov/CCDS/CcdsBrowse.cgi?REQUEST=CCDS&GO=MainBrowse&DATA=CCDS1485.1	TGTGAGGAGCCACCAACATTTGAAGCTA	ATCCAAACTGTCAAGTATTCCTTCCTCA	Isoform 11/3/8	https://www.ncbi.nlm.nih.gov/CCDS/CcdsBrowse.cgi?REQUEST=CCDS&GO=MainBrowse&DATA=CCDS31008.1
CD109	https://www.ncbi.nlm.nih.gov/CCDS/CcdsBrowse.cgi?REQUEST=CCDS&GO=MainBrowse&DATA=CCDS4982.1	GTGGCTCCCGGGCCTCGGTTTCTGGTGA	AGCTCCATCCTCACAAGGACGGCAGCCC
LRRC15	https://www.ncbi.nlm.nih.gov/CCDS/CcdsBrowse.cgi?REQUEST=CCDS&GO=MainBrowse&DATA=CCDS3306.1	TACCATGGCTGCCCTAGCGAGTGTACCT	CCCGCTCTGGGCCTGGGTCATGCCCCAAAC
CTNNB1	https://www.ncbi.nlm.nih.gov/CCDS/CcdsBrowse.cgi?REQUEST=CCDS&GO=MainBrowse&DATA=CCDS2694.1	GCTACTCAAGCTGATTTGATGGAGTTGG	CAGGTCAGTATCAAACCAGGCCAGCTGA
ALCAM	https://www.ncbi.nlm.nih.gov/CCDS/CcdsBrowse.cgi?REQUEST=CCDS&GO=MainBrowse&DATA=CCDS33810.1	TGGTATACTGTAAATTCAGCATATGGAG	TTTTGCCTGGTCATTCACCTTTTCTCTG	Isoform 2	https://www.ncbi.nlm.nih.gov/CCDS/CcdsBrowse.cgi?REQUEST=CCDS&GO=MainBrowse&DATA=CCDS58841.1	ACG>ATG T301>M (Natural VAR_003908)
ENG	https://www.ncbi.nlm.nih.gov/CCDS/CcdsBrowse.cgi?REQUEST=CCDS&GO=MainBrowse&DATA=CCDS48029.1	GAAACAGTCCATTGTGACCTTCAGCCTG	GCCTTTGCTTGTGCAACCAGACAGGTCA
LRP1 CL1	https://www.ncbi.nlm.nih.gov/CCDS/CcdsBrowse.cgi?REQUEST=CCDS&GO=MainBrowse&DATA=CCDS8932.1	TCAGCTCTGGTCGCGGCGGCTATCGACG	GAGCTCTCGGCAGTGGGGCCCCTCATCT
LRP1 CL2		CGGCCCCCCATCTTTGAGATCCGAATGT	GTCGCAGAGCTCGCCCTCATCTGAGCCG
LRP1 CL3		TGCTCATGCCGAGGGGGCCGAATCCTCC	GATGTGGCAGCCACGCTCGTCCGAGCTG			CAA>CCA Q2900>P Natural VAR_047526
LRP1 CL4		CACAAATGTGCCTGCCCCACCAACTTCT	GTCGATGCTGCAGTCCTCCTCGTCAGAG
